# Supplementary material for: Gene Regulatory Network Controlling Flower Development in Spinach (Spinacia oleracea L.)
Source: Int J Mol Sci. 2024 Jun 1;25(11):6127. doi: 10.3390/ijms25116127 (PMC11173220; doi:10.3390/ijms25116127)
Supplement: Supplementary file 1 [file ijms-25-06127-s001.zip]

Archive with 10 entries (10 files):
- Supplementary Data 1.xlsx
- Supplementary Data 2.xlsx
- Supplementary Data 3.xlsx
- Supplementary Data 4.xlsx
- Supplementary Data 5.xlsx
- Supplementary Data 6.xlsx
- Supplementary Figure 1.tif
- Supplementary Figure 2.pdf
- Supplementary Figure 3.pdf
- Supplementary Figure 4.pdf
