# Supplementary material for: Gene Regulatory Network Controlling Flower Development in Spinach (Spinacia oleracea L.)
Source: Int J Mol Sci. 2024 Jun 1;25(11):6127. doi: 10.3390/ijms25116127 (PMC11173220; doi:10.3390/ijms25116127)
Supplement: Supplementary file 1 [file ijms-25-06127-s001.zip › Supplementary Data 1.xlsx]

## Sheet: Sheet1
Supplementary Data 1. KEGG pathway enrichment of DEGs involved in spinach female and male flower development. F: female; M: male.
	Pathway	GeneRatio	BgRatio	Pvalue	Qvalue	Pathway ID
FS2_vs_FS3	Pentose and glucuronate interconversions	2 (28.57%)	151 (2.58%)	0.012752	0.114767	ko00040
	Plant hormone signal transduction	2 (28.57%)	245 (4.19%)	0.031882	0.14142	ko04075
FS3_vs_FS4	Biosynthesis of secondary metabolites	29 (42.65%)	1469 (25.1%)	0.001099	0.044372	ko01110
	Phenylpropanoid biosynthesis	8 (11.76%)	192 (3.28%)	0.001585	0.044372	ko00940
	alpha-Linolenic acid metabolism	4 (5.88%)	64 (1.09%)	0.006274	0.117118	ko00592
	Tryptophan metabolism	4 (5.88%)	83 (1.42%)	0.0154	0.215381	ko00380
	Amino sugar and nucleotide sugar metabolism	5 (7.35%)	134 (2.29%)	0.01923	0.215381	ko00520
	Tyrosine metabolism	3 (4.41%)	56 (0.96%)	0.026831	0.225746	ko00350
	Metabolic pathways	40 (58.82%)	2728 (46.61%)	0.028218	0.225746	ko01100
	Diterpenoid biosynthesis	2 (2.94%)	25 (0.43%)	0.033598	0.235187	ko00904
FS4_vs_FS5	Biosynthesis of secondary metabolites	34 (54.84%)	1469 (25.1%)	0	1.3e-05	ko01110
	Phenylpropanoid biosynthesis	12 (19.35%)	192 (3.28%)	1e-06	1.3e-05	ko00940
	Flavonoid biosynthesis	6 (9.68%)	67 (1.14%)	6.7e-05	0.001022	ko00941
	Metabolic pathways	42 (67.74%)	2728 (46.61%)	0.000599	0.006884	ko01100
	Glycine, serine and threonine metabolism	4 (6.45%)	74 (1.26%)	0.007555	0.069503	ko00260
	Stilbenoid, diarylheptanoid and gingerol biosynthesis	3 (4.84%)	43 (0.73%)	0.010337	0.079253	ko00945
	Plant hormone signal transduction	7 (11.29%)	245 (4.19%)	0.014261	0.093716	ko04075
	alpha-Linolenic acid metabolism	3 (4.84%)	64 (1.09%)	0.029851	0.155794	ko00592
	Anthocyanin biosynthesis	2 (3.23%)	26 (0.44%)	0.030481	0.155794	ko00942
FS5_vs_FS6	Phenylpropanoid biosynthesis	25 (18.12%)	192 (3.28%)	0	0	ko00940
	Biosynthesis of secondary metabolites	70 (50.72%)	1469 (25.1%)	0	0	ko01110
	Metabolic pathways	98 (71.01%)	2728 (46.61%)	0	0	ko01100
	Flavonoid biosynthesis	9 (6.52%)	67 (1.14%)	2.3e-05	0.000476	ko00941
	Cutin, suberine and wax biosynthesis	6 (4.35%)	54 (0.92%)	0.00157	0.024796	ko00073
	Glyoxylate and dicarboxylate metabolism	7 (5.07%)	75 (1.28%)	0.001814	0.024796	ko00630
	Tryptophan metabolism	7 (5.07%)	83 (1.42%)	0.003247	0.03804	ko00380
	Photosynthesis - antenna proteins	3 (2.17%)	18 (0.31%)	0.008073	0.082748	ko00196
	Carbon metabolism	12 (8.7%)	250 (4.27%)	0.014469	0.131831	ko01200
	Alanine, aspartate and glutamate metabolism	4 (2.9%)	57 (0.97%)	0.044674	0.366325	ko00250
MS2_vs_MS3	Pentose and glucuronate interconversions	5 (14.29%)	151 (2.58%)	0.001858	0.052033	ko00040
	Phenylpropanoid biosynthesis	5 (14.29%)	192 (3.28%)	0.005255	0.073573	ko00940
	Cutin, suberine and wax biosynthesis	2 (5.71%)	54 (0.92%)	0.040945	0.315582	ko00073
	Amino sugar and nucleotide sugar metabolism	3 (8.57%)	134 (2.29%)	0.045083	0.315582	ko00520
MS3_vs_MS4	Metabolic pathways	428 (58.63%)	2728 (46.61%)	0	0	ko01100
	Phenylpropanoid biosynthesis	60 (8.22%)	192 (3.28%)	0	0	ko00940
	Biosynthesis of secondary metabolites	238 (32.6%)	1469 (25.1%)	1e-06	2.8e-05	ko01110
	Pentose and glucuronate interconversions	40 (5.48%)	151 (2.58%)	2e-06	5.7e-05	ko00040
	Cutin, suberine and wax biosynthesis	20 (2.74%)	54 (0.92%)	3e-06	8.4e-05	ko00073
	Starch and sucrose metabolism	48 (6.58%)	204 (3.49%)	6e-06	0.000139	ko00500
	Cyanoamino acid metabolism	19 (2.6%)	54 (0.92%)	1.4e-05	0.000251	ko00460
	Biosynthesis of various plant secondary metabolites	15 (2.05%)	42 (0.72%)	9e-05	0.001458	ko00999
	alpha-Linolenic acid metabolism	18 (2.47%)	64 (1.09%)	0.000583	0.008353	ko00592
	Linoleic acid metabolism	8 (1.1%)	18 (0.31%)	0.000781	0.010069	ko00591
	Fatty acid elongation	10 (1.37%)	28 (0.48%)	0.00136	0.01469	ko00062
	Galactose metabolism	17 (2.33%)	63 (1.08%)	0.001367	0.01469	ko00052
	Anthocyanin biosynthesis	9 (1.23%)	26 (0.44%)	0.003017	0.02994	ko00942
	Amino sugar and nucleotide sugar metabolism	28 (3.84%)	134 (2.29%)	0.003694	0.031946	ko00520
	Plant-pathogen interaction	37 (5.07%)	191 (3.26%)	0.003715	0.031946	ko04626
	Ubiquitin mediated proteolysis	35 (4.79%)	187 (3.19%)	0.008202	0.066129	ko04120
	Glycosphingolipid biosynthesis - globo and isoglobo series	4 (0.55%)	8 (0.14%)	0.011101	0.084238	ko00603
	Nitrogen metabolism	10 (1.37%)	37 (0.63%)	0.012747	0.09076	ko00910
	beta-Alanine metabolism	13 (1.78%)	54 (0.92%)	0.013368	0.09076	ko00410
	Flavonoid biosynthesis	15 (2.05%)	67 (1.14%)	0.016068	0.103636	ko00941
	Protein processing in endoplasmic reticulum	42 (5.75%)	245 (4.19%)	0.018264	0.11219	ko04141
	Glycerophospholipid metabolism	21 (2.88%)	108 (1.85%)	0.024156	0.141642	ko00564
	Circadian rhythm - plant	12 (1.64%)	53 (0.91%)	0.027218	0.149067	ko04712
	Plant hormone signal transduction	41 (5.62%)	245 (4.19%)	0.028151	0.149067	ko04075
	Glycosphingolipid biosynthesis - ganglio series	3 (0.41%)	6 (0.1%)	0.028889	0.149067	ko00604
	Zeatin biosynthesis	9 (1.23%)	37 (0.63%)	0.034341	0.168903	ko00908
	Stilbenoid, diarylheptanoid and gingerol biosynthesis	10 (1.37%)	43 (0.73%)	0.035352	0.168903	ko00945
	Biosynthesis of unsaturated fatty acids	7 (0.96%)	27 (0.46%)	0.043122	0.198671	ko01040
	Tryptophan metabolism	16 (2.19%)	83 (1.42%)	0.048475	0.215632	ko00380
MS4_vs_MS5	Metabolic pathways	405 (56.09%)	2728 (46.61%)	0	4e-06	ko01100
	Starch and sucrose metabolism	51 (7.06%)	204 (3.49%)	0	2.2e-05	ko00500
	Biosynthesis of secondary metabolites	230 (31.86%)	1469 (25.1%)	7e-06	0.00024	ko01110
	Amino sugar and nucleotide sugar metabolism	35 (4.85%)	134 (2.29%)	9e-06	0.00024	ko00520
	Pentose and glucuronate interconversions	38 (5.26%)	151 (2.58%)	9e-06	0.00024	ko00040
	Biosynthesis of various plant secondary metabolites	15 (2.08%)	42 (0.72%)	8e-05	0.001737	ko00999
	Cutin, suberine and wax biosynthesis	17 (2.35%)	54 (0.92%)	0.000164	0.003075	ko00073
	Cyanoamino acid metabolism	16 (2.22%)	54 (0.92%)	0.000548	0.008976	ko00460
	Anthocyanin biosynthesis	10 (1.39%)	26 (0.44%)	0.000636	0.009258	ko00942
	Plant-pathogen interaction	39 (5.4%)	191 (3.26%)	0.000863	0.011307	ko04626
	Fatty acid elongation	10 (1.39%)	28 (0.48%)	0.001248	0.014861	ko00062
	Plant hormone signal transduction	45 (6.23%)	245 (4.19%)	0.003447	0.037632	ko04075
	Carbon fixation in photosynthetic organisms	14 (1.94%)	61 (1.04%)	0.014544	0.146561	ko00710
	Galactose metabolism	14 (1.94%)	63 (1.08%)	0.019151	0.179201	ko00052
	Thiamine metabolism	7 (0.97%)	24 (0.41%)	0.022102	0.193028	ko00730
	MAPK signaling pathway - plant	23 (3.19%)	123 (2.1%)	0.025781	0.211086	ko04016
	Glycosphingolipid biosynthesis - ganglio series	3 (0.42%)	6 (0.1%)	0.028042	0.216087	ko00604
	Fructose and mannose metabolism	13 (1.8%)	63 (1.08%)	0.041046	0.298723	ko00051
MS5_vs_MS6	Pentose and glucuronate interconversions	52 (5.87%)	151 (2.58%)	0	0	ko00040
	Ribosome biogenesis in eukaryotes	39 (4.4%)	139 (2.37%)	5.6e-05	0.003599	ko03008
	Plant-pathogen interaction	48 (5.42%)	191 (3.26%)	0.000171	0.007307	ko04626
	Starch and sucrose metabolism	50 (5.64%)	204 (3.49%)	0.000244	0.007796	ko00500
	Photosynthesis - antenna proteins	9 (1.02%)	18 (0.31%)	0.000536	0.011571	ko00196
	Ribosome	81 (9.14%)	380 (6.49%)	0.000542	0.011571	ko03010
	Purine metabolism	27 (3.05%)	97 (1.66%)	0.000872	0.015936	ko00230
	Amino sugar and nucleotide sugar metabolism	32 (3.61%)	134 (2.29%)	0.00472	0.075515	ko00520
	Phosphatidylinositol signaling system	21 (2.37%)	79 (1.35%)	0.005685	0.080858	ko04070
	Nucleocytoplasmic transport	27 (3.05%)	121 (2.07%)	0.021779	0.278768	ko03013
	Diterpenoid biosynthesis	8 (0.9%)	25 (0.43%)	0.026496	0.308321	ko00904
	Pentose phosphate pathway	12 (1.35%)	45 (0.77%)	0.031597	0.33703	ko00030
	Photosynthesis	18 (2.03%)	77 (1.32%)	0.036	0.354466	ko00195
	Linoleic acid metabolism	6 (0.68%)	18 (0.31%)	0.043317	0.396039	ko00591
	Glycosphingolipid biosynthesis - ganglio series	3 (0.34%)	6 (0.1%)	0.048397	0.41299	ko00604

## Sheet: F2_vs_F3
Pathway Detail						FPKM value
#	Pathway	Pathway ID	K_id	genes	K_id desc	FS2	FS3	FS4	FS5	FS6	MS2	MS3	MS4	MS5	MS6
1	Pentose and glucuronate interconversions	ko00040	K01051	SOV1g022560.1	E3.1.1.11; pectinesterase [EC:3.1.1.11]	9.93	0.68	0.56	0.46	1.85	2.13	9.6	0.54	15.96	856.78
			K01051	SOV5g000160.1	E3.1.1.11; pectinesterase [EC:3.1.1.11]	14.25	0.66	1.23	1.16	2.26	5.31	13.3	1.57	5.18	804.15
2	Plant hormone signal transduction	ko04075	K13449	SOV6g008480.1	PR1; pathogenesis-related protein 1	63.23	2.85	5.7	3.77	12.41	10.62	36.28	4.37	39.56	2226.17
			K14505	SOV3g043410.1	CYCD3; cyclin D3, plant	56.69	118.77	295.94	220.08	201.7	27.23	30.62	30.32	29.63	62.96

## Sheet: FS3_vs_Fs4
Pathway Detail						FPKM value
#	Pathway	Pathway ID	K_id	genes	K_id desc	FS2	FS3	FS4	FS5	FS6	MS2	MS3	MS4	MS5	MS6
1	Biosynthesis of secondary metabolites	ko01110	K00002	SOV5g016200.1	AKR1A1, adh; alcohol dehydrogenase (NADP+) [EC:1.1.1.2]	26.7	10.86	2.45	0.76	0.53	4.06	0.83	0.58	0.13	0.17
			K00279	SOV1g012080.1	CKX; cytokinin dehydrogenase [EC:1.5.99.12]	2.14	8.04	35.06	31.23	23.33	0.35	1.56	13.18	34.66	66.68
			K00430	SOV1g027370.1	E1.11.1.7; peroxidase [EC:1.11.1.7]	2.26	1.7	8.53	17.14	56.95	3.19	5.58	37.34	38.89	17.52
			K00430	SOV3g006730.1	E1.11.1.7; peroxidase [EC:1.11.1.7]	0.11	0.3	2.03	25.65	69.08	0.06	0.09	12.97	114.11	31
			K00430	SOV3g043590.1	E1.11.1.7; peroxidase [EC:1.11.1.7]	13.6	11.76	2.27	1.13	0.32	12.98	19.19	0.36	0.7	0.82
			K00430	SOV3g046150.1	E1.11.1.7; peroxidase [EC:1.11.1.7]	2.57	5.82	17	49.72	112.62	4.48	8.28	16.95	42.59	61.63
			K00430	SOV4g040140.1	E1.11.1.7; peroxidase [EC:1.11.1.7]	7.61	6.14	1.19	1.34	3.67	7.98	7.23	2.71	3.07	3.8
			K00454	SOV4g000950.1	LOX2S; lipoxygenase [EC:1.13.11.12]	2.36	2.63	15.68	10.89	17.92	4.2	12.12	42.64	198.21	263.27
			K00815	SOV6g048190.1	TAT; tyrosine aminotransferase [EC:2.6.1.5]	25.11	16.18	3.67	3.49	7.77	15.59	19.41	18.77	140.8	101.06
			K00975	SOV3g016450.1	glgC; glucose-1-phosphate adenylyltransferase [EC:2.7.7.27]	2.96	4.72	11.04	6.98	16.42	3.44	9.41	6.57	15.91	9.64
			K01177	SOV2g033000.1	E3.2.1.2; beta-amylase [EC:3.2.1.2]	10.92	20.51	53.88	53.05	164.26	8.46	17.98	15.51	25.23	30.78
			K01602	SOV1g031280.1	rbcS; ribulose-bisphosphate carboxylase small chain [EC:4.1.1.39]	17.3	21.04	68.33	123.75	842.64	169.23	707.46	1322.9	3475.31	2075.81
			K01602	SOV1g031320.1	rbcS; ribulose-bisphosphate carboxylase small chain [EC:4.1.1.39]	474.79	654.57	1458.95	1732.52	4318.31	900.86	1996.32	3391.75	7088.01	3763.88
			K01754	SOV5g021450.1	E4.3.1.19, ilvA, tdcB; threonine dehydratase [EC:4.3.1.19]	0	0.29	6.05	12.15	24.18	1.28	1.76	12.43	5.77	5.55
			K01762	SOV3g045260.1	ACS; 1-aminocyclopropane-1-carboxylate synthase [EC:4.4.1.14]	0.02	0.16	1.57	3.41	1.26	0.32	0.26	0.33	0.13	0.67
			K01792	SOV6g040210.1	E5.1.3.15; glucose-6-phosphate 1-epimerase [EC:5.1.3.15]	12.37	9.23	22.52	24.11	22.39	8.26	12.69	19.88	18.44	27.78
			K01885	SOV2g008820.1	EARS, gltX; glutamyl-tRNA synthetase [EC:6.1.1.17]	14.33	13.6	3.6	1.74	0.12	6.75	5.38	1.66	0.88	0.38
			K05282	SOV3g001470.1	E1.14.11.12; gibberellin-44 dioxygenase [EC:1.14.11.12]	1.32	1.54	9.97	22.63	23.83	1.63	4.83	16.59	33.11	12.11
			K08241	SOV2g038630.1	E2.1.1.141; jasmonate O-methyltransferase [EC:2.1.1.141]	60.35	63.34	23.46	30.63	31.28	137.19	136.48	13.32	15.01	12.08
			K09755	SOV1g002670.1	CYP84A, F5H; ferulate-5-hydroxylase [EC:1.14.-.-]	0.42	0.63	3.04	7.8	4.22	0.29	1.21	0.36	0.25	0.1
			K10528	SOV2g000450.1	HPL; hydroperoxide lyase [EC:4.1.2.-]	11	15.95	50.48	54.26	72.05	10.07	39.92	147.91	180.39	94.58
			K13034	SOV2g031700.1	ATCYSC1; L-3-cyanoalanine synthase/ cysteine synthase [EC:2.5.1.47 4.4.1.9]	3.67	3.54	10.67	17.55	52.96	11.6	22.02	34.54	37.22	18.07
			K13066	SOV3g002550.1	E2.1.1.68, COMT; caffeic acid 3-O-methyltransferase [EC:2.1.1.68]	45.41	41.94	16.68	9.35	6.31	74.88	81.39	17.08	12.76	8.02
			K13066	SOV3g002560.1	E2.1.1.68, COMT; caffeic acid 3-O-methyltransferase [EC:2.1.1.68]	99.25	91.55	28.88	31.28	148.45	93.11	115.87	57.15	42.75	60.1
			K13081	SOV5g011220.1	LAR; leucoanthocyanidin reductase [EC:1.17.1.3]	5.8	8.22	25.67	19.34	173.64	5.99	10.6	14.88	2.42	6
			K13259	SOV1g033960.1	HI4OMT; 2,7,4'-trihydroxyisoflavanone 4'-O-methyltransferase / isoflavone 4'-O-methyltransferase [EC:2.1.1.212 2.1.1.46]	1.17	1.9	7.96	5.29	6.32	1.01	1.46	3.23	1.03	1.59
			K15404	SOV2g024180.1	K15404, CER1; aldehyde decarbonylase [EC:4.1.99.5]	2.68	10.4	81.02	219.33	226.61	13.55	64.69	338.1	1795.47	674.62
			K17982	SOV6g012170.1	TPS04, GES; geranyllinalool synthase [EC:4.2.3.144]	4.5	11.01	40.59	36.38	16.8	1.58	1.91	1.56	1.21	0.22
			K18857	SOV6g034910.1	ADH1; alcohol dehydrogenase class-P [EC:1.1.1.1]	35.83	58.59	137.13	112.22	192.03	69.34	125.18	157.08	139.97	71.74
2	Phenylpropanoid biosynthesis	ko00940	K00430	SOV1g027370.1	E1.11.1.7; peroxidase [EC:1.11.1.7]	2.26	1.7	8.53	17.14	56.95	3.19	5.58	37.34	38.89	17.52
			K00430	SOV3g006730.1	E1.11.1.7; peroxidase [EC:1.11.1.7]	0.11	0.3	2.03	25.65	69.08	0.06	0.09	12.97	114.11	31
			K00430	SOV3g043590.1	E1.11.1.7; peroxidase [EC:1.11.1.7]	13.6	11.76	2.27	1.13	0.32	12.98	19.19	0.36	0.7	0.82
			K00430	SOV3g046150.1	E1.11.1.7; peroxidase [EC:1.11.1.7]	2.57	5.82	17	49.72	112.62	4.48	8.28	16.95	42.59	61.63
			K00430	SOV4g040140.1	E1.11.1.7; peroxidase [EC:1.11.1.7]	7.61	6.14	1.19	1.34	3.67	7.98	7.23	2.71	3.07	3.8
			K09755	SOV1g002670.1	CYP84A, F5H; ferulate-5-hydroxylase [EC:1.14.-.-]	0.42	0.63	3.04	7.8	4.22	0.29	1.21	0.36	0.25	0.1
			K13066	SOV3g002550.1	E2.1.1.68, COMT; caffeic acid 3-O-methyltransferase [EC:2.1.1.68]	45.41	41.94	16.68	9.35	6.31	74.88	81.39	17.08	12.76	8.02
			K13066	SOV3g002560.1	E2.1.1.68, COMT; caffeic acid 3-O-methyltransferase [EC:2.1.1.68]	99.25	91.55	28.88	31.28	148.45	93.11	115.87	57.15	42.75	60.1
3	alpha-Linolenic acid metabolism	ko00592	K00454	SOV4g000950.1	LOX2S; lipoxygenase [EC:1.13.11.12]	2.36	2.63	15.68	10.89	17.92	4.2	12.12	42.64	198.21	263.27
			K08241	SOV2g038630.1	E2.1.1.141; jasmonate O-methyltransferase [EC:2.1.1.141]	60.35	63.34	23.46	30.63	31.28	137.19	136.48	13.32	15.01	12.08
			K10528	SOV2g000450.1	HPL; hydroperoxide lyase [EC:4.1.2.-]	11	15.95	50.48	54.26	72.05	10.07	39.92	147.91	180.39	94.58
			K18857	SOV6g034910.1	ADH1; alcohol dehydrogenase class-P [EC:1.1.1.1]	35.83	58.59	137.13	112.22	192.03	69.34	125.18	157.08	139.97	71.74
4	Tryptophan metabolism	ko00380	K11816	SOV1g036930.1	YUCCA; indole-3-pyruvate monooxygenase [EC:1.14.13.168]	2.45	4.85	13.25	17.18	15.67	7.57	6.94	14.22	39.04	54.88
			K11816	SOV2g017300.1	YUCCA; indole-3-pyruvate monooxygenase [EC:1.14.13.168]	0.24	0.16	1.22	1.76	2.06	0.23	0.18	3.03	1.15	0.97
			K13066	SOV3g002550.1	E2.1.1.68, COMT; caffeic acid 3-O-methyltransferase [EC:2.1.1.68]	45.41	41.94	16.68	9.35	6.31	74.88	81.39	17.08	12.76	8.02
			K13066	SOV3g002560.1	E2.1.1.68, COMT; caffeic acid 3-O-methyltransferase [EC:2.1.1.68]	99.25	91.55	28.88	31.28	148.45	93.11	115.87	57.15	42.75	60.1
5	Amino sugar and nucleotide sugar metabolism	ko00520	K00975	SOV3g016450.1	glgC; glucose-1-phosphate adenylyltransferase [EC:2.7.7.27]	2.96	4.72	11.04	6.98	16.42	3.44	9.41	6.57	15.91	9.64
			K01183	SOV2g038970.1	E3.2.1.14; chitinase [EC:3.2.1.14]	20.22	14.61	4.17	22.69	229.25	12.17	43.32	36.43	44.68	13.98
			K01209	SOV5g007110.1	abfA; alpha-L-arabinofuranosidase [EC:3.2.1.55]	2.05	6.91	47.61	129.72	140.94	2.76	4.55	15.64	4.21	1.92
			K15920	SOV2g021810.1	XYL4; xylan 1,4-beta-xylosidase [EC:3.2.1.37]	0.73	0.46	10.04	10.32	15.13	0.41	0.94	30.88	4.3	4.83
			K16190	SOV4g051250.1	GLCAK; glucuronokinase [EC:2.7.1.43]	0.71	1.65	5.04	2.27	0.71	0.89	2.46	258.7	182.38	23.2
6	Tyrosine metabolism	ko00350	K00815	SOV6g048190.1	TAT; tyrosine aminotransferase [EC:2.6.1.5]	25.11	16.18	3.67	3.49	7.77	15.59	19.41	18.77	140.8	101.06
			K01557	SOV1g044460.1	FAHD1; acylpyruvate hydrolase [EC:3.7.1.5]	71.4	104.64	242.11	491.49	982.23	127.86	254.68	437.75	361.79	228.52
			K18857	SOV6g034910.1	ADH1; alcohol dehydrogenase class-P [EC:1.1.1.1]	35.83	58.59	137.13	112.22	192.03	69.34	125.18	157.08	139.97	71.74
7	Metabolic pathways	ko01100	K00002	SOV5g016200.1	AKR1A1, adh; alcohol dehydrogenase (NADP+) [EC:1.1.1.2]	26.7	10.86	2.45	0.76	0.53	4.06	0.83	0.58	0.13	0.17
			K00108	SOV6g035800.1	betA, CHDH; choline dehydrogenase [EC:1.1.99.1]	22.71	29.33	60.51	89.32	108.12	36.46	67.72	105.46	34.48	27.42
			K00430	SOV1g027370.1	E1.11.1.7; peroxidase [EC:1.11.1.7]	2.26	1.7	8.53	17.14	56.95	3.19	5.58	37.34	38.89	17.52
			K00430	SOV3g006730.1	E1.11.1.7; peroxidase [EC:1.11.1.7]	0.11	0.3	2.03	25.65	69.08	0.06	0.09	12.97	114.11	31
			K00430	SOV3g043590.1	E1.11.1.7; peroxidase [EC:1.11.1.7]	13.6	11.76	2.27	1.13	0.32	12.98	19.19	0.36	0.7	0.82
			K00430	SOV3g046150.1	E1.11.1.7; peroxidase [EC:1.11.1.7]	2.57	5.82	17	49.72	112.62	4.48	8.28	16.95	42.59	61.63
			K00430	SOV4g040140.1	E1.11.1.7; peroxidase [EC:1.11.1.7]	7.61	6.14	1.19	1.34	3.67	7.98	7.23	2.71	3.07	3.8
			K00454	SOV4g000950.1	LOX2S; lipoxygenase [EC:1.13.11.12]	2.36	2.63	15.68	10.89	17.92	4.2	12.12	42.64	198.21	263.27
			K00512	SOV5g012850.1	CYP17A; steroid 17alpha-monooxygenase / 17alpha-hydroxyprogesterone deacetylase [EC:1.14.14.19 1.14.14.32]	0.06	0.18	1.88	3.45	5.02	0.43	1.21	6.35	2.15	1.19
			K00815	SOV6g048190.1	TAT; tyrosine aminotransferase [EC:2.6.1.5]	25.11	16.18	3.67	3.49	7.77	15.59	19.41	18.77	140.8	101.06
			K00975	SOV3g016450.1	glgC; glucose-1-phosphate adenylyltransferase [EC:2.7.7.27]	2.96	4.72	11.04	6.98	16.42	3.44	9.41	6.57	15.91	9.64
			K01051	SOV1g043970.1	E3.1.1.11; pectinesterase [EC:3.1.1.11]	1.6	2.21	5.72	17.69	18.57	3.49	4.17	3.53	16.64	42.41
			K01177	SOV2g033000.1	E3.2.1.2; beta-amylase [EC:3.2.1.2]	10.92	20.51	53.88	53.05	164.26	8.46	17.98	15.51	25.23	30.78
			K01179	SOV1g046060.1	E3.2.1.4; endoglucanase [EC:3.2.1.4]	0.94	1.56	3.31	9.67	29.66	1.11	2.88	217.77	140.48	32.65
			K01179	SOV6g044610.1	E3.2.1.4; endoglucanase [EC:3.2.1.4]	1.79	3	13.13	38.44	71.42	1.3	11.06	39.29	13.54	9.58
			K01183	SOV2g038970.1	E3.2.1.14; chitinase [EC:3.2.1.14]	20.22	14.61	4.17	22.69	229.25	12.17	43.32	36.43	44.68	13.98
			K01209	SOV5g007110.1	abfA; alpha-L-arabinofuranosidase [EC:3.2.1.55]	2.05	6.91	47.61	129.72	140.94	2.76	4.55	15.64	4.21	1.92
			K01557	SOV1g044460.1	FAHD1; acylpyruvate hydrolase [EC:3.7.1.5]	71.4	104.64	242.11	491.49	982.23	127.86	254.68	437.75	361.79	228.52
			K01602	SOV1g031280.1	rbcS; ribulose-bisphosphate carboxylase small chain [EC:4.1.1.39]	17.3	21.04	68.33	123.75	842.64	169.23	707.46	1322.9	3475.31	2075.81
			K01602	SOV1g031320.1	rbcS; ribulose-bisphosphate carboxylase small chain [EC:4.1.1.39]	474.79	654.57	1458.95	1732.52	4318.31	900.86	1996.32	3391.75	7088.01	3763.88
			K01673	SOV2g019490.1	cynT, can; carbonic anhydrase [EC:4.2.1.1]	19.14	14.32	46.37	24.84	114.69	28.15	157.51	107.27	954.93	1019.7
			K01754	SOV5g021450.1	E4.3.1.19, ilvA, tdcB; threonine dehydratase [EC:4.3.1.19]	0	0.29	6.05	12.15	24.18	1.28	1.76	12.43	5.77	5.55
			K01762	SOV3g045260.1	ACS; 1-aminocyclopropane-1-carboxylate synthase [EC:4.4.1.14]	0.02	0.16	1.57	3.41	1.26	0.32	0.26	0.33	0.13	0.67
			K01792	SOV6g040210.1	E5.1.3.15; glucose-6-phosphate 1-epimerase [EC:5.1.3.15]	12.37	9.23	22.52	24.11	22.39	8.26	12.69	19.88	18.44	27.78
			K01885	SOV2g008820.1	EARS, gltX; glutamyl-tRNA synthetase [EC:6.1.1.17]	14.33	13.6	3.6	1.74	0.12	6.75	5.38	1.66	0.88	0.38
			K02114	SOV1g012030.1	ATPF1E, atpC; F-type H+-transporting ATPase subunit epsilon	1.17	1.56	3.51	6.91	9.85	1.57	4.13	1.89	2.61	1.42
			K03146	SOV4g037430.1	THI4, THI1; cysteine-dependent adenosine diphosphate thiazole synthase [EC:2.4.2.60]	70.07	76.24	370.27	662.93	854.63	169.24	423.55	335.04	1004.21	944.12
			K05282	SOV3g001470.1	E1.14.11.12; gibberellin-44 dioxygenase [EC:1.14.11.12]	1.32	1.54	9.97	22.63	23.83	1.63	4.83	16.59	33.11	12.11
			K06124	SOV4g054390.1	PHOSPHO1; phosphoethanolamine/phosphocholine phosphatase [EC:3.1.3.75]	37.59	10.83	114.09	319.61	551.32	18.06	40.68	50.69	37.82	64.78
			K09755	SOV1g002670.1	CYP84A, F5H; ferulate-5-hydroxylase [EC:1.14.-.-]	0.42	0.63	3.04	7.8	4.22	0.29	1.21	0.36	0.25	0.1
			K11816	SOV1g036930.1	YUCCA; indole-3-pyruvate monooxygenase [EC:1.14.13.168]	2.45	4.85	13.25	17.18	15.67	7.57	6.94	14.22	39.04	54.88
			K11816	SOV2g017300.1	YUCCA; indole-3-pyruvate monooxygenase [EC:1.14.13.168]	0.24	0.16	1.22	1.76	2.06	0.23	0.18	3.03	1.15	0.97
			K13034	SOV2g031700.1	ATCYSC1; L-3-cyanoalanine synthase/ cysteine synthase [EC:2.5.1.47 4.4.1.9]	3.67	3.54	10.67	17.55	52.96	11.6	22.02	34.54	37.22	18.07
			K13066	SOV3g002550.1	E2.1.1.68, COMT; caffeic acid 3-O-methyltransferase [EC:2.1.1.68]	45.41	41.94	16.68	9.35	6.31	74.88	81.39	17.08	12.76	8.02
			K13066	SOV3g002560.1	E2.1.1.68, COMT; caffeic acid 3-O-methyltransferase [EC:2.1.1.68]	99.25	91.55	28.88	31.28	148.45	93.11	115.87	57.15	42.75	60.1
			K13259	SOV1g033960.1	HI4OMT; 2,7,4'-trihydroxyisoflavanone 4'-O-methyltransferase / isoflavone 4'-O-methyltransferase [EC:2.1.1.212 2.1.1.46]	1.17	1.9	7.96	5.29	6.32	1.01	1.46	3.23	1.03	1.59
			K15920	SOV2g021810.1	XYL4; xylan 1,4-beta-xylosidase [EC:3.2.1.37]	0.73	0.46	10.04	10.32	15.13	0.41	0.94	30.88	4.3	4.83
			K16190	SOV4g051250.1	GLCAK; glucuronokinase [EC:2.7.1.43]	0.71	1.65	5.04	2.27	0.71	0.89	2.46	258.7	182.38	23.2
			K18857	SOV6g034910.1	ADH1; alcohol dehydrogenase class-P [EC:1.1.1.1]	35.83	58.59	137.13	112.22	192.03	69.34	125.18	157.08	139.97	71.74
			K19893	SOV2g020660.1	GN5_6; glucan endo-1,3-beta-glucosidase 5/6 [EC:3.2.1.39]	3.04	4.99	12.86	17.96	23.64	4.36	3.7	9.7	20.91	18.35
8	Diterpenoid biosynthesis	ko00904	K05282	SOV3g001470.1	E1.14.11.12; gibberellin-44 dioxygenase [EC:1.14.11.12]	1.32	1.54	9.97	22.63	23.83	1.63	4.83	16.59	33.11	12.11
			K17982	SOV6g012170.1	TPS04, GES; geranyllinalool synthase [EC:4.2.3.144]	4.5	11.01	40.59	36.38	16.8	1.58	1.91	1.56	1.21	0.22

## Sheet: FS4_vs_FS5
Pathway Detail						FPKM value
#	Pathway	Pathway ID	K_id	genes	K_id desc	FS2	FS3	FS4	FS5	FS6	MS2	MS3	MS4	MS5	MS6
1	Biosynthesis of secondary metabolites	ko01110	K00006	SOV3g018550.1	GPD1; glycerol-3-phosphate dehydrogenase (NAD+) [EC:1.1.1.8]	10.82	12.56	16.5	41.44	25.6	13.11	17.55	71.25	81.25	32.31
			K00318	SOV1g030610.1	PRODH, fadM, putB; proline dehydrogenase [EC:1.5.5.2]	14.17	17.17	34.1	83.56	160.83	26.75	30.31	150.27	280.56	589.11
			K00430	SOV1g027290.1	E1.11.1.7; peroxidase [EC:1.11.1.7]	0.32	0.77	0.45	6.81	80.45	1.44	3.52	11.29	2.61	0.6
			K00430	SOV1g027310.1	E1.11.1.7; peroxidase [EC:1.11.1.7]	3.25	4.02	1.35	8.57	41.38	4.61	7.45	0.89	0.29	0
			K00430	SOV1g027320.1	E1.11.1.7; peroxidase [EC:1.11.1.7]	0.3	0.32	0.23	5.69	54.13	0.91	2.02	68.99	5.45	0.56
			K00430	SOV1g027380.1	E1.11.1.7; peroxidase [EC:1.11.1.7]	0.44	1.02	2.27	7.49	15.74	1.3	2.2	8.49	13.85	8.58
			K00430	SOV1g038660.1	E1.11.1.7; peroxidase [EC:1.11.1.7]	0	0	0	2.35	20.02	0	0	0	0	0
			K00430	SOV3g006730.1	E1.11.1.7; peroxidase [EC:1.11.1.7]	0.11	0.3	2.03	25.65	69.08	0.06	0.09	12.97	114.11	31
			K00430	SOV3g046150.1	E1.11.1.7; peroxidase [EC:1.11.1.7]	2.57	5.82	17	49.72	112.62	4.48	8.28	16.95	42.59	61.63
			K00430	SOV4g005470.1	E1.11.1.7; peroxidase [EC:1.11.1.7]	0.1	0.11	0.06	1.83	2.62	0.12	0.06	0	0	0.1
			K00588	SOV4g058120.1	E2.1.1.104; caffeoyl-CoA O-methyltransferase [EC:2.1.1.104]	106.81	129.3	127.04	408.32	775.68	158.09	152.25	386.78	460.6	333.24
			K00660	SOV6g020830.1	CHS; chalcone synthase [EC:2.3.1.74]	114.48	131.34	72.32	145.37	391.59	126.09	189.29	269.65	1083.79	810.24
			K00827	SOV5g016620.1	AGXT2; alanine-glyoxylate transaminase / (R)-3-amino-2-methylpropionate-pyruvate transaminase [EC:2.6.1.44 2.6.1.40]	6.87	5.62	3.57	12.76	45.14	38.67	17.33	328.72	98.63	187.52
			K01193	SOV6g035590.1	INV, sacA; beta-fructofuranosidase [EC:3.2.1.26]	3.17	3.11	2.46	7.74	11.42	2	3.54	4.84	3.16	7.87
			K01568	SOV6g038460.1	PDC, pdc; pyruvate decarboxylase [EC:4.1.1.1]	21.65	15.77	11.51	23.16	23.58	21.47	19.73	23.19	12.65	135.07
			K01620	SOV4g018370.1	ltaE; threonine aldolase [EC:4.1.2.48]	3.04	4.81	8.14	22.84	48.66	10.96	17.92	46.3	66.76	26.01
			K02437	SOV3g004950.1	gcvH, GCSH; glycine cleavage system H protein	0	0	0	2.85	11.4	0	0	0.38	0	0
			K04121	SOV4g058030.1	E4.2.3.19; ent-kaurene synthase [EC:4.2.3.19]	0.82	0.74	0.97	3.02	5.69	0.65	1.06	6.63	15.69	6.43
			K05894	SOV2g003000.1	OPR; 12-oxophytodienoic acid reductase [EC:1.3.1.42]	0.2	1.21	0.25	6.28	21.69	3.15	5.16	2.15	1.48	0.16
			K05894	SOV4g059530.1	OPR; 12-oxophytodienoic acid reductase [EC:1.3.1.42]	4.14	5.79	4.12	11.42	40.61	12.05	19.9	18.86	7.92	6.88
			K05933	SOV2g001390.1	E1.14.17.4; aminocyclopropanecarboxylate oxidase [EC:1.14.17.4]	0.16	0.12	0.54	39.14	139.23	0.06	0.21	0.68	20.51	83.21
			K05933	SOV6g000220.1	E1.14.17.4; aminocyclopropanecarboxylate oxidase [EC:1.14.17.4]	74.21	67.66	116.98	401.54	565.93	130.51	157.62	570.77	398.39	146.84
			K08081	SOV6g023810.1	TR1; tropinone reductase I [EC:1.1.1.206]	33.96	32.99	19.29	5.95	4.08	20.93	24.91	9.7	4.32	3.44
			K08695	SOV6g005370.1	ANR; anthocyanidin reductase [EC:1.3.1.77]	0.03	0	0.03	2.26	112.69	0.18	0.24	0.99	1.4	0.77
			K09843	SOV3g042300.1	CYP707A; (+)-abscisic acid 8'-hydroxylase [EC:1.14.14.137]	0.69	0.79	2.61	10.75	15.07	0.65	2.24	5.93	9.31	33.4
			K13065	SOV1g038740.1	E2.3.1.133, HCT; shikimate O-hydroxycinnamoyltransferase [EC:2.3.1.133]	18.51	25.18	20.64	6.98	4.25	14.93	31.19	9.93	8.73	3.28
			K13065	SOV1g038780.1	E2.3.1.133, HCT; shikimate O-hydroxycinnamoyltransferase [EC:2.3.1.133]	18.51	25.18	20.64	6.98	4.25	14.93	31.19	9.93	8.73	3.28
			K13066	SOV3g006550.1	E2.1.1.68, COMT; caffeic acid 3-O-methyltransferase [EC:2.1.1.68]	14.19	14.51	8.49	26.73	63.3	27.18	18.31	22.31	47.61	25.82
			K13082	SOV6g045350.1	DFR; bifunctional dihydroflavonol 4-reductase/flavanone 4-reductase [EC:1.1.1.219 1.1.1.234]	0.58	0.93	0.24	22.3	273.77	0.41	1.16	6.18	0.08	0.09
			K13508	SOV2g027620.1	GPAT; glycerol-3-phosphate acyltransferase [EC:2.3.1.15 2.3.1.198]	0	0	0.13	2.96	5.51	0.04	1.52	56.3	7.79	1.38
			K15397	SOV6g022160.1	KCS; 3-ketoacyl-CoA synthase [EC:2.3.1.199]	0.1	0.13	0.58	5.12	5.33	1.05	1.74	97.89	215.42	8.09
			K15404	SOV2g024180.1	K15404, CER1; aldehyde decarbonylase [EC:4.1.99.5]	2.68	10.4	81.02	219.33	226.61	13.55	64.69	338.1	1795.47	674.62
			K18857	SOV2g036390.1	ADH1; alcohol dehydrogenase class-P [EC:1.1.1.1]	16.56	15.36	18.81	58.11	118.91	12.7	13.65	20.2	49.11	193.49
			K22374	SOV1g038690.1	DMAS1; 3''-deamino-3''-oxonicotianamine reductase [EC:1.1.1.285]	0.12	0	0.22	3.22	61.98	0.07	0.13	57.31	386.93	96.53
2	Phenylpropanoid biosynthesis	ko00940	K00430	SOV1g027290.1	E1.11.1.7; peroxidase [EC:1.11.1.7]	0.32	0.77	0.45	6.81	80.45	1.44	3.52	11.29	2.61	0.6
			K00430	SOV1g027310.1	E1.11.1.7; peroxidase [EC:1.11.1.7]	3.25	4.02	1.35	8.57	41.38	4.61	7.45	0.89	0.29	0
			K00430	SOV1g027320.1	E1.11.1.7; peroxidase [EC:1.11.1.7]	0.3	0.32	0.23	5.69	54.13	0.91	2.02	68.99	5.45	0.56
			K00430	SOV1g027380.1	E1.11.1.7; peroxidase [EC:1.11.1.7]	0.44	1.02	2.27	7.49	15.74	1.3	2.2	8.49	13.85	8.58
			K00430	SOV1g038660.1	E1.11.1.7; peroxidase [EC:1.11.1.7]	0	0	0	2.35	20.02	0	0	0	0	0
			K00430	SOV3g006730.1	E1.11.1.7; peroxidase [EC:1.11.1.7]	0.11	0.3	2.03	25.65	69.08	0.06	0.09	12.97	114.11	31
			K00430	SOV3g046150.1	E1.11.1.7; peroxidase [EC:1.11.1.7]	2.57	5.82	17	49.72	112.62	4.48	8.28	16.95	42.59	61.63
			K00430	SOV4g005470.1	E1.11.1.7; peroxidase [EC:1.11.1.7]	0.1	0.11	0.06	1.83	2.62	0.12	0.06	0	0	0.1
			K00588	SOV4g058120.1	E2.1.1.104; caffeoyl-CoA O-methyltransferase [EC:2.1.1.104]	106.81	129.3	127.04	408.32	775.68	158.09	152.25	386.78	460.6	333.24
			K13065	SOV1g038740.1	E2.3.1.133, HCT; shikimate O-hydroxycinnamoyltransferase [EC:2.3.1.133]	18.51	25.18	20.64	6.98	4.25	14.93	31.19	9.93	8.73	3.28
			K13065	SOV1g038780.1	E2.3.1.133, HCT; shikimate O-hydroxycinnamoyltransferase [EC:2.3.1.133]	18.51	25.18	20.64	6.98	4.25	14.93	31.19	9.93	8.73	3.28
			K13066	SOV3g006550.1	E2.1.1.68, COMT; caffeic acid 3-O-methyltransferase [EC:2.1.1.68]	14.19	14.51	8.49	26.73	63.3	27.18	18.31	22.31	47.61	25.82
3	Flavonoid biosynthesis	ko00941	K00588	SOV4g058120.1	E2.1.1.104; caffeoyl-CoA O-methyltransferase [EC:2.1.1.104]	106.81	129.3	127.04	408.32	775.68	158.09	152.25	386.78	460.6	333.24
			K00660	SOV6g020830.1	CHS; chalcone synthase [EC:2.3.1.74]	114.48	131.34	72.32	145.37	391.59	126.09	189.29	269.65	1083.79	810.24
			K08695	SOV6g005370.1	ANR; anthocyanidin reductase [EC:1.3.1.77]	0.03	0	0.03	2.26	112.69	0.18	0.24	0.99	1.4	0.77
			K13065	SOV1g038740.1	E2.3.1.133, HCT; shikimate O-hydroxycinnamoyltransferase [EC:2.3.1.133]	18.51	25.18	20.64	6.98	4.25	14.93	31.19	9.93	8.73	3.28
			K13065	SOV1g038780.1	E2.3.1.133, HCT; shikimate O-hydroxycinnamoyltransferase [EC:2.3.1.133]	18.51	25.18	20.64	6.98	4.25	14.93	31.19	9.93	8.73	3.28
			K13082	SOV6g045350.1	DFR; bifunctional dihydroflavonol 4-reductase/flavanone 4-reductase [EC:1.1.1.219 1.1.1.234]	0.58	0.93	0.24	22.3	273.77	0.41	1.16	6.18	0.08	0.09
4	Metabolic pathways	ko01100	K00108	SOV3g039080.1	betA, CHDH; choline dehydrogenase [EC:1.1.99.1]	0.62	1.04	1.48	5.25	46.07	1.24	2.19	5.19	21.37	16.09
			K00318	SOV1g030610.1	PRODH, fadM, putB; proline dehydrogenase [EC:1.5.5.2]	14.17	17.17	34.1	83.56	160.83	26.75	30.31	150.27	280.56	589.11
			K00423	SOV4g018340.1	E1.10.3.3; L-ascorbate oxidase [EC:1.10.3.3]	0	0.09	0.13	1.34	21.27	0.19	0.09	0.09	0.72	3.33
			K00430	SOV1g027290.1	E1.11.1.7; peroxidase [EC:1.11.1.7]	0.32	0.77	0.45	6.81	80.45	1.44	3.52	11.29	2.61	0.6
			K00430	SOV1g027310.1	E1.11.1.7; peroxidase [EC:1.11.1.7]	3.25	4.02	1.35	8.57	41.38	4.61	7.45	0.89	0.29	0
			K00430	SOV1g027320.1	E1.11.1.7; peroxidase [EC:1.11.1.7]	0.3	0.32	0.23	5.69	54.13	0.91	2.02	68.99	5.45	0.56
			K00430	SOV1g027380.1	E1.11.1.7; peroxidase [EC:1.11.1.7]	0.44	1.02	2.27	7.49	15.74	1.3	2.2	8.49	13.85	8.58
			K00430	SOV1g038660.1	E1.11.1.7; peroxidase [EC:1.11.1.7]	0	0	0	2.35	20.02	0	0	0	0	0
			K00430	SOV3g006730.1	E1.11.1.7; peroxidase [EC:1.11.1.7]	0.11	0.3	2.03	25.65	69.08	0.06	0.09	12.97	114.11	31
			K00430	SOV3g046150.1	E1.11.1.7; peroxidase [EC:1.11.1.7]	2.57	5.82	17	49.72	112.62	4.48	8.28	16.95	42.59	61.63
			K00430	SOV4g005470.1	E1.11.1.7; peroxidase [EC:1.11.1.7]	0.1	0.11	0.06	1.83	2.62	0.12	0.06	0	0	0.1
			K00512	SOV3g006450.1	CYP17A; steroid 17alpha-monooxygenase / 17alpha-hydroxyprogesterone deacetylase [EC:1.14.14.19 1.14.14.32]	78.23	89.47	64.14	30.68	21.45	75.5	122.49	85.85	263.46	185.45
			K00512	SOV6g011010.1	CYP17A; steroid 17alpha-monooxygenase / 17alpha-hydroxyprogesterone deacetylase [EC:1.14.14.19 1.14.14.32]	2.96	2.16	1.29	6.16	3.09	7.73	12.99	0.61	0.34	0.08
			K00588	SOV4g058120.1	E2.1.1.104; caffeoyl-CoA O-methyltransferase [EC:2.1.1.104]	106.81	129.3	127.04	408.32	775.68	158.09	152.25	386.78	460.6	333.24
			K00660	SOV6g020830.1	CHS; chalcone synthase [EC:2.3.1.74]	114.48	131.34	72.32	145.37	391.59	126.09	189.29	269.65	1083.79	810.24
			K00827	SOV5g016620.1	AGXT2; alanine-glyoxylate transaminase / (R)-3-amino-2-methylpropionate-pyruvate transaminase [EC:2.6.1.44 2.6.1.40]	6.87	5.62	3.57	12.76	45.14	38.67	17.33	328.72	98.63	187.52
			K01051	SOV1g043970.1	E3.1.1.11; pectinesterase [EC:3.1.1.11]	1.6	2.21	5.72	17.69	18.57	3.49	4.17	3.53	16.64	42.41
			K01179	SOV1g046060.1	E3.2.1.4; endoglucanase [EC:3.2.1.4]	0.94	1.56	3.31	9.67	29.66	1.11	2.88	217.77	140.48	32.65
			K01179	SOV6g044610.1	E3.2.1.4; endoglucanase [EC:3.2.1.4]	1.79	3	13.13	38.44	71.42	1.3	11.06	39.29	13.54	9.58
			K01193	SOV6g035590.1	INV, sacA; beta-fructofuranosidase [EC:3.2.1.26]	3.17	3.11	2.46	7.74	11.42	2	3.54	4.84	3.16	7.87
			K01209	SOV5g007110.1	abfA; alpha-L-arabinofuranosidase [EC:3.2.1.55]	2.05	6.91	47.61	129.72	140.94	2.76	4.55	15.64	4.21	1.92
			K01535	SOV1g044150.1	PMA1, PMA2; H+-transporting ATPase [EC:7.1.2.1]	1.28	1.43	1.31	6.79	40.71	1.25	0.96	0.96	0.57	0.28
			K01568	SOV6g038460.1	PDC, pdc; pyruvate decarboxylase [EC:4.1.1.1]	21.65	15.77	11.51	23.16	23.58	21.47	19.73	23.19	12.65	135.07
			K01620	SOV4g018370.1	ltaE; threonine aldolase [EC:4.1.2.48]	3.04	4.81	8.14	22.84	48.66	10.96	17.92	46.3	66.76	26.01
			K01728	SOV1g041400.1	pel; pectate lyase [EC:4.2.2.2]	7.5	7.57	10.84	25.75	83.65	15.21	18.01	71.48	85.17	32.34
			K02437	SOV3g004950.1	gcvH, GCSH; glycine cleavage system H protein	0	0	0	2.85	11.4	0	0	0.38	0	0
			K04121	SOV4g058030.1	E4.2.3.19; ent-kaurene synthase [EC:4.2.3.19]	0.82	0.74	0.97	3.02	5.69	0.65	1.06	6.63	15.69	6.43
			K05894	SOV2g003000.1	OPR; 12-oxophytodienoic acid reductase [EC:1.3.1.42]	0.2	1.21	0.25	6.28	21.69	3.15	5.16	2.15	1.48	0.16
			K05894	SOV4g059530.1	OPR; 12-oxophytodienoic acid reductase [EC:1.3.1.42]	4.14	5.79	4.12	11.42	40.61	12.05	19.9	18.86	7.92	6.88
			K05933	SOV2g001390.1	E1.14.17.4; aminocyclopropanecarboxylate oxidase [EC:1.14.17.4]	0.16	0.12	0.54	39.14	139.23	0.06	0.21	0.68	20.51	83.21
			K05933	SOV6g000220.1	E1.14.17.4; aminocyclopropanecarboxylate oxidase [EC:1.14.17.4]	74.21	67.66	116.98	401.54	565.93	130.51	157.62	570.77	398.39	146.84
			K08081	SOV6g023810.1	TR1; tropinone reductase I [EC:1.1.1.206]	33.96	32.99	19.29	5.95	4.08	20.93	24.91	9.7	4.32	3.44
			K08695	SOV6g005370.1	ANR; anthocyanidin reductase [EC:1.3.1.77]	0.03	0	0.03	2.26	112.69	0.18	0.24	0.99	1.4	0.77
			K13065	SOV1g038740.1	E2.3.1.133, HCT; shikimate O-hydroxycinnamoyltransferase [EC:2.3.1.133]	18.51	25.18	20.64	6.98	4.25	14.93	31.19	9.93	8.73	3.28
			K13065	SOV1g038780.1	E2.3.1.133, HCT; shikimate O-hydroxycinnamoyltransferase [EC:2.3.1.133]	18.51	25.18	20.64	6.98	4.25	14.93	31.19	9.93	8.73	3.28
			K13066	SOV3g006550.1	E2.1.1.68, COMT; caffeic acid 3-O-methyltransferase [EC:2.1.1.68]	14.19	14.51	8.49	26.73	63.3	27.18	18.31	22.31	47.61	25.82
			K13082	SOV6g045350.1	DFR; bifunctional dihydroflavonol 4-reductase/flavanone 4-reductase [EC:1.1.1.219 1.1.1.234]	0.58	0.93	0.24	22.3	273.77	0.41	1.16	6.18	0.08	0.09
			K13508	SOV2g027620.1	GPAT; glycerol-3-phosphate acyltransferase [EC:2.3.1.15 2.3.1.198]	0	0	0.13	2.96	5.51	0.04	1.52	56.3	7.79	1.38
			K15397	SOV6g022160.1	KCS; 3-ketoacyl-CoA synthase [EC:2.3.1.199]	0.1	0.13	0.58	5.12	5.33	1.05	1.74	97.89	215.42	8.09
			K16903	SOV5g005360.1	TAA1; L-tryptophan---pyruvate aminotransferase [EC:2.6.1.99]	69.63	67.07	57.18	24.13	13.44	36.49	34.64	12.18	6.4	11.55
			K18857	SOV2g036390.1	ADH1; alcohol dehydrogenase class-P [EC:1.1.1.1]	16.56	15.36	18.81	58.11	118.91	12.7	13.65	20.2	49.11	193.49
			K22374	SOV1g038690.1	DMAS1; 3''-deamino-3''-oxonicotianamine reductase [EC:1.1.1.285]	0.12	0	0.22	3.22	61.98	0.07	0.13	57.31	386.93	96.53
5	Glycine, serine and threonine metabolism	ko00260	K00108	SOV3g039080.1	betA, CHDH; choline dehydrogenase [EC:1.1.99.1]	0.62	1.04	1.48	5.25	46.07	1.24	2.19	5.19	21.37	16.09
			K00827	SOV5g016620.1	AGXT2; alanine-glyoxylate transaminase / (R)-3-amino-2-methylpropionate-pyruvate transaminase [EC:2.6.1.44 2.6.1.40]	6.87	5.62	3.57	12.76	45.14	38.67	17.33	328.72	98.63	187.52
			K01620	SOV4g018370.1	ltaE; threonine aldolase [EC:4.1.2.48]	3.04	4.81	8.14	22.84	48.66	10.96	17.92	46.3	66.76	26.01
			K02437	SOV3g004950.1	gcvH, GCSH; glycine cleavage system H protein	0	0	0	2.85	11.4	0	0	0.38	0	0
6	Stilbenoid, diarylheptanoid and gingerol biosynthesis	ko00945	K00588	SOV4g058120.1	E2.1.1.104; caffeoyl-CoA O-methyltransferase [EC:2.1.1.104]	106.81	129.3	127.04	408.32	775.68	158.09	152.25	386.78	460.6	333.24
			K13065	SOV1g038740.1	E2.3.1.133, HCT; shikimate O-hydroxycinnamoyltransferase [EC:2.3.1.133]	18.51	25.18	20.64	6.98	4.25	14.93	31.19	9.93	8.73	3.28
			K13065	SOV1g038780.1	E2.3.1.133, HCT; shikimate O-hydroxycinnamoyltransferase [EC:2.3.1.133]	18.51	25.18	20.64	6.98	4.25	14.93	31.19	9.93	8.73	3.28
7	Plant hormone signal transduction	ko04075	K14431	SOV3g034050.1	TGA; transcription factor TGA	32.11	29.91	31.02	11.32	4.94	29.82	25.79	11.66	2.92	1.1
			K14484	SOV5g002600.1	IAA; auxin-responsive protein IAA	11.57	13.52	24.04	72.33	119.51	11.49	23.88	48.08	116.58	154.55
			K14487	SOV1g041590.1	GH3; auxin responsive GH3 gene family	0.12	0.46	2.4	10.48	5.72	0.36	1.45	21.94	231.25	116.23
			K14488	SOV6g005240.1	SAUR; SAUR family protein	19.83	21.59	20.37	5.29	2.91	26.5	29.92	2.06	0.64	0.52
			K14492	SOV2g039240.1	ARR-A; two-component response regulator ARR-A family	9.66	17.08	19.61	124.51	221.67	17.55	22.26	12.92	27.25	32.45
			K14493	SOV6g029700.1	GID1; gibberellin receptor GID1 [EC:3.-.-.-]	92.8	98.38	62.46	19.31	16	87.62	70.53	41.86	15.46	30.67
			K14496	SOV1g027760.1	PYL; abscisic acid receptor PYR/PYL family	12.65	9.14	5.09	19.81	57.48	30.51	23.7	15.28	25.66	23.91
8	alpha-Linolenic acid metabolism	ko00592	K05894	SOV2g003000.1	OPR; 12-oxophytodienoic acid reductase [EC:1.3.1.42]	0.2	1.21	0.25	6.28	21.69	3.15	5.16	2.15	1.48	0.16
			K05894	SOV4g059530.1	OPR; 12-oxophytodienoic acid reductase [EC:1.3.1.42]	4.14	5.79	4.12	11.42	40.61	12.05	19.9	18.86	7.92	6.88
			K18857	SOV2g036390.1	ADH1; alcohol dehydrogenase class-P [EC:1.1.1.1]	16.56	15.36	18.81	58.11	118.91	12.7	13.65	20.2	49.11	193.49
9	Anthocyanin biosynthesis	ko00942	K17193	SOV6g007610.1	UGT79B1; anthocyanidin 3-O-glucoside 2'''-O-xylosyltransferase [EC:2.4.2.51]	10.32	12.52	9.3	24.84	11.69	12.9	24.44	5.54	935.97	693.49
			K17193	SOV6g040530.1	UGT79B1; anthocyanidin 3-O-glucoside 2'''-O-xylosyltransferase [EC:2.4.2.51]	0.04	0.02	0.14	2.82	7.96	1.33	0.68	9.36	1.81	0.39

## Sheet: FS5_vs_FS6
Pathway Detail						FPKM value
#	Pathway	Pathway ID	K_id	genes	K_id desc	FS2	FS3	FS4	FS5	FS6	MS2	MS3	MS4	MS5	MS6
1	Phenylpropanoid biosynthesis	ko00940	K00083	SOV4g034580.1	CAD; cinnamyl-alcohol dehydrogenase [EC:1.1.1.195]	41.83	38.74	33.49	34.35	96.61	38.61	42.46	55.31	124.8	92.78
			K00430	SOV1g027290.1	E1.11.1.7; peroxidase [EC:1.11.1.7]	0.32	0.77	0.45	6.81	80.45	1.44	3.52	11.29	2.61	0.6
			K00430	SOV1g027310.1	E1.11.1.7; peroxidase [EC:1.11.1.7]	3.25	4.02	1.35	8.57	41.38	4.61	7.45	0.89	0.29	0
			K00430	SOV1g027370.1	E1.11.1.7; peroxidase [EC:1.11.1.7]	2.26	1.7	8.53	17.14	56.95	3.19	5.58	37.34	38.89	17.52
			K00430	SOV1g027380.1	E1.11.1.7; peroxidase [EC:1.11.1.7]	0.44	1.02	2.27	7.49	15.74	1.3	2.2	8.49	13.85	8.58
			K00430	SOV1g038660.1	E1.11.1.7; peroxidase [EC:1.11.1.7]	0	0	0	2.35	20.02	0	0	0	0	0
			K00430	SOV2g025040.1	E1.11.1.7; peroxidase [EC:1.11.1.7]	0.44	0.56	0.55	1.82	18.81	0.31	9.2	96.93	24.89	6.67
			K00430	SOV3g006730.1	E1.11.1.7; peroxidase [EC:1.11.1.7]	0.11	0.3	2.03	25.65	69.08	0.06	0.09	12.97	114.11	31
			K00430	SOV3g010860.1	E1.11.1.7; peroxidase [EC:1.11.1.7]	3.4	3.22	2.19	2.89	44.15	1.46	0.95	14.2	2.75	1.4
			K00430	SOV3g027790.1	E1.11.1.7; peroxidase [EC:1.11.1.7]	0.03	0.06	0.32	1.08	14.26	0.06	0.32	3.48	2.79	1.58
			K00430	SOV3g044190.1	E1.11.1.7; peroxidase [EC:1.11.1.7]	17	15.6	8.6	8.54	37.12	33.81	47.2	13.09	10.53	14.79
			K00430	SOV3g046150.1	E1.11.1.7; peroxidase [EC:1.11.1.7]	2.57	5.82	17	49.72	112.62	4.48	8.28	16.95	42.59	61.63
			K00430	SOV4g031010.1	E1.11.1.7; peroxidase [EC:1.11.1.7]	60.05	53.17	43.22	21.35	79.61	55.17	59.49	24.06	37.43	13.69
			K00430	SOV4g055400.1	E1.11.1.7; peroxidase [EC:1.11.1.7]	0.82	2.12	5.32	5.55	35.35	5.99	5.53	59.96	4.66	6.38
			K00430	SOV4g055410.1	E1.11.1.7; peroxidase [EC:1.11.1.7]	0.04	0.03	0	0.32	16.68	0.3	0	6.01	1.68	0.09
			K00430	SOV4g055420.1	E1.11.1.7; peroxidase [EC:1.11.1.7]	0.03	0.04	0	0	2.05	0.33	0.95	0.25	0.19	0.05
			K00430	SOV4g055430.1	E1.11.1.7; peroxidase [EC:1.11.1.7]	0.44	0.06	0.67	3.33	19.59	2.25	10.33	1.88	2.32	0.45
			K00430	SOV6g013430.1	E1.11.1.7; peroxidase [EC:1.11.1.7]	0.29	0	0.16	0.69	5.56	0.07	0.18	1.42	0.8	3.13
			K00430	SOV6g027980.1	E1.11.1.7; peroxidase [EC:1.11.1.7]	0	0.06	0.08	0.32	4.04	1.15	1.45	0.08	0.51	0.45
			K00430	SOV6g029060.1	E1.11.1.7; peroxidase [EC:1.11.1.7]	0.07	0.06	0	0.16	4.92	0	0	1.35	3.37	0.23
			K09753	SOV3g008230.1	CCR; cinnamoyl-CoA reductase [EC:1.2.1.44]	2.34	3.26	2.62	2.77	7.87	3.51	4.2	72.72	12.28	4.56
			K09753	SOV6g047710.1	CCR; cinnamoyl-CoA reductase [EC:1.2.1.44]	10.97	13.4	9.53	9.72	25.71	3.67	6.17	631.22	243.46	59.33
			K13066	SOV2g033700.1	E2.1.1.68, COMT; caffeic acid 3-O-methyltransferase [EC:2.1.1.68]	7.53	9.58	10.78	19.71	56.26	14.75	25.48	31.54	57.08	31.8
			K13066	SOV3g002560.1	E2.1.1.68, COMT; caffeic acid 3-O-methyltransferase [EC:2.1.1.68]	99.25	91.55	28.88	31.28	148.45	93.11	115.87	57.15	42.75	60.1
			K22395	SOV5g008460.1	K22395; cinnamyl-alcohol dehydrogenase [EC:1.1.1.195]	3.31	3.54	3.34	5.29	16.53	7.12	14.07	14.65	11.56	37.02
2	Biosynthesis of secondary metabolites	ko01110	K00083	SOV4g034580.1	CAD; cinnamyl-alcohol dehydrogenase [EC:1.1.1.195]	41.83	38.74	33.49	34.35	96.61	38.61	42.46	55.31	124.8	92.78
			K00128	SOV1g039420.1	ALDH; aldehyde dehydrogenase (NAD+) [EC:1.2.1.3]	36.81	35.15	28.32	30.03	66.57	42.35	41	228.11	258.3	135.94
			K00166	SOV3g035420.1	BCKDHA, bkdA1; 2-oxoisovalerate dehydrogenase E1 component alpha subunit [EC:1.2.4.4]	1.65	1.31	1.66	2.8	14.11	2.45	4.29	13.82	4.59	31.33
			K00232	SOV3g040040.1	E1.3.3.6, ACOX1, ACOX3; acyl-CoA oxidase [EC:1.3.3.6]	19.05	13.58	12.1	12.61	28.95	4.45	6.54	24.34	13.03	45.52
			K00422	SOV6g012070.1	E1.10.3.1; polyphenol oxidase [EC:1.10.3.1]	0.06	0	0.01	0.08	1.51	0.09	0.08	1.13	18.46	21.54
			K00430	SOV1g027290.1	E1.11.1.7; peroxidase [EC:1.11.1.7]	0.32	0.77	0.45	6.81	80.45	1.44	3.52	11.29	2.61	0.6
			K00430	SOV1g027310.1	E1.11.1.7; peroxidase [EC:1.11.1.7]	3.25	4.02	1.35	8.57	41.38	4.61	7.45	0.89	0.29	0
			K00430	SOV1g027370.1	E1.11.1.7; peroxidase [EC:1.11.1.7]	2.26	1.7	8.53	17.14	56.95	3.19	5.58	37.34	38.89	17.52
			K00430	SOV1g027380.1	E1.11.1.7; peroxidase [EC:1.11.1.7]	0.44	1.02	2.27	7.49	15.74	1.3	2.2	8.49	13.85	8.58
			K00430	SOV1g038660.1	E1.11.1.7; peroxidase [EC:1.11.1.7]	0	0	0	2.35	20.02	0	0	0	0	0
			K00430	SOV2g025040.1	E1.11.1.7; peroxidase [EC:1.11.1.7]	0.44	0.56	0.55	1.82	18.81	0.31	9.2	96.93	24.89	6.67
			K00430	SOV3g006730.1	E1.11.1.7; peroxidase [EC:1.11.1.7]	0.11	0.3	2.03	25.65	69.08	0.06	0.09	12.97	114.11	31
			K00430	SOV3g010860.1	E1.11.1.7; peroxidase [EC:1.11.1.7]	3.4	3.22	2.19	2.89	44.15	1.46	0.95	14.2	2.75	1.4
			K00430	SOV3g027790.1	E1.11.1.7; peroxidase [EC:1.11.1.7]	0.03	0.06	0.32	1.08	14.26	0.06	0.32	3.48	2.79	1.58
			K00430	SOV3g044190.1	E1.11.1.7; peroxidase [EC:1.11.1.7]	17	15.6	8.6	8.54	37.12	33.81	47.2	13.09	10.53	14.79
			K00430	SOV3g046150.1	E1.11.1.7; peroxidase [EC:1.11.1.7]	2.57	5.82	17	49.72	112.62	4.48	8.28	16.95	42.59	61.63
			K00430	SOV4g031010.1	E1.11.1.7; peroxidase [EC:1.11.1.7]	60.05	53.17	43.22	21.35	79.61	55.17	59.49	24.06	37.43	13.69
			K00430	SOV4g055400.1	E1.11.1.7; peroxidase [EC:1.11.1.7]	0.82	2.12	5.32	5.55	35.35	5.99	5.53	59.96	4.66	6.38
			K00430	SOV4g055410.1	E1.11.1.7; peroxidase [EC:1.11.1.7]	0.04	0.03	0	0.32	16.68	0.3	0	6.01	1.68	0.09
			K00430	SOV4g055420.1	E1.11.1.7; peroxidase [EC:1.11.1.7]	0.03	0.04	0	0	2.05	0.33	0.95	0.25	0.19	0.05
			K00430	SOV4g055430.1	E1.11.1.7; peroxidase [EC:1.11.1.7]	0.44	0.06	0.67	3.33	19.59	2.25	10.33	1.88	2.32	0.45
			K00430	SOV6g013430.1	E1.11.1.7; peroxidase [EC:1.11.1.7]	0.29	0	0.16	0.69	5.56	0.07	0.18	1.42	0.8	3.13
			K00430	SOV6g027980.1	E1.11.1.7; peroxidase [EC:1.11.1.7]	0	0.06	0.08	0.32	4.04	1.15	1.45	0.08	0.51	0.45
			K00430	SOV6g029060.1	E1.11.1.7; peroxidase [EC:1.11.1.7]	0.07	0.06	0	0.16	4.92	0	0	1.35	3.37	0.23
			K00475	SOV3g028920.1	F3H; naringenin 3-dioxygenase [EC:1.14.11.9]	73.9	73.34	51.89	84.67	497.38	81.66	117.65	258.4	414.68	183.47
			K00660	SOV6g020800.1	CHS; chalcone synthase [EC:2.3.1.74]	3.72	7.16	7.56	11.18	158.8	12.31	33.33	538.24	613.39	8.31
			K00660	SOV6g020830.1	CHS; chalcone synthase [EC:2.3.1.74]	114.48	131.34	72.32	145.37	391.59	126.09	189.29	269.65	1083.79	810.24
			K00695	SOV2g005260.1	E2.4.1.13; sucrose synthase [EC:2.4.1.13]	123.71	83.78	66.63	70.55	298.17	116.2	83.68	69.75	118.86	333.25
			K00699	SOV4g034620.1	UGT; glucuronosyltransferase [EC:2.4.1.17]	86.48	84.73	68.86	70.34	143.82	62.3	57.35	87.53	32.53	39.65
			K00827	SOV5g016620.1	AGXT2; alanine-glyoxylate transaminase / (R)-3-amino-2-methylpropionate-pyruvate transaminase [EC:2.6.1.44 2.6.1.40]	6.87	5.62	3.57	12.76	45.14	38.67	17.33	328.72	98.63	187.52
			K01057	SOV3g005790.1	PGLS, pgl, devB; 6-phosphogluconolactonase [EC:3.1.1.31]	28.26	32.64	21.16	8.62	37.67	6.44	5.34	0.99	0.44	2.09
			K01115	SOV5g033780.1	PLD1_2; phospholipase D1/2 [EC:3.1.4.4]	2.56	0.21	0.25	0.43	3.71	0.88	2.63	2.44	10.12	201.3
			K01177	SOV2g027780.1	E3.2.1.2; beta-amylase [EC:3.2.1.2]	6.27	5.35	5.39	5.74	13.7	10.61	9.77	17.5	11.9	16.78
			K01177	SOV2g033000.1	E3.2.1.2; beta-amylase [EC:3.2.1.2]	10.92	20.51	53.88	53.05	164.26	8.46	17.98	15.51	25.23	30.78
			K01193	SOV6g035610.1	INV, sacA; beta-fructofuranosidase [EC:3.2.1.26]	0.27	0.58	0.81	1.04	8.26	0.95	0.78	5.96	0.74	1.7
			K01580	SOV4g050190.1	E4.1.1.15, gadB, gadA, GAD; glutamate decarboxylase [EC:4.1.1.15]	17.58	9.52	7.08	6.42	17.92	11.17	12.83	6.34	45.05	1162.27
			K01592	SOV6g033960.1	TYDC; tyrosine decarboxylase [EC:4.1.1.25]	0.29	0.4	0.43	1.83	7.89	0.42	1.18	10.21	11.34	4.75
			K01602	SOV1g031240.1	rbcS; ribulose-bisphosphate carboxylase small chain [EC:4.1.1.39]	139.03	144.27	216.08	330.49	1144	271.37	625.2	796.38	3906.34	2413.33
			K01602	SOV1g031280.1	rbcS; ribulose-bisphosphate carboxylase small chain [EC:4.1.1.39]	17.3	21.04	68.33	123.75	842.64	169.23	707.46	1322.9	3475.31	2075.81
			K01602	SOV1g031290.1	rbcS; ribulose-bisphosphate carboxylase small chain [EC:4.1.1.39]	445.34	480.13	495.91	569.51	1843.84	449.93	873.79	1640.66	3455.19	1473.15
			K01602	SOV1g031320.1	rbcS; ribulose-bisphosphate carboxylase small chain [EC:4.1.1.39]	474.79	654.57	1458.95	1732.52	4318.31	900.86	1996.32	3391.75	7088.01	3763.88
			K01735	SOV4g044130.1	aroB; 3-dehydroquinate synthase [EC:4.2.3.4]	0	0.03	0	0.29	2.54	0	0	0.14	0.72	0.2
			K01859	SOV1g015580.1	E5.5.1.6; chalcone isomerase [EC:5.5.1.6]	60.66	71.6	50.57	91.58	264.48	84.34	157.22	175.14	521.62	278.51
			K02437	SOV3g004950.1	gcvH, GCSH; glycine cleavage system H protein	0	0	0	2.85	11.4	0	0	0.38	0	0
			K03781	SOV5g037270.1	katE, CAT, catB, srpA; catalase [EC:1.11.1.6]	162.13	106.73	54.5	96.44	310.44	39.82	70.49	187.57	292.79	152.9
			K04123	SOV2g024320.1	KAO; ent-kaurenoic acid monooxygenase [EC:1.14.14.107]	4.47	3.46	4.78	7.88	17.9	3.19	3.4	17.52	38.71	13.94
			K04124	SOV4g048560.1	E1.14.11.15; gibberellin 3beta-dioxygenase [EC:1.14.11.15]	0.78	0.66	0.54	0.79	5.67	1.08	3.35	0.74	23.05	13.95
			K05277	SOV6g042150.1	ANS; anthocyanidin synthase [EC:1.14.20.4]	0	0	0	0.24	39.06	0	0	0.18	0	0
			K05277	SOV6g042160.1	ANS; anthocyanidin synthase [EC:1.14.20.4]	0	0	0	0.49	67.19	0	0	0.7	0	0
			K05894	SOV4g059530.1	OPR; 12-oxophytodienoic acid reductase [EC:1.3.1.42]	4.14	5.79	4.12	11.42	40.61	12.05	19.9	18.86	7.92	6.88
			K05928	SOV3g008420.1	E2.1.1.95; tocopherol O-methyltransferase [EC:2.1.1.95]	10.99	11.53	13.74	22.77	54.34	16.02	31.15	33.6	63.18	67.78
			K05933	SOV2g001390.1	E1.14.17.4; aminocyclopropanecarboxylate oxidase [EC:1.14.17.4]	0.16	0.12	0.54	39.14	139.23	0.06	0.21	0.68	20.51	83.21
			K05933	SOV2g037090.1	E1.14.17.4; aminocyclopropanecarboxylate oxidase [EC:1.14.17.4]	8.01	9.6	3.83	6.4	15.93	9.48	15.61	21.48	31.99	49.7
			K08241	SOV1g028920.1	E2.1.1.141; jasmonate O-methyltransferase [EC:2.1.1.141]	1	0.6	0.79	1.57	25.96	0.7	0.58	20.07	80.76	22.09
			K08695	SOV6g005370.1	ANR; anthocyanidin reductase [EC:1.3.1.77]	0.03	0	0.03	2.26	112.69	0.18	0.24	0.99	1.4	0.77
			K09587	SOV3g048120.1	CYP90B1, DWF4; steroid 22-alpha-hydroxylase [EC:1.14.13.-]	17.16	15.41	16.53	21.58	45.52	13.65	13.7	50.94	22	89.86
			K09753	SOV3g008230.1	CCR; cinnamoyl-CoA reductase [EC:1.2.1.44]	2.34	3.26	2.62	2.77	7.87	3.51	4.2	72.72	12.28	4.56
			K09753	SOV6g047710.1	CCR; cinnamoyl-CoA reductase [EC:1.2.1.44]	10.97	13.4	9.53	9.72	25.71	3.67	6.17	631.22	243.46	59.33
			K13034	SOV2g031700.1	ATCYSC1; L-3-cyanoalanine synthase/ cysteine synthase [EC:2.5.1.47 4.4.1.9]	3.67	3.54	10.67	17.55	52.96	11.6	22.02	34.54	37.22	18.07
			K13066	SOV2g033700.1	E2.1.1.68, COMT; caffeic acid 3-O-methyltransferase [EC:2.1.1.68]	7.53	9.58	10.78	19.71	56.26	14.75	25.48	31.54	57.08	31.8
			K13066	SOV3g002560.1	E2.1.1.68, COMT; caffeic acid 3-O-methyltransferase [EC:2.1.1.68]	99.25	91.55	28.88	31.28	148.45	93.11	115.87	57.15	42.75	60.1
			K13081	SOV5g011220.1	LAR; leucoanthocyanidin reductase [EC:1.17.1.3]	5.8	8.22	25.67	19.34	173.64	5.99	10.6	14.88	2.42	6
			K13082	SOV6g045350.1	DFR; bifunctional dihydroflavonol 4-reductase/flavanone 4-reductase [EC:1.1.1.219 1.1.1.234]	0.58	0.93	0.24	22.3	273.77	0.41	1.16	6.18	0.08	0.09
			K13259	SOV3g047980.1	HI4OMT; 2,7,4'-trihydroxyisoflavanone 4'-O-methyltransferase / isoflavone 4'-O-methyltransferase [EC:2.1.1.212 2.1.1.46]	0.98	0.96	0.25	0.39	2.26	0.89	1.06	0.43	0	0
			K13494	SOV3g004620.1	ZOX1; zeatin O-xylosyltransferase [EC:2.4.2.40]	2.34	3	2.6	6.1	22.7	1.5	5.48	30.57	24.25	8.43
			K15405	SOV1g045420.1	MAH1, CYP96A15; midchain alkane hydroxylase	0.58	0.99	1.84	0.74	34.09	2.06	3.03	10.76	73.59	244.36
			K15405	SOV6g021210.1	MAH1, CYP96A15; midchain alkane hydroxylase	0.35	0.4	1.27	0.32	2.09	2.11	2.63	108.34	410.4	78.93
			K15919	SOV4g057770.1	HPR2_3; glyoxylate/hydroxypyruvate reductase [EC:1.1.1.79 1.1.1.81]	42.39	49.26	34.01	51.18	111.2	54.2	82.2	37.67	28.02	18.83
			K22374	SOV1g038690.1	DMAS1; 3''-deamino-3''-oxonicotianamine reductase [EC:1.1.1.285]	0.12	0	0.22	3.22	61.98	0.07	0.13	57.31	386.93	96.53
			K22395	SOV5g008460.1	K22395; cinnamyl-alcohol dehydrogenase [EC:1.1.1.195]	3.31	3.54	3.34	5.29	16.53	7.12	14.07	14.65	11.56	37.02
3	Metabolic pathways	ko01100	K00083	SOV4g034580.1	CAD; cinnamyl-alcohol dehydrogenase [EC:1.1.1.195]	41.83	38.74	33.49	34.35	96.61	38.61	42.46	55.31	124.8	92.78
			K00108	SOV3g039080.1	betA, CHDH; choline dehydrogenase [EC:1.1.99.1]	0.62	1.04	1.48	5.25	46.07	1.24	2.19	5.19	21.37	16.09
			K00128	SOV1g039420.1	ALDH; aldehyde dehydrogenase (NAD+) [EC:1.2.1.3]	36.81	35.15	28.32	30.03	66.57	42.35	41	228.11	258.3	135.94
			K00166	SOV3g035420.1	BCKDHA, bkdA1; 2-oxoisovalerate dehydrogenase E1 component alpha subunit [EC:1.2.4.4]	1.65	1.31	1.66	2.8	14.11	2.45	4.29	13.82	4.59	31.33
			K00232	SOV3g040040.1	E1.3.3.6, ACOX1, ACOX3; acyl-CoA oxidase [EC:1.3.3.6]	19.05	13.58	12.1	12.61	28.95	4.45	6.54	24.34	13.03	45.52
			K00261	SOV3g018330.1	GLUD1_2, gdhA; glutamate dehydrogenase (NAD(P)+) [EC:1.4.1.3]	75.99	90.91	84.16	94.03	199.93	94.1	128.22	205.44	204.67	295.2
			K00297	SOV3g014200.1	metF, MTHFR; methylenetetrahydrofolate reductase (NADPH) [EC:1.5.1.20]	0.39	0.35	0.39	0.87	8.37	0.63	1.68	1.65	1.16	1.75
			K00422	SOV6g012070.1	E1.10.3.1; polyphenol oxidase [EC:1.10.3.1]	0.06	0	0.01	0.08	1.51	0.09	0.08	1.13	18.46	21.54
			K00423	SOV4g018340.1	E1.10.3.3; L-ascorbate oxidase [EC:1.10.3.3]	0	0.09	0.13	1.34	21.27	0.19	0.09	0.09	0.72	3.33
			K00430	SOV1g027290.1	E1.11.1.7; peroxidase [EC:1.11.1.7]	0.32	0.77	0.45	6.81	80.45	1.44	3.52	11.29	2.61	0.6
			K00430	SOV1g027310.1	E1.11.1.7; peroxidase [EC:1.11.1.7]	3.25	4.02	1.35	8.57	41.38	4.61	7.45	0.89	0.29	0
			K00430	SOV1g027370.1	E1.11.1.7; peroxidase [EC:1.11.1.7]	2.26	1.7	8.53	17.14	56.95	3.19	5.58	37.34	38.89	17.52
			K00430	SOV1g027380.1	E1.11.1.7; peroxidase [EC:1.11.1.7]	0.44	1.02	2.27	7.49	15.74	1.3	2.2	8.49	13.85	8.58
			K00430	SOV1g038660.1	E1.11.1.7; peroxidase [EC:1.11.1.7]	0	0	0	2.35	20.02	0	0	0	0	0
			K00430	SOV2g025040.1	E1.11.1.7; peroxidase [EC:1.11.1.7]	0.44	0.56	0.55	1.82	18.81	0.31	9.2	96.93	24.89	6.67
			K00430	SOV3g006730.1	E1.11.1.7; peroxidase [EC:1.11.1.7]	0.11	0.3	2.03	25.65	69.08	0.06	0.09	12.97	114.11	31
			K00430	SOV3g010860.1	E1.11.1.7; peroxidase [EC:1.11.1.7]	3.4	3.22	2.19	2.89	44.15	1.46	0.95	14.2	2.75	1.4
			K00430	SOV3g027790.1	E1.11.1.7; peroxidase [EC:1.11.1.7]	0.03	0.06	0.32	1.08	14.26	0.06	0.32	3.48	2.79	1.58
			K00430	SOV3g044190.1	E1.11.1.7; peroxidase [EC:1.11.1.7]	17	15.6	8.6	8.54	37.12	33.81	47.2	13.09	10.53	14.79
			K00430	SOV3g046150.1	E1.11.1.7; peroxidase [EC:1.11.1.7]	2.57	5.82	17	49.72	112.62	4.48	8.28	16.95	42.59	61.63
			K00430	SOV4g031010.1	E1.11.1.7; peroxidase [EC:1.11.1.7]	60.05	53.17	43.22	21.35	79.61	55.17	59.49	24.06	37.43	13.69
			K00430	SOV4g055400.1	E1.11.1.7; peroxidase [EC:1.11.1.7]	0.82	2.12	5.32	5.55	35.35	5.99	5.53	59.96	4.66	6.38
			K00430	SOV4g055410.1	E1.11.1.7; peroxidase [EC:1.11.1.7]	0.04	0.03	0	0.32	16.68	0.3	0	6.01	1.68	0.09
			K00430	SOV4g055420.1	E1.11.1.7; peroxidase [EC:1.11.1.7]	0.03	0.04	0	0	2.05	0.33	0.95	0.25	0.19	0.05
			K00430	SOV4g055430.1	E1.11.1.7; peroxidase [EC:1.11.1.7]	0.44	0.06	0.67	3.33	19.59	2.25	10.33	1.88	2.32	0.45
			K00430	SOV6g013430.1	E1.11.1.7; peroxidase [EC:1.11.1.7]	0.29	0	0.16	0.69	5.56	0.07	0.18	1.42	0.8	3.13
			K00430	SOV6g027980.1	E1.11.1.7; peroxidase [EC:1.11.1.7]	0	0.06	0.08	0.32	4.04	1.15	1.45	0.08	0.51	0.45
			K00430	SOV6g029060.1	E1.11.1.7; peroxidase [EC:1.11.1.7]	0.07	0.06	0	0.16	4.92	0	0	1.35	3.37	0.23
			K00475	SOV3g028920.1	F3H; naringenin 3-dioxygenase [EC:1.14.11.9]	73.9	73.34	51.89	84.67	497.38	81.66	117.65	258.4	414.68	183.47
			K00507	SOV4g047710.1	SCD, desC; stearoyl-CoA desaturase (Delta-9 desaturase) [EC:1.14.19.1]	12.59	16.29	21.22	19.57	40.9	12.43	27.11	24.82	95.38	27.08
			K00512	SOV5g030280.1	CYP17A; steroid 17alpha-monooxygenase / 17alpha-hydroxyprogesterone deacetylase [EC:1.14.14.19 1.14.14.32]	0	0.03	0.03	0.12	1.37	0.07	0.09	0.12	1.07	1.31
			K00660	SOV6g020800.1	CHS; chalcone synthase [EC:2.3.1.74]	3.72	7.16	7.56	11.18	158.8	12.31	33.33	538.24	613.39	8.31
			K00660	SOV6g020830.1	CHS; chalcone synthase [EC:2.3.1.74]	114.48	131.34	72.32	145.37	391.59	126.09	189.29	269.65	1083.79	810.24
			K00695	SOV2g005260.1	E2.4.1.13; sucrose synthase [EC:2.4.1.13]	123.71	83.78	66.63	70.55	298.17	116.2	83.68	69.75	118.86	333.25
			K00699	SOV4g034620.1	UGT; glucuronosyltransferase [EC:2.4.1.17]	86.48	84.73	68.86	70.34	143.82	62.3	57.35	87.53	32.53	39.65
			K00827	SOV5g016620.1	AGXT2; alanine-glyoxylate transaminase / (R)-3-amino-2-methylpropionate-pyruvate transaminase [EC:2.6.1.44 2.6.1.40]	6.87	5.62	3.57	12.76	45.14	38.67	17.33	328.72	98.63	187.52
			K01051	SOV2g029510.1	E3.1.1.11; pectinesterase [EC:3.1.1.11]	0.35	0.59	0.54	1.03	71.89	0.16	0.44	1.65	0.31	5.29
			K01051	SOV3g008030.1	E3.1.1.11; pectinesterase [EC:3.1.1.11]	0	0	0	0	2.76	0	0	0	0.13	0.07
			K01051	SOV5g000420.1	E3.1.1.11; pectinesterase [EC:3.1.1.11]	2.48	1.12	2.47	4.65	22.09	5.19	15.83	41.4	21.37	13.66
			K01051	SOV6g032490.1	E3.1.1.11; pectinesterase [EC:3.1.1.11]	1.74	1.68	3.39	11.15	40.86	1.19	1.22	2.54	0.91	0.66
			K01054	SOV1g021560.1	MGLL; acylglycerol lipase [EC:3.1.1.23]	0.24	0.07	0.08	0.45	13.67	0.18	0.25	151.47	263.64	78.2
			K01054	SOV1g036170.1	MGLL; acylglycerol lipase [EC:3.1.1.23]	21.3	21.06	19.46	22.43	127.85	16	15.18	38.36	34.98	121.38
			K01057	SOV3g005790.1	PGLS, pgl, devB; 6-phosphogluconolactonase [EC:3.1.1.31]	28.26	32.64	21.16	8.62	37.67	6.44	5.34	0.99	0.44	2.09
			K01115	SOV5g033780.1	PLD1_2; phospholipase D1/2 [EC:3.1.4.4]	2.56	0.21	0.25	0.43	3.71	0.88	2.63	2.44	10.12	201.3
			K01177	SOV2g027780.1	E3.2.1.2; beta-amylase [EC:3.2.1.2]	6.27	5.35	5.39	5.74	13.7	10.61	9.77	17.5	11.9	16.78
			K01177	SOV2g033000.1	E3.2.1.2; beta-amylase [EC:3.2.1.2]	10.92	20.51	53.88	53.05	164.26	8.46	17.98	15.51	25.23	30.78
			K01179	SOV1g046060.1	E3.2.1.4; endoglucanase [EC:3.2.1.4]	0.94	1.56	3.31	9.67	29.66	1.11	2.88	217.77	140.48	32.65
			K01179	SOV3g000810.1	E3.2.1.4; endoglucanase [EC:3.2.1.4]	0.06	0.05	0.04	0.07	1.11	0.16	0.35	2.8	0.64	0.6
			K01183	SOV2g000570.1	E3.2.1.14; chitinase [EC:3.2.1.14]	1.68	0.77	0.25	2.05	17.94	0.87	0.51	19.58	1.83	1.39
			K01183	SOV3g012940.1	E3.2.1.14; chitinase [EC:3.2.1.14]	2.61	2.98	2.1	8.26	48.63	1.64	3.47	14.96	23.82	6.14
			K01193	SOV6g035610.1	INV, sacA; beta-fructofuranosidase [EC:3.2.1.26]	0.27	0.58	0.81	1.04	8.26	0.95	0.78	5.96	0.74	1.7
			K01535	SOV1g044150.1	PMA1, PMA2; H+-transporting ATPase [EC:7.1.2.1]	1.28	1.43	1.31	6.79	40.71	1.25	0.96	0.96	0.57	0.28
			K01580	SOV4g050190.1	E4.1.1.15, gadB, gadA, GAD; glutamate decarboxylase [EC:4.1.1.15]	17.58	9.52	7.08	6.42	17.92	11.17	12.83	6.34	45.05	1162.27
			K01592	SOV6g033960.1	TYDC; tyrosine decarboxylase [EC:4.1.1.25]	0.29	0.4	0.43	1.83	7.89	0.42	1.18	10.21	11.34	4.75
			K01602	SOV1g031240.1	rbcS; ribulose-bisphosphate carboxylase small chain [EC:4.1.1.39]	139.03	144.27	216.08	330.49	1144	271.37	625.2	796.38	3906.34	2413.33
			K01602	SOV1g031280.1	rbcS; ribulose-bisphosphate carboxylase small chain [EC:4.1.1.39]	17.3	21.04	68.33	123.75	842.64	169.23	707.46	1322.9	3475.31	2075.81
			K01602	SOV1g031290.1	rbcS; ribulose-bisphosphate carboxylase small chain [EC:4.1.1.39]	445.34	480.13	495.91	569.51	1843.84	449.93	873.79	1640.66	3455.19	1473.15
			K01602	SOV1g031320.1	rbcS; ribulose-bisphosphate carboxylase small chain [EC:4.1.1.39]	474.79	654.57	1458.95	1732.52	4318.31	900.86	1996.32	3391.75	7088.01	3763.88
			K01673	SOV2g019490.1	cynT, can; carbonic anhydrase [EC:4.2.1.1]	19.14	14.32	46.37	24.84	114.69	28.15	157.51	107.27	954.93	1019.7
			K01674	SOV4g021990.1	cah; carbonic anhydrase [EC:4.2.1.1]	8.26	1.92	4.68	7.66	26.7	4.5	18.61	42.18	65.96	578.91
			K01724	SOV4g043930.1	PCBD, phhB; 4a-hydroxytetrahydrobiopterin dehydratase [EC:4.2.1.96]	57.27	58.78	65.2	43.84	114.98	32.81	49.94	15.98	72.58	25.48
			K01728	SOV1g041400.1	pel; pectate lyase [EC:4.2.2.2]	7.5	7.57	10.84	25.75	83.65	15.21	18.01	71.48	85.17	32.34
			K01735	SOV4g044130.1	aroB; 3-dehydroquinate synthase [EC:4.2.3.4]	0	0.03	0	0.29	2.54	0	0	0.14	0.72	0.2
			K01859	SOV1g015580.1	E5.5.1.6; chalcone isomerase [EC:5.5.1.6]	60.66	71.6	50.57	91.58	264.48	84.34	157.22	175.14	521.62	278.51
			K02437	SOV3g004950.1	gcvH, GCSH; glycine cleavage system H protein	0	0	0	2.85	11.4	0	0	0.38	0	0
			K03781	SOV5g037270.1	katE, CAT, catB, srpA; catalase [EC:1.11.1.6]	162.13	106.73	54.5	96.44	310.44	39.82	70.49	187.57	292.79	152.9
			K04123	SOV2g024320.1	KAO; ent-kaurenoic acid monooxygenase [EC:1.14.14.107]	4.47	3.46	4.78	7.88	17.9	3.19	3.4	17.52	38.71	13.94
			K04124	SOV4g048560.1	E1.14.11.15; gibberellin 3beta-dioxygenase [EC:1.14.11.15]	0.78	0.66	0.54	0.79	5.67	1.08	3.35	0.74	23.05	13.95
			K05277	SOV6g042150.1	ANS; anthocyanidin synthase [EC:1.14.20.4]	0	0	0	0.24	39.06	0	0	0.18	0	0
			K05277	SOV6g042160.1	ANS; anthocyanidin synthase [EC:1.14.20.4]	0	0	0	0.49	67.19	0	0	0.7	0	0
			K05894	SOV4g059530.1	OPR; 12-oxophytodienoic acid reductase [EC:1.3.1.42]	4.14	5.79	4.12	11.42	40.61	12.05	19.9	18.86	7.92	6.88
			K05928	SOV3g008420.1	E2.1.1.95; tocopherol O-methyltransferase [EC:2.1.1.95]	10.99	11.53	13.74	22.77	54.34	16.02	31.15	33.6	63.18	67.78
			K05933	SOV2g001390.1	E1.14.17.4; aminocyclopropanecarboxylate oxidase [EC:1.14.17.4]	0.16	0.12	0.54	39.14	139.23	0.06	0.21	0.68	20.51	83.21
			K05933	SOV2g037090.1	E1.14.17.4; aminocyclopropanecarboxylate oxidase [EC:1.14.17.4]	8.01	9.6	3.83	6.4	15.93	9.48	15.61	21.48	31.99	49.7
			K07408	SOV2g027070.1	CYP1A1; cytochrome P450 family 1 subfamily A polypeptide 1 [EC:1.14.14.1]	1.54	3.12	2.58	30.92	225.47	0.66	1.5	32.06	77.92	57.39
			K07408	SOV4g006060.1	CYP1A1; cytochrome P450 family 1 subfamily A polypeptide 1 [EC:1.14.14.1]	0	0.11	0.02	0.17	1.93	0	0	0	0.04	0
			K08695	SOV6g005370.1	ANR; anthocyanidin reductase [EC:1.3.1.77]	0.03	0	0.03	2.26	112.69	0.18	0.24	0.99	1.4	0.77
			K08912	SOV5g026610.1	LHCB1; light-harvesting complex II chlorophyll a/b binding protein 1	1131.38	1288.15	1547.51	1832.92	4114.03	1837.95	3017.35	2498.37	5674.29	2793.79
			K08912	SOV5g026630.1	LHCB1; light-harvesting complex II chlorophyll a/b binding protein 1	1131.38	1288.15	1547.51	1832.92	4114.03	1837.95	3017.35	2498.37	5674.29	2793.79
			K08914	SOV4g034840.1	LHCB3; light-harvesting complex II chlorophyll a/b binding protein 3	295.29	372.03	376.71	535.56	1192.67	442.12	739.1	1114.83	1876.96	995.86
			K09587	SOV3g048120.1	CYP90B1, DWF4; steroid 22-alpha-hydroxylase [EC:1.14.13.-]	17.16	15.41	16.53	21.58	45.52	13.65	13.7	50.94	22	89.86
			K09753	SOV3g008230.1	CCR; cinnamoyl-CoA reductase [EC:1.2.1.44]	2.34	3.26	2.62	2.77	7.87	3.51	4.2	72.72	12.28	4.56
			K09753	SOV6g047710.1	CCR; cinnamoyl-CoA reductase [EC:1.2.1.44]	10.97	13.4	9.53	9.72	25.71	3.67	6.17	631.22	243.46	59.33
			K11153	SOV6g044190.1	RDH12; retinol dehydrogenase 12 [EC:1.1.1.300]	109.75	94.11	96.71	63.92	31.07	45.91	32.53	35.31	11.74	5.98
			K12373	SOV1g028790.1	HEXA_B; hexosaminidase [EC:3.2.1.52]	3.43	4.58	4.77	6.18	31.31	6.36	7.8	32.58	8.01	8.31
			K13034	SOV2g031700.1	ATCYSC1; L-3-cyanoalanine synthase/ cysteine synthase [EC:2.5.1.47 4.4.1.9]	3.67	3.54	10.67	17.55	52.96	11.6	22.02	34.54	37.22	18.07
			K13066	SOV2g033700.1	E2.1.1.68, COMT; caffeic acid 3-O-methyltransferase [EC:2.1.1.68]	7.53	9.58	10.78	19.71	56.26	14.75	25.48	31.54	57.08	31.8
			K13066	SOV3g002560.1	E2.1.1.68, COMT; caffeic acid 3-O-methyltransferase [EC:2.1.1.68]	99.25	91.55	28.88	31.28	148.45	93.11	115.87	57.15	42.75	60.1
			K13082	SOV6g045350.1	DFR; bifunctional dihydroflavonol 4-reductase/flavanone 4-reductase [EC:1.1.1.219 1.1.1.234]	0.58	0.93	0.24	22.3	273.77	0.41	1.16	6.18	0.08	0.09
			K13259	SOV3g047980.1	HI4OMT; 2,7,4'-trihydroxyisoflavanone 4'-O-methyltransferase / isoflavone 4'-O-methyltransferase [EC:2.1.1.212 2.1.1.46]	0.98	0.96	0.25	0.39	2.26	0.89	1.06	0.43	0	0
			K15919	SOV4g057770.1	HPR2_3; glyoxylate/hydroxypyruvate reductase [EC:1.1.1.79 1.1.1.81]	42.39	49.26	34.01	51.18	111.2	54.2	82.2	37.67	28.02	18.83
			K15920	SOV2g021820.1	XYL4; xylan 1,4-beta-xylosidase [EC:3.2.1.37]	20.55	30.24	28.46	51.12	9.75	28.98	41.1	0.57	0.12	0
			K15920	SOV3g010040.1	XYL4; xylan 1,4-beta-xylosidase [EC:3.2.1.37]	37.89	23.59	33.44	67.6	191.02	16	33.28	52.97	175.79	228.83
			K16871	SOV3g026580.1	POP2; 4-aminobutyrate---pyruvate transaminase [EC:2.6.1.96]	1.33	1.52	0.74	0.95	35.98	1.38	1.4	0.81	9.36	21.96
			K16903	SOV1g045490.1	TAA1; L-tryptophan---pyruvate aminotransferase [EC:2.6.1.99]	6.77	0.12	0.28	0.34	2.9	1.63	7.07	0.71	24.12	1108.79
			K19355	SOV5g017890.1	MAN; mannan endo-1,4-beta-mannosidase [EC:3.2.1.78]	1.58	2.79	6.42	13.06	31.19	2.74	7.35	8.23	37.77	36.15
			K22374	SOV1g038690.1	DMAS1; 3''-deamino-3''-oxonicotianamine reductase [EC:1.1.1.285]	0.12	0	0.22	3.22	61.98	0.07	0.13	57.31	386.93	96.53
			K22395	SOV5g008460.1	K22395; cinnamyl-alcohol dehydrogenase [EC:1.1.1.195]	3.31	3.54	3.34	5.29	16.53	7.12	14.07	14.65	11.56	37.02
4	Flavonoid biosynthesis	ko00941	K00475	SOV3g028920.1	F3H; naringenin 3-dioxygenase [EC:1.14.11.9]	73.9	73.34	51.89	84.67	497.38	81.66	117.65	258.4	414.68	183.47
			K00660	SOV6g020800.1	CHS; chalcone synthase [EC:2.3.1.74]	3.72	7.16	7.56	11.18	158.8	12.31	33.33	538.24	613.39	8.31
			K00660	SOV6g020830.1	CHS; chalcone synthase [EC:2.3.1.74]	114.48	131.34	72.32	145.37	391.59	126.09	189.29	269.65	1083.79	810.24
			K01859	SOV1g015580.1	E5.5.1.6; chalcone isomerase [EC:5.5.1.6]	60.66	71.6	50.57	91.58	264.48	84.34	157.22	175.14	521.62	278.51
			K05277	SOV6g042150.1	ANS; anthocyanidin synthase [EC:1.14.20.4]	0	0	0	0.24	39.06	0	0	0.18	0	0
			K05277	SOV6g042160.1	ANS; anthocyanidin synthase [EC:1.14.20.4]	0	0	0	0.49	67.19	0	0	0.7	0	0
			K08695	SOV6g005370.1	ANR; anthocyanidin reductase [EC:1.3.1.77]	0.03	0	0.03	2.26	112.69	0.18	0.24	0.99	1.4	0.77
			K13081	SOV5g011220.1	LAR; leucoanthocyanidin reductase [EC:1.17.1.3]	5.8	8.22	25.67	19.34	173.64	5.99	10.6	14.88	2.42	6
			K13082	SOV6g045350.1	DFR; bifunctional dihydroflavonol 4-reductase/flavanone 4-reductase [EC:1.1.1.219 1.1.1.234]	0.58	0.93	0.24	22.3	273.77	0.41	1.16	6.18	0.08	0.09
5	Cutin, suberine and wax biosynthesis	ko00073	K13356	SOV6g036190.1	FAR; alcohol-forming fatty acyl-CoA reductase [EC:1.2.1.84]	0.33	0.33	1.17	1.71	12.63	2.91	9.7	16.77	4.36	4.2
			K13356	SOV6g036270.1	FAR; alcohol-forming fatty acyl-CoA reductase [EC:1.2.1.84]	34.6	38.09	31.67	29.85	14.75	36.83	37.45	16.33	8.75	5.31
			K15400	SOV5g012390.1	HHT1; omega-hydroxypalmitate O-feruloyl transferase [EC:2.3.1.188]	0.07	0.07	0.03	0.43	6.26	0.05	0	0.12	0.11	0.25
			K15405	SOV1g045420.1	MAH1, CYP96A15; midchain alkane hydroxylase	0.58	0.99	1.84	0.74	34.09	2.06	3.03	10.76	73.59	244.36
			K15405	SOV6g021210.1	MAH1, CYP96A15; midchain alkane hydroxylase	0.35	0.4	1.27	0.32	2.09	2.11	2.63	108.34	410.4	78.93
			K17991	SOV2g007560.1	PXG; peroxygenase [EC:1.11.2.3]	11.27	13.87	12.57	19.44	59.48	18.3	21.5	76.95	107.4	214.85
6	Glyoxylate and dicarboxylate metabolism	ko00630	K01602	SOV1g031240.1	rbcS; ribulose-bisphosphate carboxylase small chain [EC:4.1.1.39]	139.03	144.27	216.08	330.49	1144	271.37	625.2	796.38	3906.34	2413.33
			K01602	SOV1g031280.1	rbcS; ribulose-bisphosphate carboxylase small chain [EC:4.1.1.39]	17.3	21.04	68.33	123.75	842.64	169.23	707.46	1322.9	3475.31	2075.81
			K01602	SOV1g031290.1	rbcS; ribulose-bisphosphate carboxylase small chain [EC:4.1.1.39]	445.34	480.13	495.91	569.51	1843.84	449.93	873.79	1640.66	3455.19	1473.15
			K01602	SOV1g031320.1	rbcS; ribulose-bisphosphate carboxylase small chain [EC:4.1.1.39]	474.79	654.57	1458.95	1732.52	4318.31	900.86	1996.32	3391.75	7088.01	3763.88
			K02437	SOV3g004950.1	gcvH, GCSH; glycine cleavage system H protein	0	0	0	2.85	11.4	0	0	0.38	0	0
			K03781	SOV5g037270.1	katE, CAT, catB, srpA; catalase [EC:1.11.1.6]	162.13	106.73	54.5	96.44	310.44	39.82	70.49	187.57	292.79	152.9
			K15919	SOV4g057770.1	HPR2_3; glyoxylate/hydroxypyruvate reductase [EC:1.1.1.79 1.1.1.81]	42.39	49.26	34.01	51.18	111.2	54.2	82.2	37.67	28.02	18.83
7	Tryptophan metabolism	ko00380	K00128	SOV1g039420.1	ALDH; aldehyde dehydrogenase (NAD+) [EC:1.2.1.3]	36.81	35.15	28.32	30.03	66.57	42.35	41	228.11	258.3	135.94
			K03781	SOV5g037270.1	katE, CAT, catB, srpA; catalase [EC:1.11.1.6]	162.13	106.73	54.5	96.44	310.44	39.82	70.49	187.57	292.79	152.9
			K07408	SOV2g027070.1	CYP1A1; cytochrome P450 family 1 subfamily A polypeptide 1 [EC:1.14.14.1]	1.54	3.12	2.58	30.92	225.47	0.66	1.5	32.06	77.92	57.39
			K07408	SOV4g006060.1	CYP1A1; cytochrome P450 family 1 subfamily A polypeptide 1 [EC:1.14.14.1]	0	0.11	0.02	0.17	1.93	0	0	0	0.04	0
			K13066	SOV2g033700.1	E2.1.1.68, COMT; caffeic acid 3-O-methyltransferase [EC:2.1.1.68]	7.53	9.58	10.78	19.71	56.26	14.75	25.48	31.54	57.08	31.8
			K13066	SOV3g002560.1	E2.1.1.68, COMT; caffeic acid 3-O-methyltransferase [EC:2.1.1.68]	99.25	91.55	28.88	31.28	148.45	93.11	115.87	57.15	42.75	60.1
			K16903	SOV1g045490.1	TAA1; L-tryptophan---pyruvate aminotransferase [EC:2.6.1.99]	6.77	0.12	0.28	0.34	2.9	1.63	7.07	0.71	24.12	1108.79
8	Photosynthesis - antenna proteins	ko00196	K08912	SOV5g026610.1	LHCB1; light-harvesting complex II chlorophyll a/b binding protein 1	1131.38	1288.15	1547.51	1832.92	4114.03	1837.95	3017.35	2498.37	5674.29	2793.79
			K08912	SOV5g026630.1	LHCB1; light-harvesting complex II chlorophyll a/b binding protein 1	1131.38	1288.15	1547.51	1832.92	4114.03	1837.95	3017.35	2498.37	5674.29	2793.79
			K08914	SOV4g034840.1	LHCB3; light-harvesting complex II chlorophyll a/b binding protein 3	295.29	372.03	376.71	535.56	1192.67	442.12	739.1	1114.83	1876.96	995.86
9	Carbon metabolism	ko01200	K00232	SOV3g040040.1	E1.3.3.6, ACOX1, ACOX3; acyl-CoA oxidase [EC:1.3.3.6]	19.05	13.58	12.1	12.61	28.95	4.45	6.54	24.34	13.03	45.52
			K00261	SOV3g018330.1	GLUD1_2, gdhA; glutamate dehydrogenase (NAD(P)+) [EC:1.4.1.3]	75.99	90.91	84.16	94.03	199.93	94.1	128.22	205.44	204.67	295.2
			K00297	SOV3g014200.1	metF, MTHFR; methylenetetrahydrofolate reductase (NADPH) [EC:1.5.1.20]	0.39	0.35	0.39	0.87	8.37	0.63	1.68	1.65	1.16	1.75
			K01057	SOV3g005790.1	PGLS, pgl, devB; 6-phosphogluconolactonase [EC:3.1.1.31]	28.26	32.64	21.16	8.62	37.67	6.44	5.34	0.99	0.44	2.09
			K01602	SOV1g031240.1	rbcS; ribulose-bisphosphate carboxylase small chain [EC:4.1.1.39]	139.03	144.27	216.08	330.49	1144	271.37	625.2	796.38	3906.34	2413.33
			K01602	SOV1g031280.1	rbcS; ribulose-bisphosphate carboxylase small chain [EC:4.1.1.39]	17.3	21.04	68.33	123.75	842.64	169.23	707.46	1322.9	3475.31	2075.81
			K01602	SOV1g031290.1	rbcS; ribulose-bisphosphate carboxylase small chain [EC:4.1.1.39]	445.34	480.13	495.91	569.51	1843.84	449.93	873.79	1640.66	3455.19	1473.15
			K01602	SOV1g031320.1	rbcS; ribulose-bisphosphate carboxylase small chain [EC:4.1.1.39]	474.79	654.57	1458.95	1732.52	4318.31	900.86	1996.32	3391.75	7088.01	3763.88
			K02437	SOV3g004950.1	gcvH, GCSH; glycine cleavage system H protein	0	0	0	2.85	11.4	0	0	0.38	0	0
			K03781	SOV5g037270.1	katE, CAT, catB, srpA; catalase [EC:1.11.1.6]	162.13	106.73	54.5	96.44	310.44	39.82	70.49	187.57	292.79	152.9
			K13034	SOV2g031700.1	ATCYSC1; L-3-cyanoalanine synthase/ cysteine synthase [EC:2.5.1.47 4.4.1.9]	3.67	3.54	10.67	17.55	52.96	11.6	22.02	34.54	37.22	18.07
			K15919	SOV4g057770.1	HPR2_3; glyoxylate/hydroxypyruvate reductase [EC:1.1.1.79 1.1.1.81]	42.39	49.26	34.01	51.18	111.2	54.2	82.2	37.67	28.02	18.83
10	Alanine, aspartate and glutamate metabolism	ko00250	K00261	SOV3g018330.1	GLUD1_2, gdhA; glutamate dehydrogenase (NAD(P)+) [EC:1.4.1.3]	75.99	90.91	84.16	94.03	199.93	94.1	128.22	205.44	204.67	295.2
			K00827	SOV5g016620.1	AGXT2; alanine-glyoxylate transaminase / (R)-3-amino-2-methylpropionate-pyruvate transaminase [EC:2.6.1.44 2.6.1.40]	6.87	5.62	3.57	12.76	45.14	38.67	17.33	328.72	98.63	187.52
			K01580	SOV4g050190.1	E4.1.1.15, gadB, gadA, GAD; glutamate decarboxylase [EC:4.1.1.15]	17.58	9.52	7.08	6.42	17.92	11.17	12.83	6.34	45.05	1162.27

## Sheet: MS2_vs_MS3
Pathway Detail						FPKM value
#	Pathway	Pathway ID	K_id	genes	K_id desc	FS2	FS3	FS4	FS5	FS6	MS2	MS3	MS4	MS5	MS6
1	Pentose and glucuronate interconversions	ko00040	K00012	SOV5g009590.1	UGDH, ugd; UDPglucose 6-dehydrogenase [EC:1.1.1.22]	9.27	14.46	23.7	40.69	66.09	17.52	35.79	20.41	42.94	50.89
			K01051	SOV5g000420.1	E3.1.1.11; pectinesterase [EC:3.1.1.11]	2.48	1.12	2.47	4.65	22.09	5.19	15.83	41.4	21.37	13.66
			K01213	SOV5g005400.1	E3.2.1.67; galacturan 1,4-alpha-galacturonidase [EC:3.2.1.67]	14.3	1.02	0.91	0.78	2.21	3.09	11.22	1.31	15.89	985.11
			K01213	SOV6g032610.1	E3.2.1.67; galacturan 1,4-alpha-galacturonidase [EC:3.2.1.67]	34.1	1.86	2.33	2.49	6.18	7.32	24.17	1.87	135.07	1887.38
			K01728	SOV1g037830.1	pel; pectate lyase [EC:4.2.2.2]	22.72	1.52	1.65	1.94	5.64	5.33	16.54	1.09	5.72	865.57
2	Phenylpropanoid biosynthesis	ko00940	K00430	SOV2g025040.1	E1.11.1.7; peroxidase [EC:1.11.1.7]	0.44	0.56	0.55	1.82	18.81	0.31	9.2	96.93	24.89	6.67
			K00430	SOV3g011090.1	E1.11.1.7; peroxidase [EC:1.11.1.7]	0	0	0.06	0	0.19	0	42.39	865.06	559.22	73.71
			K00430	SOV3g038910.1	E1.11.1.7; peroxidase [EC:1.11.1.7]	4.79	3.95	3.46	3.75	8.79	3.26	10.9	25.51	16.23	9.1
			K00430	SOV3g046100.1	E1.11.1.7; peroxidase [EC:1.11.1.7]	0.56	1.07	0.12	0	0.03	0.26	4.32	68.77	11.74	3.75
			K00430	SOV5g016710.1	E1.11.1.7; peroxidase [EC:1.11.1.7]	23.44	1.51	1.52	1.66	4.83	5.55	18.52	1.22	6.39	860.74
3	Cutin, suberine and wax biosynthesis	ko00073	K15400	SOV2g018130.1	HHT1; omega-hydroxypalmitate O-feruloyl transferase [EC:2.3.1.188]	0	0	0	0.06	0.02	0	4.27	531.69	110.45	3.52
			K15404	SOV2g024180.1	K15404, CER1; aldehyde decarbonylase [EC:4.1.99.5]	2.68	10.4	81.02	219.33	226.61	13.55	64.69	338.1	1795.47	674.62
4	Amino sugar and nucleotide sugar metabolism	ko00520	K00012	SOV5g009590.1	UGDH, ugd; UDPglucose 6-dehydrogenase [EC:1.1.1.22]	9.27	14.46	23.7	40.69	66.09	17.52	35.79	20.41	42.94	50.89
			K01183	SOV2g038970.1	E3.2.1.14; chitinase [EC:3.2.1.14]	20.22	14.61	4.17	22.69	229.25	12.17	43.32	36.43	44.68	13.98
			K15920	SOV3g010040.1	XYL4; xylan 1,4-beta-xylosidase [EC:3.2.1.37]	37.89	23.59	33.44	67.6	191.02	16	33.28	52.97	175.79	228.83

## Sheet: MS3_vs_MS4
Pathway Detail						FPKM value
#	Pathway	Pathway ID	K_id	genes	K_id desc	FS2	FS3	FS4	FS5	FS6	MS2	MS3	MS4	MS5	MS6
1	Metabolic pathways	ko01100	K00008	SOV1g008430.1	SORD, gutB; L-iditol 2-dehydrogenase [EC:1.1.1.14]	5.41	7.87	10.24	9.27	15.56	4.57	6.92	108.62	37.76	12.84
			K00008	SOV3g037650.1	SORD, gutB; L-iditol 2-dehydrogenase [EC:1.1.1.14]	1.27	0.72	1.01	1.42	2.2	1.02	0.8	186.97	63.76	21.58
			K00021	SOV3g039160.1	HMGCR; hydroxymethylglutaryl-CoA reductase (NADPH) [EC:1.1.1.34]	0.11	0.06	0	0.06	0	0.07	0	13.21	17.46	1
			K00026	SOV5g008660.1	MDH2; malate dehydrogenase [EC:1.1.1.37]	27.49	32.29	42.92	25.67	31.45	21.04	33.81	84.46	67.54	18.08
			K00029	SOV1g036120.1	E1.1.1.40, maeB; malate dehydrogenase (oxaloacetate-decarboxylating)(NADP+) [EC:1.1.1.40]	41.77	48.04	45.62	63.45	105.43	68.77	71.54	152.82	79.26	130.13
			K00036	SOV4g019570.1	G6PD, zwf; glucose-6-phosphate 1-dehydrogenase [EC:1.1.1.49 1.1.1.363]	71.27	76.84	87.17	114.45	131.14	65.41	70.77	222.77	118.05	78.05
			K00059	SOV1g009200.1	fabG, OAR1; 3-oxoacyl-[acyl-carrier protein] reductase [EC:1.1.1.100]	1.3	1.76	1.6	3.11	5.75	3.57	1.6	9.82	4.42	1.44
			K00083	SOV3g009810.1	CAD; cinnamyl-alcohol dehydrogenase [EC:1.1.1.195]	0	0	0	0	0.09	0	0	1.61	0.18	0.07
			K00083	SOV3g037640.1	CAD; cinnamyl-alcohol dehydrogenase [EC:1.1.1.195]	238.82	344.02	468.94	494.95	365.94	219.16	270.99	101.45	103.4	53.46
			K00083	SOV3g038730.1	CAD; cinnamyl-alcohol dehydrogenase [EC:1.1.1.195]	10.09	5.98	8.62	15.3	32.78	27.55	27.81	97.76	635.5	1036.87
			K00083	SOV3g038760.1	CAD; cinnamyl-alcohol dehydrogenase [EC:1.1.1.195]	0.27	0.36	0.04	1.16	3.47	2.82	1.31	13.9	62.88	12.65
			K00083	SOV6g016820.1	CAD; cinnamyl-alcohol dehydrogenase [EC:1.1.1.195]	82.77	129.67	135.34	91.78	90.51	98.95	147	32.75	33.97	11.72
			K00108	SOV3g039080.1	betA, CHDH; choline dehydrogenase [EC:1.1.99.1]	0.62	1.04	1.48	5.25	46.07	1.24	2.19	5.19	21.37	16.09
			K00108	SOV6g035790.1	betA, CHDH; choline dehydrogenase [EC:1.1.99.1]	0.22	0.1	0.38	1.11	1.69	0.13	0.45	10.05	65.46	40.91
			K00108	SOV6g042420.1	betA, CHDH; choline dehydrogenase [EC:1.1.99.1]	0.16	0.27	0.53	0.36	0.5	0.48	1.04	632.12	183.88	27.4
			K00121	SOV5g035320.1	frmA, ADH5, adhC; S-(hydroxymethyl)glutathione dehydrogenase / alcohol dehydrogenase [EC:1.1.1.284 1.1.1.1]	0.29	0.33	2.67	10.87	7.2	0.17	0.86	7.53	32.66	19.7
			K00128	SOV1g039420.1	ALDH; aldehyde dehydrogenase (NAD+) [EC:1.2.1.3]	36.81	35.15	28.32	30.03	66.57	42.35	41	228.11	258.3	135.94
			K00128	SOV4g007120.1	ALDH; aldehyde dehydrogenase (NAD+) [EC:1.2.1.3]	0	0	0	0	0	0	0	15.52	2.64	0.06
			K00128	SOV4g007150.1	ALDH; aldehyde dehydrogenase (NAD+) [EC:1.2.1.3]	4.54	5.1	5.89	6.79	6.19	9.31	17.82	111.6	833.26	121.06
			K00140	SOV4g052920.1	mmsA, iolA, ALDH6A1; malonate-semialdehyde dehydrogenase (acetylating) / methylmalonate-semialdehyde dehydrogenase [EC:1.2.1.18 1.2.1.27]	36.6	37.34	38.28	36.28	48.3	35.52	49.73	311.93	166.52	120.64
			K00162	SOV1g048070.1	PDHB, pdhB; pyruvate dehydrogenase E1 component beta subunit [EC:1.2.4.1]	26.78	23.44	20.34	17.01	19.3	24.25	17.58	55.9	62.84	151.09
			K00166	SOV3g035420.1	BCKDHA, bkdA1; 2-oxoisovalerate dehydrogenase E1 component alpha subunit [EC:1.2.4.4]	1.65	1.31	1.66	2.8	14.11	2.45	4.29	13.82	4.59	31.33
			K00218	SOV4g039280.1	por; protochlorophyllide reductase [EC:1.3.1.33]	348.95	452.8	397.8	328.52	309.03	186.05	257.04	121.25	177.31	38.68
			K00232	SOV3g040040.1	E1.3.3.6, ACOX1, ACOX3; acyl-CoA oxidase [EC:1.3.3.6]	19.05	13.58	12.1	12.61	28.95	4.45	6.54	24.34	13.03	45.52
			K00232	SOV4g032960.1	E1.3.3.6, ACOX1, ACOX3; acyl-CoA oxidase [EC:1.3.3.6]	33.3	29.78	28.36	34.03	40.64	22.9	20.98	45.19	51.34	99.18
			K00235	SOV1g034670.1	SDHB, SDH2; succinate dehydrogenase (ubiquinone) iron-sulfur subunit [EC:1.3.5.1]	2.68	1.54	1.15	0.98	2.74	1.31	1.47	10.62	4.36	9.03
			K00253	SOV2g023290.1	IVD, ivd; isovaleryl-CoA dehydrogenase [EC:1.3.8.4]	8.69	7.63	7.01	7.76	7.19	8.91	9.35	35.86	27.96	48.7
			K00264	SOV3g008000.1	GLT1; glutamate synthase (NADH) [EC:1.4.1.14]	61.33	58.46	54.11	46.49	33.79	47.09	39.15	17.96	10.54	7.26
			K00264	SOV3g008170.1	GLT1; glutamate synthase (NADH) [EC:1.4.1.14]	17.83	18.18	17.68	14.01	9.42	18.85	20.97	8.29	3.72	2.89
			K00276	SOV5g005150.1	AOC3, AOC2, tynA; primary-amine oxidase [EC:1.4.3.21]	7.98	7.5	6.75	8.07	9.66	3.89	3.97	29.23	13.95	8.14
			K00278	SOV5g015680.1	nadB; L-aspartate oxidase [EC:1.4.3.16]	1.7	1.82	2.49	4.09	4.3	1.93	1.73	4.24	4.57	8.56
			K00293	SOV2g005670.1	LYS9; saccharopine dehydrogenase (NADP+, L-glutamate forming) [EC:1.5.1.10]	19.82	16.63	19.11	18.27	27.14	11.84	11.87	38.86	100.38	110.53
			K00297	SOV4g013160.1	metF, MTHFR; methylenetetrahydrofolate reductase (NADPH) [EC:1.5.1.20]	1.76	2.14	2.6	3.56	3.52	1.08	0.83	10.15	2.75	1.14
			K00318	SOV1g030610.1	PRODH, fadM, putB; proline dehydrogenase [EC:1.5.5.2]	14.17	17.17	34.1	83.56	160.83	26.75	30.31	150.27	280.56	589.11
			K00387	SOV2g040480.1	SUOX; sulfite oxidase [EC:1.8.3.1]	123.41	113.85	128.82	106.88	124.88	83.44	124.54	41.81	22.33	25.29
			K00422	SOV1g039720.1	E1.10.3.1; polyphenol oxidase [EC:1.10.3.1]	0.28	0.56	0.37	1.98	5.14	23.08	33.26	1.01	0.28	0.06
			K00422	SOV6g012000.1	E1.10.3.1; polyphenol oxidase [EC:1.10.3.1]	218.59	322.56	188.19	394.72	200.34	322.05	706.82	26.23	6.02	4.33
			K00423	SOV3g039940.1	E1.10.3.3; L-ascorbate oxidase [EC:1.10.3.3]	68.96	102.13	66.01	63.6	77.78	3.31	0.77	19.87	3.4	0.78
			K00423	SOV4g003120.1	E1.10.3.3; L-ascorbate oxidase [EC:1.10.3.3]	28.97	1.64	2.08	2.2	7.04	7.15	23.25	1.5	15.47	1188.93
			K00423	SOV4g003140.1	E1.10.3.3; L-ascorbate oxidase [EC:1.10.3.3]	47.08	2.45	3.36	4.53	9.96	11.74	34.08	2.88	117.2	2703.21
			K00430	SOV1g018160.1	E1.11.1.7; peroxidase [EC:1.11.1.7]	19.48	22.84	28.03	23.65	29.31	21.42	32.17	67.24	11.1	5.84
			K00430	SOV1g027290.1	E1.11.1.7; peroxidase [EC:1.11.1.7]	0.32	0.77	0.45	6.81	80.45	1.44	3.52	11.29	2.61	0.6
			K00430	SOV1g027310.1	E1.11.1.7; peroxidase [EC:1.11.1.7]	3.25	4.02	1.35	8.57	41.38	4.61	7.45	0.89	0.29	0
			K00430	SOV1g027320.1	E1.11.1.7; peroxidase [EC:1.11.1.7]	0.3	0.32	0.23	5.69	54.13	0.91	2.02	68.99	5.45	0.56
			K00430	SOV1g027370.1	E1.11.1.7; peroxidase [EC:1.11.1.7]	2.26	1.7	8.53	17.14	56.95	3.19	5.58	37.34	38.89	17.52
			K00430	SOV1g027380.1	E1.11.1.7; peroxidase [EC:1.11.1.7]	0.44	1.02	2.27	7.49	15.74	1.3	2.2	8.49	13.85	8.58
			K00430	SOV1g038870.1	E1.11.1.7; peroxidase [EC:1.11.1.7]	13.01	0.81	0.88	1.11	3.05	2.74	9.05	0.97	51.58	926.62
			K00430	SOV2g025040.1	E1.11.1.7; peroxidase [EC:1.11.1.7]	0.44	0.56	0.55	1.82	18.81	0.31	9.2	96.93	24.89	6.67
			K00430	SOV2g038370.1	E1.11.1.7; peroxidase [EC:1.11.1.7]	0.09	0.03	0.06	0.14	0.63	0	0.06	1.48	1.55	0.68
			K00430	SOV3g001550.1	E1.11.1.7; peroxidase [EC:1.11.1.7]	1.24	1.42	2.7	4.66	10.28	1.16	3.27	18.17	108.24	69.9
			K00430	SOV3g006730.1	E1.11.1.7; peroxidase [EC:1.11.1.7]	0.11	0.3	2.03	25.65	69.08	0.06	0.09	12.97	114.11	31
			K00430	SOV3g010860.1	E1.11.1.7; peroxidase [EC:1.11.1.7]	3.4	3.22	2.19	2.89	44.15	1.46	0.95	14.2	2.75	1.4
			K00430	SOV3g011090.1	E1.11.1.7; peroxidase [EC:1.11.1.7]	0	0	0.06	0	0.19	0	42.39	865.06	559.22	73.71
			K00430	SOV3g027790.1	E1.11.1.7; peroxidase [EC:1.11.1.7]	0.03	0.06	0.32	1.08	14.26	0.06	0.32	3.48	2.79	1.58
			K00430	SOV3g038910.1	E1.11.1.7; peroxidase [EC:1.11.1.7]	4.79	3.95	3.46	3.75	8.79	3.26	10.9	25.51	16.23	9.1
			K00430	SOV3g043590.1	E1.11.1.7; peroxidase [EC:1.11.1.7]	13.6	11.76	2.27	1.13	0.32	12.98	19.19	0.36	0.7	0.82
			K00430	SOV3g044190.1	E1.11.1.7; peroxidase [EC:1.11.1.7]	17	15.6	8.6	8.54	37.12	33.81	47.2	13.09	10.53	14.79
			K00430	SOV3g045620.1	E1.11.1.7; peroxidase [EC:1.11.1.7]	0.03	0	0.04	0.45	1.56	0	0.22	13.47	3.25	1.4
			K00430	SOV3g046090.1	E1.11.1.7; peroxidase [EC:1.11.1.7]	0	0.02	0	0	0.08	0	0	1.59	0.05	0.07
			K00430	SOV3g046100.1	E1.11.1.7; peroxidase [EC:1.11.1.7]	0.56	1.07	0.12	0	0.03	0.26	4.32	68.77	11.74	3.75
			K00430	SOV3g046150.1	E1.11.1.7; peroxidase [EC:1.11.1.7]	2.57	5.82	17	49.72	112.62	4.48	8.28	16.95	42.59	61.63
			K00430	SOV4g030870.1	E1.11.1.7; peroxidase [EC:1.11.1.7]	51.24	61.7	38.43	68.19	32.28	44.25	96.46	4.06	1.01	0.46
			K00430	SOV4g030940.1	E1.11.1.7; peroxidase [EC:1.11.1.7]	1.16	2.29	1.63	10.11	38.23	10.91	30.23	1.77	0.7	1.11
			K00430	SOV4g031010.1	E1.11.1.7; peroxidase [EC:1.11.1.7]	60.05	53.17	43.22	21.35	79.61	55.17	59.49	24.06	37.43	13.69
			K00430	SOV4g040140.1	E1.11.1.7; peroxidase [EC:1.11.1.7]	7.61	6.14	1.19	1.34	3.67	7.98	7.23	2.71	3.07	3.8
			K00430	SOV4g054150.1	E1.11.1.7; peroxidase [EC:1.11.1.7]	0.42	0.24	0.2	0.59	1.34	1.83	3.04	0	0	0.15
			K00430	SOV4g055400.1	E1.11.1.7; peroxidase [EC:1.11.1.7]	0.82	2.12	5.32	5.55	35.35	5.99	5.53	59.96	4.66	6.38
			K00430	SOV4g055410.1	E1.11.1.7; peroxidase [EC:1.11.1.7]	0.04	0.03	0	0.32	16.68	0.3	0	6.01	1.68	0.09
			K00430	SOV4g055430.1	E1.11.1.7; peroxidase [EC:1.11.1.7]	0.44	0.06	0.67	3.33	19.59	2.25	10.33	1.88	2.32	0.45
			K00430	SOV5g016670.1	E1.11.1.7; peroxidase [EC:1.11.1.7]	31.32	40.79	32.37	22.23	27.89	23.8	13.03	3.88	2.37	1.6
			K00430	SOV5g016710.1	E1.11.1.7; peroxidase [EC:1.11.1.7]	23.44	1.51	1.52	1.66	4.83	5.55	18.52	1.22	6.39	860.74
			K00430	SOV5g016730.1	E1.11.1.7; peroxidase [EC:1.11.1.7]	3.28	0.14	0.24	0.37	0.65	1.65	2.96	0.53	1.84	137.75
			K00430	SOV5g019890.1	E1.11.1.7; peroxidase [EC:1.11.1.7]	6.05	6.36	6.53	5.66	5.68	6.42	8.21	71.08	18.77	3.8
			K00430	SOV6g027700.1	E1.11.1.7; peroxidase [EC:1.11.1.7]	0.04	0.06	0.04	2.78	28.73	0	0.14	2.75	0.2	0
			K00430	SOV6g027950.1	E1.11.1.7; peroxidase [EC:1.11.1.7]	6.53	6.55	6.91	7.04	7.94	0.23	0.21	31.9	4.78	6.89
			K00430	SOV6g029060.1	E1.11.1.7; peroxidase [EC:1.11.1.7]	0.07	0.06	0	0.16	4.92	0	0	1.35	3.37	0.23
			K00432	SOV1g037060.1	gpx, btuE, bsaA; glutathione peroxidase [EC:1.11.1.9]	28.95	39.3	49.21	65.69	112.99	36.13	37.18	84.11	71.12	78.27
			K00454	SOV1g043210.1	LOX2S; lipoxygenase [EC:1.13.11.12]	212.76	270.5	171.34	154.12	198.6	84.93	72.64	32.4	28.34	12.13
			K00454	SOV1g046950.1	LOX2S; lipoxygenase [EC:1.13.11.12]	30.23	32.27	51.07	69.12	64.7	22.73	39.36	101.54	64.09	42.45
			K00454	SOV3g016640.1	LOX2S; lipoxygenase [EC:1.13.11.12]	6.83	7.9	6.22	5.65	6.99	4.45	4.34	1.58	0.92	0.28
			K00454	SOV4g000930.1	LOX2S; lipoxygenase [EC:1.13.11.12]	14.51	18.59	10.7	12.17	9.96	10.15	14.88	0.99	0.79	6.04
			K00454	SOV4g000950.1	LOX2S; lipoxygenase [EC:1.13.11.12]	2.36	2.63	15.68	10.89	17.92	4.2	12.12	42.64	198.21	263.27
			K00472	SOV3g002770.1	P4HA; prolyl 4-hydroxylase [EC:1.14.11.2]	1.11	0.64	1.07	1.08	0.89	6.76	8.71	57.06	100.98	13.75
			K00472	SOV5g015520.1	P4HA; prolyl 4-hydroxylase [EC:1.14.11.2]	11.46	13.91	11.26	14.87	19.9	9.44	14.93	35.95	20.93	15.64
			K00475	SOV3g028920.1	F3H; naringenin 3-dioxygenase [EC:1.14.11.9]	73.9	73.34	51.89	84.67	497.38	81.66	117.65	258.4	414.68	183.47
			K00487	SOV1g033150.1	CYP73A; trans-cinnamate 4-monooxygenase [EC:1.14.14.91]	0.07	0.06	0.14	0.44	2.19	0	0.07	6.84	1.94	1.93
			K00499	SOV3g023970.1	CMO; choline monooxygenase [EC:1.14.15.7]	215.79	192.96	254.83	281.54	391.65	136.99	179.88	70.1	976.44	951.72
			K00512	SOV1g027130.1	CYP17A; steroid 17alpha-monooxygenase / 17alpha-hydroxyprogesterone deacetylase [EC:1.14.14.19 1.14.14.32]	6.17	6.2	3.5	2.73	4.49	3.14	4.88	1.77	1.01	0.4
			K00512	SOV2g039930.1	CYP17A; steroid 17alpha-monooxygenase / 17alpha-hydroxyprogesterone deacetylase [EC:1.14.14.19 1.14.14.32]	15.5	14.69	17.76	19.72	37.11	4.19	5.37	19.91	10.95	48.89
			K00512	SOV2g039940.1	CYP17A; steroid 17alpha-monooxygenase / 17alpha-hydroxyprogesterone deacetylase [EC:1.14.14.19 1.14.14.32]	0.01	0	0	0.02	0.22	0	0.02	2.57	0.87	0.48
			K00512	SOV3g009400.1	CYP17A; steroid 17alpha-monooxygenase / 17alpha-hydroxyprogesterone deacetylase [EC:1.14.14.19 1.14.14.32]	0.28	0.15	0.04	0.11	0	0.39	0.56	4.22	24.3	66.75
			K00512	SOV5g012850.1	CYP17A; steroid 17alpha-monooxygenase / 17alpha-hydroxyprogesterone deacetylase [EC:1.14.14.19 1.14.14.32]	0.06	0.18	1.88	3.45	5.02	0.43	1.21	6.35	2.15	1.19
			K00512	SOV5g016800.1	CYP17A; steroid 17alpha-monooxygenase / 17alpha-hydroxyprogesterone deacetylase [EC:1.14.14.19 1.14.14.32]	0	0	0	0.01	0.03	0.02	0.12	1.61	0.91	0.41
			K00512	SOV6g005340.1	CYP17A; steroid 17alpha-monooxygenase / 17alpha-hydroxyprogesterone deacetylase [EC:1.14.14.19 1.14.14.32]	0.38	1.05	1.25	1.13	0.78	3.44	7.34	2.3	1.65	1.79
			K00512	SOV6g011010.1	CYP17A; steroid 17alpha-monooxygenase / 17alpha-hydroxyprogesterone deacetylase [EC:1.14.14.19 1.14.14.32]	2.96	2.16	1.29	6.16	3.09	7.73	12.99	0.61	0.34	0.08
			K00512	SOV6g020680.1	CYP17A; steroid 17alpha-monooxygenase / 17alpha-hydroxyprogesterone deacetylase [EC:1.14.14.19 1.14.14.32]	16.17	19.6	14.52	8.74	3.93	15.71	18.55	7.07	4.7	2.97
			K00547	SOV3g033340.1	mmuM, BHMT2; homocysteine S-methyltransferase [EC:2.1.1.10]	45.82	49.45	41.7	46.31	37.59	248	96.87	345.49	73.9	105.27
			K00558	SOV4g000510.1	DNMT1, dcm; DNA (cytosine-5)-methyltransferase 1 [EC:2.1.1.37]	256.48	285.59	295	269.33	194.24	321.21	275.53	130.04	46.98	14.29
			K00558	SOV5g001560.1	DNMT1, dcm; DNA (cytosine-5)-methyltransferase 1 [EC:2.1.1.37]	54.68	78.9	91.76	95.37	75.62	76.07	77.95	30.31	16.16	5.41
			K00588	SOV2g001220.1	E2.1.1.104; caffeoyl-CoA O-methyltransferase [EC:2.1.1.104]	163.19	179.97	120.8	141.05	228.94	111.57	144.57	23.09	26.87	25.72
			K00588	SOV3g018630.1	E2.1.1.104; caffeoyl-CoA O-methyltransferase [EC:2.1.1.104]	0	0.12	0	11.7	87.29	0.66	1.09	24.66	19	0.95
			K00588	SOV4g058120.1	E2.1.1.104; caffeoyl-CoA O-methyltransferase [EC:2.1.1.104]	106.81	129.3	127.04	408.32	775.68	158.09	152.25	386.78	460.6	333.24
			K00600	SOV1g035600.1	glyA, SHMT; glycine hydroxymethyltransferase [EC:2.1.2.1]	44.12	56.22	62.41	82.26	70.16	61.83	63.03	30.93	34.06	14.49
			K00600	SOV2g001490.1	glyA, SHMT; glycine hydroxymethyltransferase [EC:2.1.2.1]	11.57	15.84	13.88	8.33	9.57	12.55	18.51	60.41	21.41	19.58
			K00600	SOV3g025560.1	glyA, SHMT; glycine hydroxymethyltransferase [EC:2.1.2.1]	41.56	42.57	47.53	49.22	49.96	105.85	69.84	170.04	94.63	101.08
			K00630	SOV6g048210.1	ATS1; glycerol-3-phosphate O-acyltransferase [EC:2.3.1.15]	34.98	35.63	36.25	35.94	40.92	29.31	34.68	183.08	58.44	50.82
			K00660	SOV2g029530.1	CHS; chalcone synthase [EC:2.3.1.74]	0.34	0.94	0.92	2.04	5.33	0.65	1.79	6.16	2.42	0.81
			K00660	SOV6g020800.1	CHS; chalcone synthase [EC:2.3.1.74]	3.72	7.16	7.56	11.18	158.8	12.31	33.33	538.24	613.39	8.31
			K00660	SOV6g022890.1	CHS; chalcone synthase [EC:2.3.1.74]	0.39	0.26	0.16	0.11	0.03	0.07	0.05	71.89	674.79	71.31
			K00660	SOV6g022900.1	CHS; chalcone synthase [EC:2.3.1.74]	0.39	0.26	0.16	0.11	0.03	0.07	0.05	71.89	674.79	71.31
			K00695	SOV6g032580.1	E2.4.1.13; sucrose synthase [EC:2.4.1.13]	164.23	111.93	93.81	46.57	25.38	155.81	84.16	39.12	14.09	13.8
			K00696	SOV1g026430.1	E2.4.1.14; sucrose-phosphate synthase [EC:2.4.1.14]	14.51	11.92	15.99	15.81	17.77	11.23	14.44	30.64	54.19	179.15
			K00706	SOV3g035900.1	E2.4.1.34; 1,3-beta-glucan synthase [EC:2.4.1.34]	10.9	7.97	7.95	7.07	4.49	7.33	9.12	31.06	17.71	256.16
			K00717	SOV4g018010.1	FUT8; glycoprotein 6-alpha-L-fucosyltransferase [EC:2.4.1.68]	6.91	5.87	6.65	7.49	11.19	3.16	5.73	17.12	14.15	11.92
			K00759	SOV1g026540.1	APRT, apt; adenine phosphoribosyltransferase [EC:2.4.2.7]	115.27	142.79	128.37	133.69	111.03	205.14	183.48	45.53	65.16	21.43
			K00799	SOV1g038220.1	GST, gst; glutathione S-transferase [EC:2.5.1.18]	35.03	58	57.06	68.06	79.19	213.06	205.39	436.48	598.32	422.63
			K00799	SOV4g055940.1	GST, gst; glutathione S-transferase [EC:2.5.1.18]	15.65	14.38	11.24	15.36	37.06	10.98	8.71	32.85	67.32	15.76
			K00799	SOV4g055960.1	GST, gst; glutathione S-transferase [EC:2.5.1.18]	21.75	25.38	22.88	36.11	67.91	57.65	45.75	98.91	67.48	33.63
			K00799	SOV4g055970.1	GST, gst; glutathione S-transferase [EC:2.5.1.18]	150.14	168.93	126.21	181.93	238.29	561.9	385.27	909.97	576.54	380.51
			K00799	SOV5g008510.1	GST, gst; glutathione S-transferase [EC:2.5.1.18]	23.01	25.27	32.16	19.07	17.03	17.39	14.76	29.62	5.6	4.64
			K00799	SOV6g018140.1	GST, gst; glutathione S-transferase [EC:2.5.1.18]	192.56	207.59	240.43	184.07	323.64	240.71	253.45	600.69	357.05	257.93
			K00799	SOV6g027490.1	GST, gst; glutathione S-transferase [EC:2.5.1.18]	0.06	0.04	0.16	2.53	8.02	0.4	0.54	8.63	5.49	0.59
			K00799	SOV6g031090.1	GST, gst; glutathione S-transferase [EC:2.5.1.18]	16.32	26.29	25.81	29.37	37.25	25.85	28.33	7.3	18.61	4.91
			K00826	SOV6g020510.1	E2.6.1.42, ilvE; branched-chain amino acid aminotransferase [EC:2.6.1.42]	66.23	79.47	73.65	49.36	58.75	63.11	75.67	198.89	249.24	111.13
			K00827	SOV5g016620.1	AGXT2; alanine-glyoxylate transaminase / (R)-3-amino-2-methylpropionate-pyruvate transaminase [EC:2.6.1.44 2.6.1.40]	6.87	5.62	3.57	12.76	45.14	38.67	17.33	328.72	98.63	187.52
			K00830	SOV4g002190.1	AGXT; alanine-glyoxylate transaminase / serine-glyoxylate transaminase / serine-pyruvate transaminase [EC:2.6.1.44 2.6.1.45 2.6.1.51]	26.91	34.11	76.47	70.84	146.83	40.8	80.73	224.35	261.42	178.45
			K00844	SOV4g002070.1	HK; hexokinase [EC:2.7.1.1]	59.63	53.66	47.8	50.96	67.01	37.73	32.34	80.63	23.19	20.54
			K00844	SOV6g019180.1	HK; hexokinase [EC:2.7.1.1]	14.66	15.97	15.36	18.15	17.15	19.33	23.36	10.34	19.93	24.8
			K00847	SOV1g042510.1	E2.7.1.4, scrK; fructokinase [EC:2.7.1.4]	0.07	0.05	0	0.1	0.15	0.52	0.53	176.77	47.86	85.18
			K00847	SOV1g042520.1	E2.7.1.4, scrK; fructokinase [EC:2.7.1.4]	0.07	0	0	0.07	0.04	0	0	316.16	35.55	2.61
			K00847	SOV3g001500.1	E2.7.1.4, scrK; fructokinase [EC:2.7.1.4]	0.8	0.83	1.11	0.98	1.23	44.97	40.37	155.91	178.31	47.66
			K00850	SOV1g035970.1	pfkA, PFK; 6-phosphofructokinase 1 [EC:2.7.1.11]	5.83	5.21	4.89	5.01	5.71	2.59	2.24	11.11	9.25	139.74
			K00850	SOV4g053770.1	pfkA, PFK; 6-phosphofructokinase 1 [EC:2.7.1.11]	51.43	51.28	45.93	48.54	27.6	45.7	40.64	147.8	29.26	10.06
			K00857	SOV2g026100.1	tdk, TK; thymidine kinase [EC:2.7.1.21]	55.29	82.04	106.95	158.11	184.28	90.36	94.08	43.27	64.1	23.56
			K00858	SOV2g037080.1	ppnK, NADK; NAD+ kinase [EC:2.7.1.23]	14.65	14.65	19.24	20.18	19.62	12.38	12.95	32.27	33.55	39.29
			K00860	SOV3g044520.1	cysC; adenylylsulfate kinase [EC:2.7.1.25]	57.1	60.77	66.68	70.43	78.63	36.23	45.31	19.73	30.01	99.99
			K00864	SOV4g047410.1	glpK, GK; glycerol kinase [EC:2.7.1.30]	14.49	17.38	17.98	19.55	23.91	19.38	24.2	72.13	46.16	280.47
			K00868	SOV1g032140.1	pdxK, pdxY; pyridoxine kinase [EC:2.7.1.35]	5.22	5.57	5.84	7.75	8.34	7.61	5.98	31.15	11.25	7.97
			K00873	SOV3g003000.1	PK, pyk; pyruvate kinase [EC:2.7.1.40]	0.11	0.15	0.22	0.26	0.27	0.29	0.42	5.69	6.35	4.55
			K00876	SOV2g036010.1	udk, UCK; uridine kinase [EC:2.7.1.48]	14.73	15.7	15.85	16.27	16.71	20.08	20.39	40.78	53.83	68.71
			K00876	SOV3g013710.1	udk, UCK; uridine kinase [EC:2.7.1.48]	12.55	13.45	14.04	13.53	12.44	11.48	9.41	20.16	11.62	13.57
			K00889	SOV1g007070.1	PIP5K; 1-phosphatidylinositol-4-phosphate 5-kinase [EC:2.7.1.68]	0.98	0.07	0.06	0.08	0.15	0.31	0.81	0.05	7.13	195.98
			K00889	SOV1g013340.1	PIP5K; 1-phosphatidylinositol-4-phosphate 5-kinase [EC:2.7.1.68]	6.63	5.93	7.07	6.75	4.06	6.52	6.89	2.28	8.69	95.98
			K00901	SOV4g007460.1	dgkA, DGK; diacylglycerol kinase (ATP) [EC:2.7.1.107]	12.49	13	14.36	16.17	18.05	11.01	12.56	30.72	12.97	50.9
			K00913	SOV6g047770.1	ITPK1; inositol-1,3,4-trisphosphate 5/6-kinase / inositol-tetrakisphosphate 1-kinase [EC:2.7.1.159 2.7.1.134]	51.48	56.86	55.06	35.62	33.78	24.46	25.87	88.52	30.28	20.95
			K00919	SOV1g045790.1	ispE; 4-diphosphocytidyl-2-C-methyl-D-erythritol kinase [EC:2.7.1.148]	0.85	0.72	0.66	1	1.22	5.47	9.54	1.81	11.68	4.85
			K00949	SOV6g031390.1	thiN, TPK1, THI80; thiamine pyrophosphokinase [EC:2.7.6.2]	11.65	13.73	12.5	10.95	19.79	6.5	5.94	20.95	27.64	58.26
			K00951	SOV3g014740.1	relA; GTP pyrophosphokinase [EC:2.7.6.5]	20.3	13.31	13.45	11.39	10.71	12.56	14.79	6.39	11.73	242.24
			K00967	SOV2g014170.1	PCYT2; ethanolamine-phosphate cytidylyltransferase [EC:2.7.7.14]	25.71	23.81	25.17	29.95	30.1	28.92	33.29	66.88	91.52	136.38
			K01001	SOV4g012910.1	ALG7; UDP-N-acetylglucosamine--dolichyl-phosphate N-acetylglucosaminephosphotransferase [EC:2.7.8.15]	0.79	0.64	0.94	0.59	0.57	2.98	2.02	29.3	10.57	21.53
			K01047	SOV2g014040.1	PLA2G, SPLA2; secretory phospholipase A2 [EC:3.1.1.4]	72.41	102.89	81.33	90.08	77.29	67.65	72.82	151.69	86.46	42.08
			K01047	SOV2g014050.1	PLA2G, SPLA2; secretory phospholipase A2 [EC:3.1.1.4]	22.61	29.42	27.62	26.98	28.02	48.45	58.71	117.64	221.22	34.15
			K01051	SOV1g012680.1	E3.1.1.11; pectinesterase [EC:3.1.1.11]	5.92	9.77	8.97	8.67	8.54	6.27	8.17	1.25	1.77	0.96
			K01051	SOV1g022230.1	E3.1.1.11; pectinesterase [EC:3.1.1.11]	14.99	0.66	1.09	0.44	1.3	2.56	12.32	1.4	19.02	1495.02
			K01051	SOV1g022560.1	E3.1.1.11; pectinesterase [EC:3.1.1.11]	9.93	0.68	0.56	0.46	1.85	2.13	9.6	0.54	15.96	856.78
			K01051	SOV1g022570.1	E3.1.1.11; pectinesterase [EC:3.1.1.11]	5.02	0.04	0.32	0.12	0.3	0.95	4.87	0.63	8.15	1032.22
			K01051	SOV1g022590.1	E3.1.1.11; pectinesterase [EC:3.1.1.11]	13.7	0.33	0.86	0.62	1.23	2.76	12.59	1.44	6.1	1106.23
			K01051	SOV1g022600.1	E3.1.1.11; pectinesterase [EC:3.1.1.11]	18.4	0.65	1.1	0.98	2.51	6.2	18.55	1.33	7.27	1138.76
			K01051	SOV1g023180.1	E3.1.1.11; pectinesterase [EC:3.1.1.11]	45.6	2.64	3.1	2.89	7.9	12.96	39.67	2.92	26.37	2061.14
			K01051	SOV2g005240.1	E3.1.1.11; pectinesterase [EC:3.1.1.11]	1	0.74	0.39	0.49	0.56	0.3	0.63	60.8	6.46	1.67
			K01051	SOV2g005620.1	E3.1.1.11; pectinesterase [EC:3.1.1.11]	48.16	72.61	114.88	155.43	180.55	20.43	31.95	11.75	15.06	16.69
			K01051	SOV4g004890.1	E3.1.1.11; pectinesterase [EC:3.1.1.11]	0	0	0	0.01	0.05	0	0	6.1	0.83	0.42
			K01051	SOV4g010340.1	E3.1.1.11; pectinesterase [EC:3.1.1.11]	0.12	0.19	0.11	0.09	0.06	0.14	0.03	72.35	787.18	153.05
			K01051	SOV4g010360.1	E3.1.1.11; pectinesterase [EC:3.1.1.11]	12.11	0.49	0.92	0.89	2.73	2.61	9.52	1.05	3.02	623.75
			K01051	SOV4g058960.1	E3.1.1.11; pectinesterase [EC:3.1.1.11]	0	0.02	0.12	0.06	1.08	0	0.06	33.06	4.71	2.98
			K01051	SOV5g000150.1	E3.1.1.11; pectinesterase [EC:3.1.1.11]	13.28	2.82	2.84	2.73	3.73	4.95	9.96	3	12.06	594.44
			K01051	SOV5g000160.1	E3.1.1.11; pectinesterase [EC:3.1.1.11]	14.25	0.66	1.23	1.16	2.26	5.31	13.3	1.57	5.18	804.15
			K01051	SOV5g000420.1	E3.1.1.11; pectinesterase [EC:3.1.1.11]	2.48	1.12	2.47	4.65	22.09	5.19	15.83	41.4	21.37	13.66
			K01051	SOV5g023560.1	E3.1.1.11; pectinesterase [EC:3.1.1.11]	7.38	0.34	0.44	0.39	0.69	1.57	3.41	0.2	3.36	386.18
			K01051	SOV5g023590.1	E3.1.1.11; pectinesterase [EC:3.1.1.11]	75.44	3.62	5.69	5.34	19.28	16.21	51.6	4.25	498.11	4666.73
			K01051	SOV5g023640.1	E3.1.1.11; pectinesterase [EC:3.1.1.11]	32.69	1.98	2.1	2.06	7.97	6.59	17.12	2.41	330.06	3042.32
			K01051	SOV6g000160.1	E3.1.1.11; pectinesterase [EC:3.1.1.11]	0.17	0.12	0.32	0.65	2.09	0.13	0.79	42.62	16.35	2.6
			K01051	SOV6g032520.1	E3.1.1.11; pectinesterase [EC:3.1.1.11]	4.72	4.16	2.17	1.62	2.23	5.97	5.42	1.62	1.3	1.38
			K01051	SOV6g032540.1	E3.1.1.11; pectinesterase [EC:3.1.1.11]	6.09	7.31	4.81	6.33	8.36	5.88	10.36	1.15	2.77	1.73
			K01054	SOV1g021560.1	MGLL; acylglycerol lipase [EC:3.1.1.23]	0.24	0.07	0.08	0.45	13.67	0.18	0.25	151.47	263.64	78.2
			K01054	SOV1g036170.1	MGLL; acylglycerol lipase [EC:3.1.1.23]	21.3	21.06	19.46	22.43	127.85	16	15.18	38.36	34.98	121.38
			K01054	SOV5g002980.1	MGLL; acylglycerol lipase [EC:3.1.1.23]	32.91	36.58	42.56	47.95	49.64	47.37	58.46	341.46	1297.9	202.9
			K01069	SOV4g035330.1	gloB, gloC, HAGH; hydroxyacylglutathione hydrolase [EC:3.1.2.6]	166.25	243.77	153.98	79.61	79.06	4.92	3.26	56.63	33.82	38.74
			K01099	SOV5g003200.1	INPP5B_F; inositol polyphosphate 5-phosphatase INPP5B/F [EC:3.1.3.36]	26.31	24.44	18.96	11.71	8.6	36.9	25.63	9.52	2.7	0.86
			K01114	SOV5g012760.1	plc; phospholipase C [EC:3.1.4.3]	11.35	11.6	12.55	25.79	38.34	13.72	13.07	5	16.75	24.6
			K01115	SOV4g010220.1	PLD1_2; phospholipase D1/2 [EC:3.1.4.4]	2.83	3.56	3.72	4.14	4.16	2.72	2.44	5.21	12.56	17.67
			K01176	SOV4g051780.1	AMY, amyA, malS; alpha-amylase [EC:3.2.1.1]	1.5	1.03	0.64	0.86	0.71	0.59	0.38	22.05	13.64	7.6
			K01176	SOV6g040570.1	AMY, amyA, malS; alpha-amylase [EC:3.2.1.1]	0.02	0	0.03	0.02	0	0	0	15.19	71.79	41.62
			K01179	SOV1g018570.1	E3.2.1.4; endoglucanase [EC:3.2.1.4]	22.44	1.9	2.81	2.26	5.28	5.75	17.77	1.32	7.43	928.89
			K01179	SOV1g046060.1	E3.2.1.4; endoglucanase [EC:3.2.1.4]	0.94	1.56	3.31	9.67	29.66	1.11	2.88	217.77	140.48	32.65
			K01179	SOV3g000810.1	E3.2.1.4; endoglucanase [EC:3.2.1.4]	0.06	0.05	0.04	0.07	1.11	0.16	0.35	2.8	0.64	0.6
			K01179	SOV4g002510.1	E3.2.1.4; endoglucanase [EC:3.2.1.4]	71.74	96.61	115.58	149.29	134.37	124.82	99.32	19.67	7.93	2.4
			K01179	SOV4g043940.1	E3.2.1.4; endoglucanase [EC:3.2.1.4]	18.1	20.41	10.43	14.36	24.99	13.94	18.23	2.15	12.32	3.25
			K01179	SOV6g039800.1	E3.2.1.4; endoglucanase [EC:3.2.1.4]	0.07	0.03	0.2	0.35	0.77	0.63	1.91	20.91	97.86	235.97
			K01179	SOV6g043450.1	E3.2.1.4; endoglucanase [EC:3.2.1.4]	205.78	208.28	247.77	386.75	487.42	237.77	267.93	102.33	516.93	221.26
			K01179	SOV6g044610.1	E3.2.1.4; endoglucanase [EC:3.2.1.4]	1.79	3	13.13	38.44	71.42	1.3	11.06	39.29	13.54	9.58
			K01183	SOV2g000500.1	E3.2.1.14; chitinase [EC:3.2.1.14]	95.68	132.22	90.93	170.21	142.57	86.25	207.02	22.26	6.66	2.15
			K01183	SOV2g000570.1	E3.2.1.14; chitinase [EC:3.2.1.14]	1.68	0.77	0.25	2.05	17.94	0.87	0.51	19.58	1.83	1.39
			K01183	SOV2g015030.1	E3.2.1.14; chitinase [EC:3.2.1.14]	630.62	474.36	299.83	433.04	1069.26	113	354.86	147.86	59	20.05
			K01183	SOV3g003890.1	E3.2.1.14; chitinase [EC:3.2.1.14]	0.53	1.7	2.49	8.17	22.18	4.18	6.37	21.13	9.52	3.23
			K01183	SOV3g006470.1	E3.2.1.14; chitinase [EC:3.2.1.14]	0.27	0.5	0.26	3.48	14.3	0.16	0.22	7.68	11.88	0.89
			K01183	SOV3g012940.1	E3.2.1.14; chitinase [EC:3.2.1.14]	2.61	2.98	2.1	8.26	48.63	1.64	3.47	14.96	23.82	6.14
			K01184	SOV1g019130.1	E3.2.1.15; polygalacturonase [EC:3.2.1.15]	0	0	0	0	0.02	0	0	30.83	40.01	158.49
			K01184	SOV3g019400.1	E3.2.1.15; polygalacturonase [EC:3.2.1.15]	0.17	0.23	0.45	0.34	1.12	0.24	0.55	36.4	3.98	4.08
			K01188	SOV2g020940.1	E3.2.1.21; beta-glucosidase [EC:3.2.1.21]	0.72	1.67	1.74	6.04	4.56	1.61	3.23	7.77	0.34	0.23
			K01188	SOV4g000880.1	E3.2.1.21; beta-glucosidase [EC:3.2.1.21]	36.71	40.77	40.24	42.75	42.47	48.86	49.16	441.07	1547.76	137.32
			K01188	SOV4g000890.1	E3.2.1.21; beta-glucosidase [EC:3.2.1.21]	15.38	15.94	14.53	13.11	15.14	17.46	17.2	133.14	454.21	129.6
			K01188	SOV4g003300.1	E3.2.1.21; beta-glucosidase [EC:3.2.1.21]	20.04	21.24	21.49	36.09	31.1	27.75	33.27	88.03	52.01	60.59
			K01188	SOV4g037090.1	E3.2.1.21; beta-glucosidase [EC:3.2.1.21]	23.1	29.48	23.11	23.72	34.71	29.35	25.52	155.97	781.22	235.98
			K01188	SOV5g013330.1	E3.2.1.21; beta-glucosidase [EC:3.2.1.21]	12.07	20.06	16.37	10.66	6.11	4.2	5.93	12.71	6.78	2.02
			K01188	SOV5g019350.1	E3.2.1.21; beta-glucosidase [EC:3.2.1.21]	86.49	65.17	74.12	111.11	151.39	74.11	99.34	26.3	35.89	1187.05
			K01188	SOV6g031590.1	E3.2.1.21; beta-glucosidase [EC:3.2.1.21]	17.4	16.54	11.47	11.64	9.5	14.43	17.56	6.04	12.71	6.19
			K01188	SOV6g031630.1	E3.2.1.21; beta-glucosidase [EC:3.2.1.21]	0.04	0.29	0.78	0.93	0.13	0.21	0.45	2.78	2.53	2.4
			K01188	SOV6g036610.1	E3.2.1.21; beta-glucosidase [EC:3.2.1.21]	63.67	81.12	67.78	64.72	40.44	66.03	62.34	23.53	13.79	3.71
			K01193	SOV1g035240.1	INV, sacA; beta-fructofuranosidase [EC:3.2.1.26]	0.03	0.31	0.63	0.57	0.61	0.88	1.23	4.42	2.17	1.38
			K01193	SOV3g005310.1	INV, sacA; beta-fructofuranosidase [EC:3.2.1.26]	0	0	0	0.03	0.38	0	0	36.01	54.04	34.37
			K01193	SOV6g035600.1	INV, sacA; beta-fructofuranosidase [EC:3.2.1.26]	0.81	0.2	0.27	0.7	2.55	0.9	2.11	0.2	0.03	0.46
			K01193	SOV6g035610.1	INV, sacA; beta-fructofuranosidase [EC:3.2.1.26]	0.27	0.58	0.81	1.04	8.26	0.95	0.78	5.96	0.74	1.7
			K01209	SOV1g004280.1	abfA; alpha-L-arabinofuranosidase [EC:3.2.1.55]	14.79	18.18	21.41	21.4	23.31	14.4	15.2	41.46	123.58	131.76
			K01209	SOV5g007110.1	abfA; alpha-L-arabinofuranosidase [EC:3.2.1.55]	2.05	6.91	47.61	129.72	140.94	2.76	4.55	15.64	4.21	1.92
			K01213	SOV2g038350.1	E3.2.1.67; galacturan 1,4-alpha-galacturonidase [EC:3.2.1.67]	25.38	1.33	1.51	1.46	4.02	4.36	14.71	2.02	88.71	2012.68
			K01213	SOV4g005550.1	E3.2.1.67; galacturan 1,4-alpha-galacturonidase [EC:3.2.1.67]	1.93	2.12	1.57	1.79	2.14	2.16	3.75	21.24	2.26	1.34
			K01213	SOV5g005400.1	E3.2.1.67; galacturan 1,4-alpha-galacturonidase [EC:3.2.1.67]	14.3	1.02	0.91	0.78	2.21	3.09	11.22	1.31	15.89	985.11
			K01213	SOV5g023730.1	E3.2.1.67; galacturan 1,4-alpha-galacturonidase [EC:3.2.1.67]	24.47	2.01	2.03	2.36	4.59	7.13	20.34	1.23	1.41	690.65
			K01213	SOV6g032590.1	E3.2.1.67; galacturan 1,4-alpha-galacturonidase [EC:3.2.1.67]	25.88	1.39	1.93	1.57	6.16	5.61	19.9	1.73	42.96	1535.84
			K01213	SOV6g032610.1	E3.2.1.67; galacturan 1,4-alpha-galacturonidase [EC:3.2.1.67]	34.1	1.86	2.33	2.49	6.18	7.32	24.17	1.87	135.07	1887.38
			K01214	SOV2g014060.1	ISA, treX; isoamylase [EC:3.2.1.68]	19.7	18.61	18.26	17.01	14.79	18.6	18.38	111.91	66.93	64.54
			K01214	SOV2g014090.1	ISA, treX; isoamylase [EC:3.2.1.68]	2.5	2.33	2.96	3.03	2.31	2.93	4.66	319.83	31.83	8.91
			K01251	SOV4g000740.1	E3.3.1.1, ahcY; adenosylhomocysteinase [EC:3.3.1.1]	907.08	930.39	988.56	1336.16	1743.85	731.66	874.91	376.3	1217.98	1107.06
			K01256	SOV2g000950.1	pepN; aminopeptidase N [EC:3.4.11.2]	1.31	1.05	0.65	0.96	1.97	2.62	2.77	16.78	35.16	53.17
			K01464	SOV4g002530.1	DPYS, dht, hydA; dihydropyrimidinase [EC:3.5.2.2]	13.59	13.33	14.16	17.33	19.21	14.37	16.57	47.45	53.85	62.34
			K01517	SOV1g041910.1	ADPRM; manganese-dependent ADP-ribose/CDP-alcohol diphosphatase [EC:3.6.1.13 3.6.1.16 3.6.1.53]	9.88	9.38	9.28	8.18	8.36	8.71	6.6	14.52	10.52	36.88
			K01535	SOV1g011560.1	PMA1, PMA2; H+-transporting ATPase [EC:7.1.2.1]	19.7	11.57	9.47	9.86	11.44	24.1	21.33	70.02	17.72	8.8
			K01535	SOV1g034280.1	PMA1, PMA2; H+-transporting ATPase [EC:7.1.2.1]	45.38	38.71	47.08	57.17	52.3	43.22	57.25	130.96	91.47	243.83
			K01568	SOV6g006490.1	PDC, pdc; pyruvate decarboxylase [EC:4.1.1.1]	66.23	47.93	32.14	26.64	34.06	48.53	36.04	13.38	10.62	5.69
			K01580	SOV3g027190.1	E4.1.1.15, gadB, gadA, GAD; glutamate decarboxylase [EC:4.1.1.15]	0.61	0.83	0.52	1.92	8.3	1.62	4.14	0.66	1.46	0.47
			K01580	SOV4g050190.1	E4.1.1.15, gadB, gadA, GAD; glutamate decarboxylase [EC:4.1.1.15]	17.58	9.52	7.08	6.42	17.92	11.17	12.83	6.34	45.05	1162.27
			K01581	SOV2g007690.1	E4.1.1.17, ODC1, speC, speF; ornithine decarboxylase [EC:4.1.1.17]	24.46	34.72	39.9	43.35	30.83	32.71	33.69	151.13	159.44	278.8
			K01583	SOV1g039630.1	E4.1.1.19; arginine decarboxylase [EC:4.1.1.19]	56.26	62.06	71.81	58.18	62.56	55.48	60.15	19.58	9.55	6.03
			K01592	SOV6g033960.1	TYDC; tyrosine decarboxylase [EC:4.1.1.25]	0.29	0.4	0.43	1.83	7.89	0.42	1.18	10.21	11.34	4.75
			K01593	SOV3g048170.1	DDC, TDC; aromatic-L-amino-acid/L-tryptophan decarboxylase [EC:4.1.1.28 4.1.1.105]	0.96	2.65	0.67	5.16	8.62	0.49	0.31	1.63	0.49	0.11
			K01610	SOV6g035750.1	E4.1.1.49, pckA; phosphoenolpyruvate carboxykinase (ATP) [EC:4.1.1.49]	7.29	4.16	2.86	1.66	2.32	8.36	10.2	21.49	60.2	549.37
			K01613	SOV6g045020.1	psd, PISD; phosphatidylserine decarboxylase [EC:4.1.1.65]	11.52	11.45	10.33	10.6	7.62	12.14	11.85	24.24	10.75	3.74
			K01620	SOV4g018370.1	ltaE; threonine aldolase [EC:4.1.2.48]	3.04	4.81	8.14	22.84	48.66	10.96	17.92	46.3	66.76	26.01
			K01623	SOV4g007630.1	ALDO; fructose-bisphosphate aldolase, class I [EC:4.1.2.13]	83.46	87.25	100.14	113.8	133.38	77.21	79.27	261.33	140.31	77.48
			K01626	SOV2g038270.1	E2.5.1.54, aroF, aroG, aroH; 3-deoxy-7-phosphoheptulonate synthase [EC:2.5.1.54]	90.37	102.1	89.54	87.74	83.55	138.58	156.32	74.31	83.92	93.24
			K01634	SOV1g047770.1	SGPL1, DPL1; sphinganine-1-phosphate aldolase [EC:4.1.2.27]	7.44	5.65	4.48	5.35	10.72	7.02	5.18	26.96	78.02	30.72
			K01640	SOV4g002650.1	E4.1.3.4, HMGCL, hmgL; hydroxymethylglutaryl-CoA lyase [EC:4.1.3.4]	37.18	39.64	42.55	38.99	40.89	30.48	29.04	138.1	65.4	37.03
			K01648	SOV3g010790.1	ACLY; ATP citrate (pro-S)-lyase [EC:2.3.3.8]	185.08	241.46	289.69	400.88	495.37	301.66	365.47	765.63	456.88	375.33
			K01648	SOV3g014860.1	ACLY; ATP citrate (pro-S)-lyase [EC:2.3.3.8]	70.08	75.05	86.22	108.7	163.73	87.05	100.2	305.31	283.34	200.89
			K01653	SOV6g034940.1	E2.2.1.6S, ilvH, ilvN; acetolactate synthase I/III small subunit [EC:2.2.1.6]	0.13	0.2	0.09	0.18	0.2	0.02	0	11.87	1.69	2.38
			K01662	SOV3g038480.1	dxs; 1-deoxy-D-xylulose-5-phosphate synthase [EC:2.2.1.7]	2.18	2.38	2.79	5.82	4.07	1.77	2.31	5.02	2.47	0.93
			K01673	SOV4g052660.1	cynT, can; carbonic anhydrase [EC:4.2.1.1]	47.73	56.78	67.56	87.03	75.75	48.02	52.2	243.59	91.31	35.33
			K01674	SOV4g021270.1	cah; carbonic anhydrase [EC:4.2.1.1]	29.82	1.87	2.11	2.02	6.99	7.83	21.88	1.85	153	2245.14
			K01674	SOV4g021990.1	cah; carbonic anhydrase [EC:4.2.1.1]	8.26	1.92	4.68	7.66	26.7	4.5	18.61	42.18	65.96	578.91
			K01674	SOV5g020790.1	cah; carbonic anhydrase [EC:4.2.1.1]	0.11	0.07	0.18	0.82	4.33	0.21	0	2.12	4.42	5.38
			K01674	SOV5g020800.1	cah; carbonic anhydrase [EC:4.2.1.1]	0.9	1.65	1.53	1.43	1.33	10.93	25.74	1.28	0.79	0.89
			K01674	SOV5g020810.1	cah; carbonic anhydrase [EC:4.2.1.1]	22.75	14	10.26	12.91	5.92	20.4	40.58	2.7	0	1.44
			K01674	SOV5g020820.1	cah; carbonic anhydrase [EC:4.2.1.1]	49.63	64.65	68.45	136.89	123.97	117.15	271.42	29.68	23.1	18.9
			K01723	SOV5g022890.1	AOS; hydroperoxide dehydratase [EC:4.2.1.92]	11.93	16.47	9.79	24.6	46.96	70.86	42.53	7.4	6.51	3.75
			K01724	SOV4g043930.1	PCBD, phhB; 4a-hydroxytetrahydrobiopterin dehydratase [EC:4.2.1.96]	57.27	58.78	65.2	43.84	114.98	32.81	49.94	15.98	72.58	25.48
			K01728	SOV1g011440.1	pel; pectate lyase [EC:4.2.2.2]	30.35	1.72	2.01	1.73	6.33	5.94	17.19	1.83	64.98	2100
			K01728	SOV1g037830.1	pel; pectate lyase [EC:4.2.2.2]	22.72	1.52	1.65	1.94	5.64	5.33	16.54	1.09	5.72	865.57
			K01728	SOV1g041400.1	pel; pectate lyase [EC:4.2.2.2]	7.5	7.57	10.84	25.75	83.65	15.21	18.01	71.48	85.17	32.34
			K01728	SOV1g046290.1	pel; pectate lyase [EC:4.2.2.2]	26.63	31.24	32.37	22.86	17.75	45.66	54.02	8.59	8.73	9.37
			K01728	SOV3g008010.1	pel; pectate lyase [EC:4.2.2.2]	0.26	0.27	0.5	0.73	2.71	0	0.2	116.86	75.14	0.07
			K01728	SOV5g017060.1	pel; pectate lyase [EC:4.2.2.2]	1.27	2.27	4.29	8.77	11.75	1.87	3.21	12.72	7.51	5.39
			K01728	SOV5g020760.1	pel; pectate lyase [EC:4.2.2.2]	40.18	70.95	66.15	68.51	70.07	86.08	72.49	8.49	4.26	1.16
			K01754	SOV5g021450.1	E4.3.1.19, ilvA, tdcB; threonine dehydratase [EC:4.3.1.19]	0	0.29	6.05	12.15	24.18	1.28	1.76	12.43	5.77	5.55
			K01761	SOV6g044500.1	E4.4.1.11; methionine-gamma-lyase [EC:4.4.1.11]	10.91	9.74	8.01	21.25	44.71	108.15	36.96	1098.99	159.59	172.12
			K01784	SOV6g042770.1	galE, GALE; UDP-glucose 4-epimerase [EC:5.1.3.2]	8.05	4.38	3.27	4.38	2.11	2.15	2.39	64.1	19.81	9.59
			K01784	SOV6g042870.1	galE, GALE; UDP-glucose 4-epimerase [EC:5.1.3.2]	59.78	59.92	72.58	75.33	149.66	56.07	53.55	428.67	462.86	262.06
			K01784	SOV6g043650.1	galE, GALE; UDP-glucose 4-epimerase [EC:5.1.3.2]	13.87	15.07	14.74	15.44	22.05	12.66	11.29	78.85	23.47	16.64
			K01785	SOV1g011190.1	galM, GALM; aldose 1-epimerase [EC:5.1.3.3]	62.75	73.66	84.96	70.23	64.52	72.71	114.61	46.3	57.4	37.21
			K01785	SOV5g003160.1	galM, GALM; aldose 1-epimerase [EC:5.1.3.3]	61.19	52.25	55.29	50.31	43.59	34.4	32.01	69.89	53.71	98.43
			K01800	SOV2g029950.1	maiA, GSTZ1; maleylacetoacetate isomerase [EC:5.2.1.2]	0	0	0	0	0	0.49	0.12	3.86	1.23	0.17
			K01834	SOV2g037580.1	PGAM, gpmA; 2,3-bisphosphoglycerate-dependent phosphoglycerate mutase [EC:5.4.2.11]	36.75	40.06	40.9	65.79	91.02	44.62	45.28	238.27	66.02	30.48
			K01874	SOV1g023720.1	MARS, metG; methionyl-tRNA synthetase [EC:6.1.1.10]	9.12	7.7	5.48	3.33	1.5	7.28	4.59	11.73	1.91	1.3
			K01897	SOV1g001390.1	ACSL, fadD; long-chain acyl-CoA synthetase [EC:6.2.1.3]	9.99	9.04	10.18	10.94	9.2	10.49	9.94	62.46	110.13	9.01
			K01897	SOV5g000500.1	ACSL, fadD; long-chain acyl-CoA synthetase [EC:6.2.1.3]	25.96	31.14	37.98	33.44	35.67	26.06	44.76	94.13	236.1	102.8
			K01900	SOV1g047540.1	LSC2; succinyl-CoA synthetase beta subunit [EC:6.2.1.4 6.2.1.5]	5.61	4.12	4.71	3.38	2.29	0.21	0.69	2.83	0.79	0.4
			K01904	SOV1g047590.1	4CL; 4-coumarate--CoA ligase [EC:6.2.1.12]	0	0	0	0	0.03	0.04	1.16	2722.05	370.62	102.96
			K01904	SOV2g009900.1	4CL; 4-coumarate--CoA ligase [EC:6.2.1.12]	8.82	11.57	10.36	13.53	33.26	18.53	26.16	68.54	43.44	30.54
			K01904	SOV6g048480.1	4CL; 4-coumarate--CoA ligase [EC:6.2.1.12]	17.61	19.04	16.51	19.57	17.01	19.46	23.16	8.87	7.88	8.35
			K01915	SOV2g034020.1	glnA, GLUL; glutamine synthetase [EC:6.3.1.2]	55.4	76.94	37.63	121.41	307.79	60.52	47.73	207.92	310.33	747.34
			K01918	SOV6g034710.1	panC; pantoate--beta-alanine ligase [EC:6.3.2.1]	12.86	14.95	12.61	12.4	11.94	19.05	15.99	34.34	19.26	10.19
			K01988	SOV6g011750.1	A4GALT; lactosylceramide 4-alpha-galactosyltransferase [EC:2.4.1.228]	0.86	1.43	0.82	4.1	2	2.66	4.46	11.78	3.19	1.59
			K02109	SOV1g026600.1	ATPF0B, atpF; F-type H+-transporting ATPase subunit b	8.64	7.1	8.98	8.71	6.13	9.5	10.94	32.79	27.97	120.14
			K02114	SOV1g012030.1	ATPF1E, atpC; F-type H+-transporting ATPase subunit epsilon	1.17	1.56	3.51	6.91	9.85	1.57	4.13	1.89	2.61	1.42
			K02132	SOV5g034160.1	ATPeF1A, ATP5A1, ATP1; F-type H+-transporting ATPase subunit alpha	2.33	2.43	3.29	3.64	7.14	0.58	0.32	3.37	0.55	1.17
			K02201	SOV3g045600.1	E2.7.7.3B; pantetheine-phosphate adenylyltransferase [EC:2.7.7.3]	4.79	5.25	5.06	6.03	5.64	7.23	7.2	55.49	19.78	15.3
			K02291	SOV4g000330.1	crtB; 15-cis-phytoene synthase [EC:2.5.1.32]	0.01	0.02	0.01	0.14	0.32	0.03	0.13	1.93	16.52	18.9
			K02690	SOV1g004060.1	psaB; photosystem I P700 chlorophyll a apoprotein A2	2.29	2.01	3.3	2.73	8.5	0.4	0.36	1.19	0.93	0.77
			K03542	SOV2g039360.1	psbS; photosystem II 22kDa protein	20.8	33.78	53.81	71.25	114.73	64.41	125.59	249.17	424.81	202.44
			K03644	SOV5g015740.1	lipA, LIAS, LIP1, LIP5; lipoyl synthase [EC:2.8.1.8]	38.36	38.47	43.08	43.68	36.24	36.64	37.14	94.13	76.36	33.99
			K03707	SOV4g008530.1	tenA; thiaminase (transcriptional activator TenA) [EC:3.5.99.2]	33.16	32.29	31.47	33.53	36.02	25.92	27.85	197.19	54.26	50.67
			K03787	SOV6g035510.1	surE; 5'-nucleotidase [EC:3.1.3.5]	7.46	8.93	16.26	22.88	30.05	9.86	8.14	2	4.68	137.79
			K03809	SOV6g015610.1	wrbA; NAD(P)H dehydrogenase (quinone) [EC:1.6.5.2]	67.29	91.59	97.79	161.88	300.75	100.59	94.69	190.82	233.68	394.91
			K03841	SOV5g014730.1	FBP, fbp; fructose-1,6-bisphosphatase I [EC:3.1.3.11]	19.42	25.27	35.08	48.42	71.01	19.15	32.26	72.7	140.87	61.12
			K03921	SOV3g013290.1	FAB2, SSI2, desA1; acyl-[acyl-carrier-protein] desaturase [EC:1.14.19.2 1.14.19.11 1.14.19.26]	11.52	12.4	9.67	6.17	9.01	11.65	13.09	5.17	3	1.7
			K03921	SOV3g013300.1	FAB2, SSI2, desA1; acyl-[acyl-carrier-protein] desaturase [EC:1.14.19.2 1.14.19.11 1.14.19.26]	17.55	12.7	7.84	2.21	0.44	40.71	23.78	6.31	2.22	1.12
			K03921	SOV4g003350.1	FAB2, SSI2, desA1; acyl-[acyl-carrier-protein] desaturase [EC:1.14.19.2 1.14.19.11 1.14.19.26]	102.05	108.53	113.87	167.64	193.31	103.78	112.55	228.07	1071.87	408.47
			K04121	SOV4g058030.1	E4.2.3.19; ent-kaurene synthase [EC:4.2.3.19]	0.82	0.74	0.97	3.02	5.69	0.65	1.06	6.63	15.69	6.43
			K04123	SOV2g024320.1	KAO; ent-kaurenoic acid monooxygenase [EC:1.14.14.107]	4.47	3.46	4.78	7.88	17.9	3.19	3.4	17.52	38.71	13.94
			K04715	SOV3g000400.1	CERK; ceramide kinase [EC:2.7.1.138]	9.61	8.48	8.51	9.32	9.16	3.25	2.02	6.22	7.35	49.95
			K05282	SOV3g001470.1	E1.14.11.12; gibberellin-44 dioxygenase [EC:1.14.11.12]	1.32	1.54	9.97	22.63	23.83	1.63	4.83	16.59	33.11	12.11
			K05283	SOV6g047700.1	PIGW; glucosaminylphosphatidylinositol acyltransferase [EC:2.3.-.-]	9.16	10.19	10.95	11.11	9.11	7.41	6.52	14.74	11.4	10.87
			K05287	SOV5g005740.1	PIGF; GPI ethanolamine phosphate transferase 2/3 subunit F	2.18	1.5	0.79	1.82	1.2	19.97	11.88	153.23	67.22	35.8
			K05288	SOV6g040070.1	PIGO; GPI ethanolamine phosphate transferase 3 subunit O [EC:2.7.-.-]	6.68	6.61	6.85	7.52	6.67	5.61	5.37	23	7.27	2.83
			K05350	SOV1g042790.1	bglB; beta-glucosidase [EC:3.2.1.21]	4.82	6.6	7.03	12.4	11.24	8.47	8.81	2.31	0.76	0.26
			K05350	SOV6g002140.1	bglB; beta-glucosidase [EC:3.2.1.21]	110.16	97.32	73.49	152.15	99.22	100.31	61.19	17.58	43.57	23.42
			K05350	SOV6g002280.1	bglB; beta-glucosidase [EC:3.2.1.21]	32.76	20.11	11.17	11.54	23.08	23.61	27.91	65.21	276.41	191.21
			K05350	SOV6g035840.1	bglB; beta-glucosidase [EC:3.2.1.21]	128.96	156.9	252.12	233.95	315.03	200.73	324.08	103.1	119.9	52.66
			K05894	SOV3g038370.1	OPR; 12-oxophytodienoic acid reductase [EC:1.3.1.42]	27.11	29.2	27.8	11.02	7.32	14.35	16.08	4.11	2.52	1.36
			K05907	SOV6g001100.1	APR; adenylyl-sulfate reductase (glutathione) [EC:1.8.4.9]	5.16	5.37	8.75	6.2	9.36	540	339.93	1050.93	743.08	765.59
			K05933	SOV6g000220.1	E1.14.17.4; aminocyclopropanecarboxylate oxidase [EC:1.14.17.4]	74.21	67.66	116.98	401.54	565.93	130.51	157.62	570.77	398.39	146.84
			K06124	SOV6g045340.1	PHOSPHO1; phosphoethanolamine/phosphocholine phosphatase [EC:3.1.3.75]	1.18	1.18	1.23	0.96	1.29	2.81	3.49	39.33	4.48	4.79
			K06124	SOV6g045420.1	PHOSPHO1; phosphoethanolamine/phosphocholine phosphatase [EC:3.1.3.75]	0	0	0	0.06	0.48	0	0	8.91	1.24	1.49
			K06124	SOV6g045440.1	PHOSPHO1; phosphoethanolamine/phosphocholine phosphatase [EC:3.1.3.75]	0	0.05	0	0.1	0.45	0.09	0	22.21	1.78	0.83
			K06617	SOV2g020080.1	E2.4.1.82; raffinose synthase [EC:2.4.1.82]	9.24	10.81	12.2	14.66	16.05	9.31	9.54	36.71	18.76	68.47
			K07232	SOV1g033760.1	CHAC, chaC; glutathione-specific gamma-glutamylcyclotransferase [EC:4.3.2.7]	2311.35	1959.85	1327.56	628.27	596.93	9872.85	2523.29	15552.7	1680.4	1347.09
			K07407	SOV6g032630.1	E3.2.1.22B, galA, rafA; alpha-galactosidase [EC:3.2.1.22]	18.4	9.1	2.67	2.43	1.62	8.2	10.55	4.96	3.49	3.19
			K07408	SOV1g027230.1	CYP1A1; cytochrome P450 family 1 subfamily A polypeptide 1 [EC:1.14.14.1]	0.56	0.44	0.08	0.21	0.06	6.12	7.62	0.45	0.42	0.03
			K07408	SOV2g027070.1	CYP1A1; cytochrome P450 family 1 subfamily A polypeptide 1 [EC:1.14.14.1]	1.54	3.12	2.58	30.92	225.47	0.66	1.5	32.06	77.92	57.39
			K07437	SOV4g052160.1	CYP26A; cytochrome P450 family 26 subfamily A	2.68	3.05	1.9	1.74	1.29	3.29	6.21	12.74	5.85	1.21
			K07964	SOV1g026320.1	HPSE; heparanase [EC:3.2.1.166]	0.25	0.31	0.32	0.56	0.7	0.23	0.19	1.28	0.54	0.25
			K08081	SOV4g034750.1	TR1; tropinone reductase I [EC:1.1.1.206]	3.3	5.35	6.53	4.14	1.7	8.15	10.53	1.74	1.75	0.74
			K08081	SOV6g023810.1	TR1; tropinone reductase I [EC:1.1.1.206]	33.96	32.99	19.29	5.95	4.08	20.93	24.91	9.7	4.32	3.44
			K08247	SOV3g024550.1	E2.1.1.12; methionine S-methyltransferase [EC:2.1.1.12]	68.18	68.08	71.68	78.57	77.85	30.74	44.24	18.71	37.65	53.61
			K08248	SOV2g012820.1	MDL3; (R)-mandelonitrile lyase [EC:4.1.2.10]	7.38	8.91	9.53	10.62	8.48	10	8.86	78.56	15.52	4.26
			K08679	SOV1g001000.1	E5.1.3.6; UDP-glucuronate 4-epimerase [EC:5.1.3.6]	91.28	106.9	89.37	110.32	213.79	28.65	40.38	89.01	164.08	443.12
			K08726	SOV4g010400.1	EPHX2; soluble epoxide hydrolase / lipid-phosphate phosphatase [EC:3.3.2.10 3.1.3.76]	109.88	128.95	107.48	86.42	60.88	122.69	99.33	4.99	2.89	2.09
			K08908	SOV2g004730.1	LHCA2; light-harvesting complex I chlorophyll a/b binding protein 2	7.07	8.31	15.64	15.4	31.83	7.3	21.57	45.74	79.21	34.54
			K08910	SOV4g043780.1	LHCA4; light-harvesting complex I chlorophyll a/b binding protein 4	4.53	5.08	10.54	8.88	20.82	3.79	6.91	16.56	16.82	9.08
			K08912	SOV2g025950.1	LHCB1; light-harvesting complex II chlorophyll a/b binding protein 1	939.97	1040.75	1314.59	1321.77	3297.42	918.8	1662.23	416.01	3823.02	1734.24
			K08967	SOV3g017300.1	mtnD, mtnZ, ADI1; 1,2-dihydroxy-3-keto-5-methylthiopentene dioxygenase [EC:1.13.11.53 1.13.11.54]	26.09	25.94	20.67	27.22	40.8	16.19	14.41	39.21	30.81	24.86
			K09587	SOV3g048120.1	CYP90B1, DWF4; steroid 22-alpha-hydroxylase [EC:1.14.13.-]	17.16	15.41	16.53	21.58	45.52	13.65	13.7	50.94	22	89.86
			K09680	SOV5g005850.1	coaW; type II pantothenate kinase [EC:2.7.1.33]	44.05	44.48	50.76	52.78	52.48	44.19	45.48	182.27	62.87	50.37
			K09753	SOV3g008230.1	CCR; cinnamoyl-CoA reductase [EC:1.2.1.44]	2.34	3.26	2.62	2.77	7.87	3.51	4.2	72.72	12.28	4.56
			K09753	SOV4g056470.1	CCR; cinnamoyl-CoA reductase [EC:1.2.1.44]	39.33	39.39	36.96	72.07	98.6	151.34	116.52	31.02	68.77	496.59
			K09753	SOV6g047710.1	CCR; cinnamoyl-CoA reductase [EC:1.2.1.44]	10.97	13.4	9.53	9.72	25.71	3.67	6.17	631.22	243.46	59.33
			K09754	SOV1g005500.1	CYP98A, C3'H; 5-O-(4-coumaroyl)-D-quinate 3'-monooxygenase [EC:1.14.14.96]	13.8	20.19	10.9	23.03	65.33	19.97	20.34	56.21	52.42	26.9
			K09833	SOV2g010570.1	HPT, HGGT, ubiA; homogentisate phytyltransferase / homogentisate geranylgeranyltransferase [EC:2.5.1.115 2.5.1.116]	80.59	69.21	46.21	39.29	49.9	71.61	58.27	26.93	35.48	22.59
			K09840	SOV4g055880.1	NCED; 9-cis-epoxycarotenoid dioxygenase [EC:1.13.11.51]	76.85	75.45	59.16	23.13	28.71	18.5	15.07	4.99	2.74	1.47
			K09840	SOV6g048370.1	NCED; 9-cis-epoxycarotenoid dioxygenase [EC:1.13.11.51]	21.2	23.94	21.99	38.41	36.97	35.14	49.06	24.23	23.46	19.29
			K10206	SOV6g020360.1	E2.6.1.83; LL-diaminopimelate aminotransferase [EC:2.6.1.83]	0.02	0	0	0	0.02	0	0	2.81	18.05	5.28
			K10246	SOV6g002600.1	ELO3; fatty acid elongase 3 [EC:2.3.1.199]	0.14	0	0.41	0.38	0.29	1.58	0.98	4.6	5.01	2.42
			K10256	SOV4g000640.1	FAD2; omega-6 fatty acid desaturase / acyl-lipid omega-6 desaturase (Delta-12 desaturase) [EC:1.14.19.6 1.14.19.22]	0	0	0	0.12	1.63	0	0	120.81	772.12	177.73
			K10525	SOV1g030870.1	AOC; allene oxide cyclase [EC:5.3.99.6]	295.45	399.5	263.88	455.18	588.37	1045.6	607.93	106.15	161.37	99.96
			K10527	SOV5g023890.1	MFP2; enoyl-CoA hydratase/3-hydroxyacyl-CoA dehydrogenase [EC:4.2.1.17 1.1.1.35 1.1.1.211]	102.79	102.76	112.97	98.12	105.89	104.16	107.67	235.23	274.66	205.77
			K10712	SOV6g028640.1	ADO; cysteamine dioxygenase [EC:1.13.11.19]	66.45	65.1	41.2	38.39	50.99	31.55	29.92	12.51	11.84	7.53
			K10760	SOV1g025390.1	IPT; adenylate dimethylallyltransferase (cytokinin synthase) [EC:2.5.1.27 2.5.1.112]	0	0	0.04	0	0.25	0	0	4.48	68.95	27.77
			K10760	SOV3g033000.1	IPT; adenylate dimethylallyltransferase (cytokinin synthase) [EC:2.5.1.27 2.5.1.112]	4.79	3.76	2.82	1.62	1.2	4.86	4.06	20.14	3.4	0.73
			K10781	SOV5g012510.1	FATB; fatty acyl-ACP thioesterase B [EC:3.1.2.14 3.1.2.21]	2.23	2.17	1.53	3.39	2.06	3.1	4.29	0.53	0.32	0.93
			K10808	SOV3g026850.1	RRM2; ribonucleoside-diphosphate reductase subunit M2 [EC:1.17.4.1]	66.15	92.18	97.77	135.23	172.07	115.83	135.13	57.76	57.73	19.86
			K11153	SOV1g037330.1	RDH12; retinol dehydrogenase 12 [EC:1.1.1.300]	0.04	0.1	0.07	0	0	0.28	0.35	48.86	478.1	132.48
			K11153	SOV5g015380.1	RDH12; retinol dehydrogenase 12 [EC:1.1.1.300]	25.39	33.04	39.57	21.29	20.25	27.98	22.21	471.18	110.67	57.85
			K11262	SOV4g032160.1	ACACA; acetyl-CoA carboxylase / biotin carboxylase 1 [EC:6.4.1.2 6.3.4.14 2.1.3.15]	63.31	58.04	62.36	56.89	47.89	72.07	74.09	228.27	132.08	99.9
			K11420	SOV1g035960.1	EHMT; [histone H3]-lysine9 N-trimethyltransferase EHMT [EC:2.1.1.355]	0.26	0.27	0.7	1.23	0.85	0.77	2.45	15.28	5.74	0.89
			K11420	SOV6g045940.1	EHMT; [histone H3]-lysine9 N-trimethyltransferase EHMT [EC:2.1.1.355]	8.06	6.75	7.4	6.93	4.3	5.05	4.17	9.44	4.99	4.81
			K11430	SOV5g000980.1	EZH2; [histone H3]-lysine27 N-trimethyltransferase EZH2 [EC:2.1.1.356]	10.12	9.23	8.97	8.82	6.37	8.74	8.81	26.47	25.71	40.63
			K11816	SOV1g016780.1	YUCCA; indole-3-pyruvate monooxygenase [EC:1.14.13.168]	10.48	11.87	9.57	6.2	2.46	17.19	11.89	3.03	0.76	0.48
			K11816	SOV1g028650.1	YUCCA; indole-3-pyruvate monooxygenase [EC:1.14.13.168]	47.32	2.58	3.79	2.95	12.9	10.97	34.15	3.36	5.31	1168.37
			K11816	SOV1g036930.1	YUCCA; indole-3-pyruvate monooxygenase [EC:1.14.13.168]	2.45	4.85	13.25	17.18	15.67	7.57	6.94	14.22	39.04	54.88
			K11816	SOV2g017300.1	YUCCA; indole-3-pyruvate monooxygenase [EC:1.14.13.168]	0.24	0.16	1.22	1.76	2.06	0.23	0.18	3.03	1.15	0.97
			K11820	SOV3g013570.1	UGT74B1; N-hydroxythioamide S-beta-glucosyltransferase [EC:2.4.1.195]	0.12	0.22	0.11	0.25	0.44	0.66	0.76	3.26	106.74	139.81
			K11820	SOV5g003780.1	UGT74B1; N-hydroxythioamide S-beta-glucosyltransferase [EC:2.4.1.195]	6.4	7	10.57	11.36	16.56	10.17	15.42	48.76	19.43	31.52
			K12309	SOV2g001510.1	GLB1, ELNR1; beta-galactosidase [EC:3.2.1.23]	10.57	16.15	33.68	25.77	57.23	9.71	15.66	53.18	134.13	91.76
			K12353	SOV6g045130.1	SMPD4; sphingomyelin phosphodiesterase 4 [EC:3.1.4.12]	16.09	14.3	15.05	12.49	11.59	10.55	10.06	29.32	6.05	3.35
			K12373	SOV1g028790.1	HEXA_B; hexosaminidase [EC:3.2.1.52]	3.43	4.58	4.77	6.18	31.31	6.36	7.8	32.58	8.01	8.31
			K12373	SOV4g003190.1	HEXA_B; hexosaminidase [EC:3.2.1.52]	18.81	18.95	21.36	26.92	29.5	26.83	31.45	116.43	220.6	74.37
			K12446	SOV1g033830.1	E2.7.1.46; L-arabinokinase [EC:2.7.1.46]	41.53	39.46	46.44	52.59	52.67	40.16	37.63	85.54	152.75	246.16
			K12450	SOV4g058620.1	RHM; UDP-glucose 4,6-dehydratase [EC:4.2.1.76]	151.19	182.82	221.93	296.03	383.28	190.53	211.63	530.64	427.18	372.59
			K12501	SOV2g003490.1	HST; homogentisate solanesyltransferase [EC:2.5.1.117]	16.41	14.75	12.64	14.51	14.1	13.35	11.75	25.01	30.35	142.69
			K12657	SOV1g029760.1	ALDH18A1, P5CS; delta-1-pyrroline-5-carboxylate synthetase [EC:2.7.2.11 1.2.1.41]	224.81	172.68	147.49	129.23	104.89	212.17	183.79	91.08	497.17	387.86
			K13051	SOV5g010510.1	ASRGL1, iaaA; L-asparaginase / beta-aspartyl-peptidase [EC:3.5.1.1 3.4.19.5]	76.32	83.48	71.45	69.53	52.82	70.49	76.82	26.91	72.55	86.18
			K13065	SOV1g038740.1	E2.3.1.133, HCT; shikimate O-hydroxycinnamoyltransferase [EC:2.3.1.133]	18.51	25.18	20.64	6.98	4.25	14.93	31.19	9.93	8.73	3.28
			K13065	SOV1g038780.1	E2.3.1.133, HCT; shikimate O-hydroxycinnamoyltransferase [EC:2.3.1.133]	18.51	25.18	20.64	6.98	4.25	14.93	31.19	9.93	8.73	3.28
			K13065	SOV3g014960.1	E2.3.1.133, HCT; shikimate O-hydroxycinnamoyltransferase [EC:2.3.1.133]	1.95	3.49	1.5	6.03	8.65	2.61	6.71	117.04	23.75	10.88
			K13065	SOV4g003410.1	E2.3.1.133, HCT; shikimate O-hydroxycinnamoyltransferase [EC:2.3.1.133]	98.45	123.79	171.01	131.79	92.81	56.96	99.19	44.14	22.42	4.84
			K13065	SOV6g016290.1	E2.3.1.133, HCT; shikimate O-hydroxycinnamoyltransferase [EC:2.3.1.133]	57.03	55.51	41.71	38.92	48.64	53.51	88.2	42.03	37.76	24.97
			K13066	SOV3g002550.1	E2.1.1.68, COMT; caffeic acid 3-O-methyltransferase [EC:2.1.1.68]	45.41	41.94	16.68	9.35	6.31	74.88	81.39	17.08	12.76	8.02
			K13066	SOV3g002560.1	E2.1.1.68, COMT; caffeic acid 3-O-methyltransferase [EC:2.1.1.68]	99.25	91.55	28.88	31.28	148.45	93.11	115.87	57.15	42.75	60.1
			K13258	SOV2g027990.1	HIDH; 2-hydroxyisoflavanone dehydratase [EC:4.2.1.105]	0	0.04	0	0.13	1.04	0.45	0.65	32.23	10.71	2.5
			K13258	SOV6g045650.1	HIDH; 2-hydroxyisoflavanone dehydratase [EC:4.2.1.105]	8.47	9.96	7.09	13.82	21.91	5.11	4.06	19.88	21.6	4.81
			K13366	SOV1g019320.1	MPAO, PAO1; polyamine oxidase [EC:1.5.3.14 1.5.3.16 1.5.3.-]	25	24.58	22.95	30.7	25.62	1.62	1.6	10.87	29.31	18.19
			K13508	SOV2g027620.1	GPAT; glycerol-3-phosphate acyltransferase [EC:2.3.1.15 2.3.1.198]	0	0	0.13	2.96	5.51	0.04	1.52	56.3	7.79	1.38
			K13508	SOV2g031630.1	GPAT; glycerol-3-phosphate acyltransferase [EC:2.3.1.15 2.3.1.198]	133.68	154.69	145.24	115.58	159.59	119.06	136.62	274.96	330.28	150.3
			K13519	SOV3g001860.1	LPT1, ALE1; lysophospholipid acyltransferase [EC:2.3.1.51 2.3.1.23 2.3.1.-]	111.16	98.38	91.33	87.07	147.14	82.39	80.4	179.24	223.59	125.98
			K13523	SOV3g019930.1	AGPAT3_4; lysophosphatidic acid acyltransferase / lysophosphatidylinositol acyltransferase [EC:2.3.1.51 2.3.1.-]	88.65	105.74	119.38	130.19	150.81	107.24	115.54	231.19	330.48	173.61
			K13648	SOV5g002500.1	GAUT; alpha-1,4-galacturonosyltransferase [EC:2.4.1.43]	33.39	36.51	29.36	24.55	30.97	12.68	12.13	32.15	23.9	34.51
			K13648	SOV5g010500.1	GAUT; alpha-1,4-galacturonosyltransferase [EC:2.4.1.43]	13.75	14.66	11.78	15.36	18.25	8.02	10.85	29.12	20.98	24.12
			K13679	SOV3g006210.1	WAXY; granule-bound starch synthase [EC:2.4.1.242]	0.22	0.64	0.55	0.43	0.31	2.37	2.29	0.35	0.12	0
			K14175	SOV6g005500.1	NES1; (3S,6E)-nerolidol synthase [EC:4.2.3.48]	0.08	0.06	0.23	0.27	1.92	2.12	4.98	0.08	7.96	34.86
			K15397	SOV1g032730.1	KCS; 3-ketoacyl-CoA synthase [EC:2.3.1.199]	1.77	1.59	1.25	1.68	1.01	1.04	0.52	60.79	841.46	109.41
			K15397	SOV3g001380.1	KCS; 3-ketoacyl-CoA synthase [EC:2.3.1.199]	31.66	35.97	29.23	23.81	15.74	36.52	27.68	12.39	1.58	1.6
			K15397	SOV4g010570.1	KCS; 3-ketoacyl-CoA synthase [EC:2.3.1.199]	0.41	0.15	0.06	0.08	0.02	0.08	0.16	64.31	991.12	96.63
			K15397	SOV4g025610.1	KCS; 3-ketoacyl-CoA synthase [EC:2.3.1.199]	117.4	131.12	131.52	126.3	116.12	85.62	104.43	50.54	76.39	157.09
			K15397	SOV4g045310.1	KCS; 3-ketoacyl-CoA synthase [EC:2.3.1.199]	3.12	3.74	7.05	9.34	11.61	2.39	3.96	14.07	80.84	17.5
			K15397	SOV6g019570.1	KCS; 3-ketoacyl-CoA synthase [EC:2.3.1.199]	2.02	1.98	0.76	0.45	1.24	2.17	2.71	0.1	0	0
			K15397	SOV6g022150.1	KCS; 3-ketoacyl-CoA synthase [EC:2.3.1.199]	1.87	1.89	1.83	2.92	2.22	2.81	1.04	8.06	18.92	12.34
			K15397	SOV6g022160.1	KCS; 3-ketoacyl-CoA synthase [EC:2.3.1.199]	0.1	0.13	0.58	5.12	5.33	1.05	1.74	97.89	215.42	8.09
			K15397	SOV6g025790.1	KCS; 3-ketoacyl-CoA synthase [EC:2.3.1.199]	35.3	41.95	61.35	42.58	26.7	15.95	26.5	62.83	32.14	17.5
			K15398	SOV2g031660.1	CYP86A4S; fatty acid omega-hydroxylase [EC:1.14.-.-]	34.88	40.38	41.7	42.54	38.53	30.14	35.74	71.22	32.4	12.25
			K15398	SOV6g039170.1	CYP86A4S; fatty acid omega-hydroxylase [EC:1.14.-.-]	47.21	62.59	56.11	34.19	43.53	20.4	27.38	65.43	217.52	182.73
			K15919	SOV4g057770.1	HPR2_3; glyoxylate/hydroxypyruvate reductase [EC:1.1.1.79 1.1.1.81]	42.39	49.26	34.01	51.18	111.2	54.2	82.2	37.67	28.02	18.83
			K15920	SOV2g021810.1	XYL4; xylan 1,4-beta-xylosidase [EC:3.2.1.37]	0.73	0.46	10.04	10.32	15.13	0.41	0.94	30.88	4.3	4.83
			K15920	SOV2g021820.1	XYL4; xylan 1,4-beta-xylosidase [EC:3.2.1.37]	20.55	30.24	28.46	51.12	9.75	28.98	41.1	0.57	0.12	0
			K16055	SOV2g009230.1	TPS; trehalose 6-phosphate synthase/phosphatase [EC:2.4.1.15 3.1.3.12]	35.24	35.75	36.92	26.8	25.93	23.36	25.08	94.2	36.23	48.18
			K16055	SOV5g027360.1	TPS; trehalose 6-phosphate synthase/phosphatase [EC:2.4.1.15 3.1.3.12]	0.96	1.35	2.66	2.46	2.94	2.6	2.03	42.32	9.83	3.05
			K16190	SOV4g051250.1	GLCAK; glucuronokinase [EC:2.7.1.43]	0.71	1.65	5.04	2.27	0.71	0.89	2.46	258.7	182.38	23.2
			K16903	SOV1g045490.1	TAA1; L-tryptophan---pyruvate aminotransferase [EC:2.6.1.99]	6.77	0.12	0.28	0.34	2.9	1.63	7.07	0.71	24.12	1108.79
			K16903	SOV5g005360.1	TAA1; L-tryptophan---pyruvate aminotransferase [EC:2.6.1.99]	69.63	67.07	57.18	24.13	13.44	36.49	34.64	12.18	6.4	11.55
			K17285	SOV1g001370.1	SELENBP1; methanethiol oxidase [EC:1.8.3.4]	67.14	70.84	89.02	55.77	101.15	151.64	127.07	389.08	148.55	234.27
			K17725	SOV4g055700.1	ETHE1; sulfur dioxygenase [EC:1.13.11.18]	16.96	14.48	15.96	20.98	33.95	15.07	16.01	38.04	50.65	64.14
			K17839	SOV4g016590.1	PAO4, PAO3, PAO2; polyamine oxidase [EC:1.5.3.17 1.5.3.-]	39.74	43.34	49.08	67.34	86.79	42.04	45.25	102.59	97.08	152.94
			K18674	SOV3g011160.1	GALK2; N-acetylgalactosamine kinase [EC:2.7.1.157]	31.66	37.88	38.89	41.39	45.69	38.76	34.18	73.08	33.23	16.49
			K18674	SOV5g013100.1	GALK2; N-acetylgalactosamine kinase [EC:2.7.1.157]	28.37	30.49	30.94	26.53	22.07	39.46	31.44	133.59	38.84	19.91
			K18819	SOV5g000400.1	GOLS; inositol 3-alpha-galactosyltransferase [EC:2.4.1.123]	1.35	0.78	0.2	0.08	0.03	0.31	0.41	6.57	0.49	0.08
			K19355	SOV3g045890.1	MAN; mannan endo-1,4-beta-mannosidase [EC:3.2.1.78]	50.02	51.75	53.7	93.56	88.07	39.33	50.82	24.85	78.32	66.69
			K19891	SOV1g009980.1	GN1_2_3; glucan endo-1,3-beta-glucosidase 1/2/3 [EC:3.2.1.39]	44.87	55.67	68.76	77.89	85.14	81.01	70.88	18.98	12.61	4.49
			K19891	SOV3g036040.1	GN1_2_3; glucan endo-1,3-beta-glucosidase 1/2/3 [EC:3.2.1.39]	27.94	31.05	28.67	27.47	24.1	32.07	31.29	10.93	9.89	3.84
			K19893	SOV1g033430.1	GN5_6; glucan endo-1,3-beta-glucosidase 5/6 [EC:3.2.1.39]	8.63	11.14	9.5	11.23	16.28	9.92	8.64	35	58.59	26.23
			K19893	SOV2g018100.1	GN5_6; glucan endo-1,3-beta-glucosidase 5/6 [EC:3.2.1.39]	2.62	2.66	2.46	4.16	3.93	2.29	4.14	13.09	25.37	4.32
			K19893	SOV2g020660.1	GN5_6; glucan endo-1,3-beta-glucosidase 5/6 [EC:3.2.1.39]	3.04	4.99	12.86	17.96	23.64	4.36	3.7	9.7	20.91	18.35
			K19893	SOV3g030570.1	GN5_6; glucan endo-1,3-beta-glucosidase 5/6 [EC:3.2.1.39]	2.6	0.07	0.15	0.15	0.46	0.42	2.15	0.31	1.71	271.17
			K19893	SOV4g036500.1	GN5_6; glucan endo-1,3-beta-glucosidase 5/6 [EC:3.2.1.39]	13.66	0.71	0.79	0.89	3.03	2.08	10.73	0.71	5.09	535.31
			K20279	SOV4g025240.1	SYNJ; synaptojanin [EC:3.1.3.36]	11.81	13.64	16.22	15.43	14.06	11.65	11.79	24.35	23.11	46.17
			K20495	SOV4g035970.1	CYP704B1; long-chain fatty acid omega-monooxygenase [EC:1.14.14.80]	0.23	0.19	0.13	0.13	0.09	0.39	0.29	1885.09	623.35	30.15
			K20623	SOV1g043200.1	CYP92A6; typhasterol/6-deoxotyphasterol 2alpha-hydroxylase	0.08	0.13	0.09	1.98	3.51	0.49	0.23	1.86	0.74	0.16
			K20772	SOV6g039760.1	ACS1_2_6; 1-aminocyclopropane-1-carboxylate synthase 1/2/6 [EC:4.4.1.14]	67.17	126.96	106.25	76.36	106.96	10.99	16.65	58.97	15.71	7.01
			K21888	SOV1g021700.1	DHAR; glutathione dehydrogenase/transferase [EC:1.8.5.1 2.5.1.18]	262.1	301.37	248.92	247.76	398.24	487	406.11	195.28	277.35	209.26
			K22374	SOV1g038690.1	DMAS1; 3''-deamino-3''-oxonicotianamine reductase [EC:1.1.1.285]	0.12	0	0.22	3.22	61.98	0.07	0.13	57.31	386.93	96.53
2	Phenylpropanoid biosynthesis	ko00940	K00083	SOV3g009810.1	CAD; cinnamyl-alcohol dehydrogenase [EC:1.1.1.195]	0	0	0	0	0.09	0	0	1.61	0.18	0.07
			K00083	SOV3g037640.1	CAD; cinnamyl-alcohol dehydrogenase [EC:1.1.1.195]	238.82	344.02	468.94	494.95	365.94	219.16	270.99	101.45	103.4	53.46
			K00083	SOV3g038730.1	CAD; cinnamyl-alcohol dehydrogenase [EC:1.1.1.195]	10.09	5.98	8.62	15.3	32.78	27.55	27.81	97.76	635.5	1036.87
			K00083	SOV3g038760.1	CAD; cinnamyl-alcohol dehydrogenase [EC:1.1.1.195]	0.27	0.36	0.04	1.16	3.47	2.82	1.31	13.9	62.88	12.65
			K00083	SOV6g016820.1	CAD; cinnamyl-alcohol dehydrogenase [EC:1.1.1.195]	82.77	129.67	135.34	91.78	90.51	98.95	147	32.75	33.97	11.72
			K00430	SOV1g018160.1	E1.11.1.7; peroxidase [EC:1.11.1.7]	19.48	22.84	28.03	23.65	29.31	21.42	32.17	67.24	11.1	5.84
			K00430	SOV1g027290.1	E1.11.1.7; peroxidase [EC:1.11.1.7]	0.32	0.77	0.45	6.81	80.45	1.44	3.52	11.29	2.61	0.6
			K00430	SOV1g027310.1	E1.11.1.7; peroxidase [EC:1.11.1.7]	3.25	4.02	1.35	8.57	41.38	4.61	7.45	0.89	0.29	0
			K00430	SOV1g027320.1	E1.11.1.7; peroxidase [EC:1.11.1.7]	0.3	0.32	0.23	5.69	54.13	0.91	2.02	68.99	5.45	0.56
			K00430	SOV1g027370.1	E1.11.1.7; peroxidase [EC:1.11.1.7]	2.26	1.7	8.53	17.14	56.95	3.19	5.58	37.34	38.89	17.52
			K00430	SOV1g027380.1	E1.11.1.7; peroxidase [EC:1.11.1.7]	0.44	1.02	2.27	7.49	15.74	1.3	2.2	8.49	13.85	8.58
			K00430	SOV1g038870.1	E1.11.1.7; peroxidase [EC:1.11.1.7]	13.01	0.81	0.88	1.11	3.05	2.74	9.05	0.97	51.58	926.62
			K00430	SOV2g025040.1	E1.11.1.7; peroxidase [EC:1.11.1.7]	0.44	0.56	0.55	1.82	18.81	0.31	9.2	96.93	24.89	6.67
			K00430	SOV2g038370.1	E1.11.1.7; peroxidase [EC:1.11.1.7]	0.09	0.03	0.06	0.14	0.63	0	0.06	1.48	1.55	0.68
			K00430	SOV3g001550.1	E1.11.1.7; peroxidase [EC:1.11.1.7]	1.24	1.42	2.7	4.66	10.28	1.16	3.27	18.17	108.24	69.9
			K00430	SOV3g006730.1	E1.11.1.7; peroxidase [EC:1.11.1.7]	0.11	0.3	2.03	25.65	69.08	0.06	0.09	12.97	114.11	31
			K00430	SOV3g010860.1	E1.11.1.7; peroxidase [EC:1.11.1.7]	3.4	3.22	2.19	2.89	44.15	1.46	0.95	14.2	2.75	1.4
			K00430	SOV3g011090.1	E1.11.1.7; peroxidase [EC:1.11.1.7]	0	0	0.06	0	0.19	0	42.39	865.06	559.22	73.71
			K00430	SOV3g027790.1	E1.11.1.7; peroxidase [EC:1.11.1.7]	0.03	0.06	0.32	1.08	14.26	0.06	0.32	3.48	2.79	1.58
			K00430	SOV3g038910.1	E1.11.1.7; peroxidase [EC:1.11.1.7]	4.79	3.95	3.46	3.75	8.79	3.26	10.9	25.51	16.23	9.1
			K00430	SOV3g043590.1	E1.11.1.7; peroxidase [EC:1.11.1.7]	13.6	11.76	2.27	1.13	0.32	12.98	19.19	0.36	0.7	0.82
			K00430	SOV3g044190.1	E1.11.1.7; peroxidase [EC:1.11.1.7]	17	15.6	8.6	8.54	37.12	33.81	47.2	13.09	10.53	14.79
			K00430	SOV3g045620.1	E1.11.1.7; peroxidase [EC:1.11.1.7]	0.03	0	0.04	0.45	1.56	0	0.22	13.47	3.25	1.4
			K00430	SOV3g046090.1	E1.11.1.7; peroxidase [EC:1.11.1.7]	0	0.02	0	0	0.08	0	0	1.59	0.05	0.07
			K00430	SOV3g046100.1	E1.11.1.7; peroxidase [EC:1.11.1.7]	0.56	1.07	0.12	0	0.03	0.26	4.32	68.77	11.74	3.75
			K00430	SOV3g046150.1	E1.11.1.7; peroxidase [EC:1.11.1.7]	2.57	5.82	17	49.72	112.62	4.48	8.28	16.95	42.59	61.63
			K00430	SOV4g030870.1	E1.11.1.7; peroxidase [EC:1.11.1.7]	51.24	61.7	38.43	68.19	32.28	44.25	96.46	4.06	1.01	0.46
			K00430	SOV4g030940.1	E1.11.1.7; peroxidase [EC:1.11.1.7]	1.16	2.29	1.63	10.11	38.23	10.91	30.23	1.77	0.7	1.11
			K00430	SOV4g031010.1	E1.11.1.7; peroxidase [EC:1.11.1.7]	60.05	53.17	43.22	21.35	79.61	55.17	59.49	24.06	37.43	13.69
			K00430	SOV4g040140.1	E1.11.1.7; peroxidase [EC:1.11.1.7]	7.61	6.14	1.19	1.34	3.67	7.98	7.23	2.71	3.07	3.8
			K00430	SOV4g054150.1	E1.11.1.7; peroxidase [EC:1.11.1.7]	0.42	0.24	0.2	0.59	1.34	1.83	3.04	0	0	0.15
			K00430	SOV4g055400.1	E1.11.1.7; peroxidase [EC:1.11.1.7]	0.82	2.12	5.32	5.55	35.35	5.99	5.53	59.96	4.66	6.38
			K00430	SOV4g055410.1	E1.11.1.7; peroxidase [EC:1.11.1.7]	0.04	0.03	0	0.32	16.68	0.3	0	6.01	1.68	0.09
			K00430	SOV4g055430.1	E1.11.1.7; peroxidase [EC:1.11.1.7]	0.44	0.06	0.67	3.33	19.59	2.25	10.33	1.88	2.32	0.45
			K00430	SOV5g016670.1	E1.11.1.7; peroxidase [EC:1.11.1.7]	31.32	40.79	32.37	22.23	27.89	23.8	13.03	3.88	2.37	1.6
			K00430	SOV5g016710.1	E1.11.1.7; peroxidase [EC:1.11.1.7]	23.44	1.51	1.52	1.66	4.83	5.55	18.52	1.22	6.39	860.74
			K00430	SOV5g016730.1	E1.11.1.7; peroxidase [EC:1.11.1.7]	3.28	0.14	0.24	0.37	0.65	1.65	2.96	0.53	1.84	137.75
			K00430	SOV5g019890.1	E1.11.1.7; peroxidase [EC:1.11.1.7]	6.05	6.36	6.53	5.66	5.68	6.42	8.21	71.08	18.77	3.8
			K00430	SOV6g027700.1	E1.11.1.7; peroxidase [EC:1.11.1.7]	0.04	0.06	0.04	2.78	28.73	0	0.14	2.75	0.2	0
			K00430	SOV6g027950.1	E1.11.1.7; peroxidase [EC:1.11.1.7]	6.53	6.55	6.91	7.04	7.94	0.23	0.21	31.9	4.78	6.89
			K00430	SOV6g029060.1	E1.11.1.7; peroxidase [EC:1.11.1.7]	0.07	0.06	0	0.16	4.92	0	0	1.35	3.37	0.23
			K00487	SOV1g033150.1	CYP73A; trans-cinnamate 4-monooxygenase [EC:1.14.14.91]	0.07	0.06	0.14	0.44	2.19	0	0.07	6.84	1.94	1.93
			K00588	SOV2g001220.1	E2.1.1.104; caffeoyl-CoA O-methyltransferase [EC:2.1.1.104]	163.19	179.97	120.8	141.05	228.94	111.57	144.57	23.09	26.87	25.72
			K00588	SOV3g018630.1	E2.1.1.104; caffeoyl-CoA O-methyltransferase [EC:2.1.1.104]	0	0.12	0	11.7	87.29	0.66	1.09	24.66	19	0.95
			K00588	SOV4g058120.1	E2.1.1.104; caffeoyl-CoA O-methyltransferase [EC:2.1.1.104]	106.81	129.3	127.04	408.32	775.68	158.09	152.25	386.78	460.6	333.24
			K01904	SOV1g047590.1	4CL; 4-coumarate--CoA ligase [EC:6.2.1.12]	0	0	0	0	0.03	0.04	1.16	2722.05	370.62	102.96
			K01904	SOV2g009900.1	4CL; 4-coumarate--CoA ligase [EC:6.2.1.12]	8.82	11.57	10.36	13.53	33.26	18.53	26.16	68.54	43.44	30.54
			K01904	SOV6g048480.1	4CL; 4-coumarate--CoA ligase [EC:6.2.1.12]	17.61	19.04	16.51	19.57	17.01	19.46	23.16	8.87	7.88	8.35
			K09753	SOV3g008230.1	CCR; cinnamoyl-CoA reductase [EC:1.2.1.44]	2.34	3.26	2.62	2.77	7.87	3.51	4.2	72.72	12.28	4.56
			K09753	SOV4g056470.1	CCR; cinnamoyl-CoA reductase [EC:1.2.1.44]	39.33	39.39	36.96	72.07	98.6	151.34	116.52	31.02	68.77	496.59
			K09753	SOV6g047710.1	CCR; cinnamoyl-CoA reductase [EC:1.2.1.44]	10.97	13.4	9.53	9.72	25.71	3.67	6.17	631.22	243.46	59.33
			K09754	SOV1g005500.1	CYP98A, C3'H; 5-O-(4-coumaroyl)-D-quinate 3'-monooxygenase [EC:1.14.14.96]	13.8	20.19	10.9	23.03	65.33	19.97	20.34	56.21	52.42	26.9
			K09756	SOV3g023340.1	SCPL19, SNG2; serine carboxypeptidase-like 19 [EC:3.4.16.- 2.3.1.91]	0	0.07	0	0	0.03	0.28	0.35	43.87	578.64	372.53
			K13065	SOV1g038740.1	E2.3.1.133, HCT; shikimate O-hydroxycinnamoyltransferase [EC:2.3.1.133]	18.51	25.18	20.64	6.98	4.25	14.93	31.19	9.93	8.73	3.28
			K13065	SOV1g038780.1	E2.3.1.133, HCT; shikimate O-hydroxycinnamoyltransferase [EC:2.3.1.133]	18.51	25.18	20.64	6.98	4.25	14.93	31.19	9.93	8.73	3.28
			K13065	SOV3g014960.1	E2.3.1.133, HCT; shikimate O-hydroxycinnamoyltransferase [EC:2.3.1.133]	1.95	3.49	1.5	6.03	8.65	2.61	6.71	117.04	23.75	10.88
			K13065	SOV4g003410.1	E2.3.1.133, HCT; shikimate O-hydroxycinnamoyltransferase [EC:2.3.1.133]	98.45	123.79	171.01	131.79	92.81	56.96	99.19	44.14	22.42	4.84
			K13065	SOV6g016290.1	E2.3.1.133, HCT; shikimate O-hydroxycinnamoyltransferase [EC:2.3.1.133]	57.03	55.51	41.71	38.92	48.64	53.51	88.2	42.03	37.76	24.97
			K13066	SOV3g002550.1	E2.1.1.68, COMT; caffeic acid 3-O-methyltransferase [EC:2.1.1.68]	45.41	41.94	16.68	9.35	6.31	74.88	81.39	17.08	12.76	8.02
			K13066	SOV3g002560.1	E2.1.1.68, COMT; caffeic acid 3-O-methyltransferase [EC:2.1.1.68]	99.25	91.55	28.88	31.28	148.45	93.11	115.87	57.15	42.75	60.1
3	Biosynthesis of secondary metabolites	ko01110	K00006	SOV3g018550.1	GPD1; glycerol-3-phosphate dehydrogenase (NAD+) [EC:1.1.1.8]	10.82	12.56	16.5	41.44	25.6	13.11	17.55	71.25	81.25	32.31
			K00021	SOV3g039160.1	HMGCR; hydroxymethylglutaryl-CoA reductase (NADPH) [EC:1.1.1.34]	0.11	0.06	0	0.06	0	0.07	0	13.21	17.46	1
			K00026	SOV5g008660.1	MDH2; malate dehydrogenase [EC:1.1.1.37]	27.49	32.29	42.92	25.67	31.45	21.04	33.81	84.46	67.54	18.08
			K00036	SOV4g019570.1	G6PD, zwf; glucose-6-phosphate 1-dehydrogenase [EC:1.1.1.49 1.1.1.363]	71.27	76.84	87.17	114.45	131.14	65.41	70.77	222.77	118.05	78.05
			K00059	SOV1g009200.1	fabG, OAR1; 3-oxoacyl-[acyl-carrier protein] reductase [EC:1.1.1.100]	1.3	1.76	1.6	3.11	5.75	3.57	1.6	9.82	4.42	1.44
			K00083	SOV3g009810.1	CAD; cinnamyl-alcohol dehydrogenase [EC:1.1.1.195]	0	0	0	0	0.09	0	0	1.61	0.18	0.07
			K00083	SOV3g037640.1	CAD; cinnamyl-alcohol dehydrogenase [EC:1.1.1.195]	238.82	344.02	468.94	494.95	365.94	219.16	270.99	101.45	103.4	53.46
			K00083	SOV3g038730.1	CAD; cinnamyl-alcohol dehydrogenase [EC:1.1.1.195]	10.09	5.98	8.62	15.3	32.78	27.55	27.81	97.76	635.5	1036.87
			K00083	SOV3g038760.1	CAD; cinnamyl-alcohol dehydrogenase [EC:1.1.1.195]	0.27	0.36	0.04	1.16	3.47	2.82	1.31	13.9	62.88	12.65
			K00083	SOV6g016820.1	CAD; cinnamyl-alcohol dehydrogenase [EC:1.1.1.195]	82.77	129.67	135.34	91.78	90.51	98.95	147	32.75	33.97	11.72
			K00121	SOV5g035320.1	frmA, ADH5, adhC; S-(hydroxymethyl)glutathione dehydrogenase / alcohol dehydrogenase [EC:1.1.1.284 1.1.1.1]	0.29	0.33	2.67	10.87	7.2	0.17	0.86	7.53	32.66	19.7
			K00128	SOV1g039420.1	ALDH; aldehyde dehydrogenase (NAD+) [EC:1.2.1.3]	36.81	35.15	28.32	30.03	66.57	42.35	41	228.11	258.3	135.94
			K00128	SOV4g007120.1	ALDH; aldehyde dehydrogenase (NAD+) [EC:1.2.1.3]	0	0	0	0	0	0	0	15.52	2.64	0.06
			K00128	SOV4g007150.1	ALDH; aldehyde dehydrogenase (NAD+) [EC:1.2.1.3]	4.54	5.1	5.89	6.79	6.19	9.31	17.82	111.6	833.26	121.06
			K00162	SOV1g048070.1	PDHB, pdhB; pyruvate dehydrogenase E1 component beta subunit [EC:1.2.4.1]	26.78	23.44	20.34	17.01	19.3	24.25	17.58	55.9	62.84	151.09
			K00166	SOV3g035420.1	BCKDHA, bkdA1; 2-oxoisovalerate dehydrogenase E1 component alpha subunit [EC:1.2.4.4]	1.65	1.31	1.66	2.8	14.11	2.45	4.29	13.82	4.59	31.33
			K00218	SOV4g039280.1	por; protochlorophyllide reductase [EC:1.3.1.33]	348.95	452.8	397.8	328.52	309.03	186.05	257.04	121.25	177.31	38.68
			K00232	SOV3g040040.1	E1.3.3.6, ACOX1, ACOX3; acyl-CoA oxidase [EC:1.3.3.6]	19.05	13.58	12.1	12.61	28.95	4.45	6.54	24.34	13.03	45.52
			K00232	SOV4g032960.1	E1.3.3.6, ACOX1, ACOX3; acyl-CoA oxidase [EC:1.3.3.6]	33.3	29.78	28.36	34.03	40.64	22.9	20.98	45.19	51.34	99.18
			K00235	SOV1g034670.1	SDHB, SDH2; succinate dehydrogenase (ubiquinone) iron-sulfur subunit [EC:1.3.5.1]	2.68	1.54	1.15	0.98	2.74	1.31	1.47	10.62	4.36	9.03
			K00264	SOV3g008000.1	GLT1; glutamate synthase (NADH) [EC:1.4.1.14]	61.33	58.46	54.11	46.49	33.79	47.09	39.15	17.96	10.54	7.26
			K00264	SOV3g008170.1	GLT1; glutamate synthase (NADH) [EC:1.4.1.14]	17.83	18.18	17.68	14.01	9.42	18.85	20.97	8.29	3.72	2.89
			K00276	SOV5g005150.1	AOC3, AOC2, tynA; primary-amine oxidase [EC:1.4.3.21]	7.98	7.5	6.75	8.07	9.66	3.89	3.97	29.23	13.95	8.14
			K00279	SOV1g012080.1	CKX; cytokinin dehydrogenase [EC:1.5.99.12]	2.14	8.04	35.06	31.23	23.33	0.35	1.56	13.18	34.66	66.68
			K00293	SOV2g005670.1	LYS9; saccharopine dehydrogenase (NADP+, L-glutamate forming) [EC:1.5.1.10]	19.82	16.63	19.11	18.27	27.14	11.84	11.87	38.86	100.38	110.53
			K00318	SOV1g030610.1	PRODH, fadM, putB; proline dehydrogenase [EC:1.5.5.2]	14.17	17.17	34.1	83.56	160.83	26.75	30.31	150.27	280.56	589.11
			K00422	SOV1g039720.1	E1.10.3.1; polyphenol oxidase [EC:1.10.3.1]	0.28	0.56	0.37	1.98	5.14	23.08	33.26	1.01	0.28	0.06
			K00422	SOV6g012000.1	E1.10.3.1; polyphenol oxidase [EC:1.10.3.1]	218.59	322.56	188.19	394.72	200.34	322.05	706.82	26.23	6.02	4.33
			K00430	SOV1g018160.1	E1.11.1.7; peroxidase [EC:1.11.1.7]	19.48	22.84	28.03	23.65	29.31	21.42	32.17	67.24	11.1	5.84
			K00430	SOV1g027290.1	E1.11.1.7; peroxidase [EC:1.11.1.7]	0.32	0.77	0.45	6.81	80.45	1.44	3.52	11.29	2.61	0.6
			K00430	SOV1g027310.1	E1.11.1.7; peroxidase [EC:1.11.1.7]	3.25	4.02	1.35	8.57	41.38	4.61	7.45	0.89	0.29	0
			K00430	SOV1g027320.1	E1.11.1.7; peroxidase [EC:1.11.1.7]	0.3	0.32	0.23	5.69	54.13	0.91	2.02	68.99	5.45	0.56
			K00430	SOV1g027370.1	E1.11.1.7; peroxidase [EC:1.11.1.7]	2.26	1.7	8.53	17.14	56.95	3.19	5.58	37.34	38.89	17.52
			K00430	SOV1g027380.1	E1.11.1.7; peroxidase [EC:1.11.1.7]	0.44	1.02	2.27	7.49	15.74	1.3	2.2	8.49	13.85	8.58
			K00430	SOV1g038870.1	E1.11.1.7; peroxidase [EC:1.11.1.7]	13.01	0.81	0.88	1.11	3.05	2.74	9.05	0.97	51.58	926.62
			K00430	SOV2g025040.1	E1.11.1.7; peroxidase [EC:1.11.1.7]	0.44	0.56	0.55	1.82	18.81	0.31	9.2	96.93	24.89	6.67
			K00430	SOV2g038370.1	E1.11.1.7; peroxidase [EC:1.11.1.7]	0.09	0.03	0.06	0.14	0.63	0	0.06	1.48	1.55	0.68
			K00430	SOV3g001550.1	E1.11.1.7; peroxidase [EC:1.11.1.7]	1.24	1.42	2.7	4.66	10.28	1.16	3.27	18.17	108.24	69.9
			K00430	SOV3g006730.1	E1.11.1.7; peroxidase [EC:1.11.1.7]	0.11	0.3	2.03	25.65	69.08	0.06	0.09	12.97	114.11	31
			K00430	SOV3g010860.1	E1.11.1.7; peroxidase [EC:1.11.1.7]	3.4	3.22	2.19	2.89	44.15	1.46	0.95	14.2	2.75	1.4
			K00430	SOV3g011090.1	E1.11.1.7; peroxidase [EC:1.11.1.7]	0	0	0.06	0	0.19	0	42.39	865.06	559.22	73.71
			K00430	SOV3g027790.1	E1.11.1.7; peroxidase [EC:1.11.1.7]	0.03	0.06	0.32	1.08	14.26	0.06	0.32	3.48	2.79	1.58
			K00430	SOV3g038910.1	E1.11.1.7; peroxidase [EC:1.11.1.7]	4.79	3.95	3.46	3.75	8.79	3.26	10.9	25.51	16.23	9.1
			K00430	SOV3g043590.1	E1.11.1.7; peroxidase [EC:1.11.1.7]	13.6	11.76	2.27	1.13	0.32	12.98	19.19	0.36	0.7	0.82
			K00430	SOV3g044190.1	E1.11.1.7; peroxidase [EC:1.11.1.7]	17	15.6	8.6	8.54	37.12	33.81	47.2	13.09	10.53	14.79
			K00430	SOV3g045620.1	E1.11.1.7; peroxidase [EC:1.11.1.7]	0.03	0	0.04	0.45	1.56	0	0.22	13.47	3.25	1.4
			K00430	SOV3g046090.1	E1.11.1.7; peroxidase [EC:1.11.1.7]	0	0.02	0	0	0.08	0	0	1.59	0.05	0.07
			K00430	SOV3g046100.1	E1.11.1.7; peroxidase [EC:1.11.1.7]	0.56	1.07	0.12	0	0.03	0.26	4.32	68.77	11.74	3.75
			K00430	SOV3g046150.1	E1.11.1.7; peroxidase [EC:1.11.1.7]	2.57	5.82	17	49.72	112.62	4.48	8.28	16.95	42.59	61.63
			K00430	SOV4g030870.1	E1.11.1.7; peroxidase [EC:1.11.1.7]	51.24	61.7	38.43	68.19	32.28	44.25	96.46	4.06	1.01	0.46
			K00430	SOV4g030940.1	E1.11.1.7; peroxidase [EC:1.11.1.7]	1.16	2.29	1.63	10.11	38.23	10.91	30.23	1.77	0.7	1.11
			K00430	SOV4g031010.1	E1.11.1.7; peroxidase [EC:1.11.1.7]	60.05	53.17	43.22	21.35	79.61	55.17	59.49	24.06	37.43	13.69
			K00430	SOV4g040140.1	E1.11.1.7; peroxidase [EC:1.11.1.7]	7.61	6.14	1.19	1.34	3.67	7.98	7.23	2.71	3.07	3.8
			K00430	SOV4g054150.1	E1.11.1.7; peroxidase [EC:1.11.1.7]	0.42	0.24	0.2	0.59	1.34	1.83	3.04	0	0	0.15
			K00430	SOV4g055400.1	E1.11.1.7; peroxidase [EC:1.11.1.7]	0.82	2.12	5.32	5.55	35.35	5.99	5.53	59.96	4.66	6.38
			K00430	SOV4g055410.1	E1.11.1.7; peroxidase [EC:1.11.1.7]	0.04	0.03	0	0.32	16.68	0.3	0	6.01	1.68	0.09
			K00430	SOV4g055430.1	E1.11.1.7; peroxidase [EC:1.11.1.7]	0.44	0.06	0.67	3.33	19.59	2.25	10.33	1.88	2.32	0.45
			K00430	SOV5g016670.1	E1.11.1.7; peroxidase [EC:1.11.1.7]	31.32	40.79	32.37	22.23	27.89	23.8	13.03	3.88	2.37	1.6
			K00430	SOV5g016710.1	E1.11.1.7; peroxidase [EC:1.11.1.7]	23.44	1.51	1.52	1.66	4.83	5.55	18.52	1.22	6.39	860.74
			K00430	SOV5g016730.1	E1.11.1.7; peroxidase [EC:1.11.1.7]	3.28	0.14	0.24	0.37	0.65	1.65	2.96	0.53	1.84	137.75
			K00430	SOV5g019890.1	E1.11.1.7; peroxidase [EC:1.11.1.7]	6.05	6.36	6.53	5.66	5.68	6.42	8.21	71.08	18.77	3.8
			K00430	SOV6g027700.1	E1.11.1.7; peroxidase [EC:1.11.1.7]	0.04	0.06	0.04	2.78	28.73	0	0.14	2.75	0.2	0
			K00430	SOV6g027950.1	E1.11.1.7; peroxidase [EC:1.11.1.7]	6.53	6.55	6.91	7.04	7.94	0.23	0.21	31.9	4.78	6.89
			K00430	SOV6g029060.1	E1.11.1.7; peroxidase [EC:1.11.1.7]	0.07	0.06	0	0.16	4.92	0	0	1.35	3.37	0.23
			K00454	SOV1g043210.1	LOX2S; lipoxygenase [EC:1.13.11.12]	212.76	270.5	171.34	154.12	198.6	84.93	72.64	32.4	28.34	12.13
			K00454	SOV1g046950.1	LOX2S; lipoxygenase [EC:1.13.11.12]	30.23	32.27	51.07	69.12	64.7	22.73	39.36	101.54	64.09	42.45
			K00454	SOV3g016640.1	LOX2S; lipoxygenase [EC:1.13.11.12]	6.83	7.9	6.22	5.65	6.99	4.45	4.34	1.58	0.92	0.28
			K00454	SOV4g000930.1	LOX2S; lipoxygenase [EC:1.13.11.12]	14.51	18.59	10.7	12.17	9.96	10.15	14.88	0.99	0.79	6.04
			K00454	SOV4g000950.1	LOX2S; lipoxygenase [EC:1.13.11.12]	2.36	2.63	15.68	10.89	17.92	4.2	12.12	42.64	198.21	263.27
			K00475	SOV3g028920.1	F3H; naringenin 3-dioxygenase [EC:1.14.11.9]	73.9	73.34	51.89	84.67	497.38	81.66	117.65	258.4	414.68	183.47
			K00487	SOV1g033150.1	CYP73A; trans-cinnamate 4-monooxygenase [EC:1.14.14.91]	0.07	0.06	0.14	0.44	2.19	0	0.07	6.84	1.94	1.93
			K00547	SOV3g033340.1	mmuM, BHMT2; homocysteine S-methyltransferase [EC:2.1.1.10]	45.82	49.45	41.7	46.31	37.59	248	96.87	345.49	73.9	105.27
			K00588	SOV2g001220.1	E2.1.1.104; caffeoyl-CoA O-methyltransferase [EC:2.1.1.104]	163.19	179.97	120.8	141.05	228.94	111.57	144.57	23.09	26.87	25.72
			K00588	SOV3g018630.1	E2.1.1.104; caffeoyl-CoA O-methyltransferase [EC:2.1.1.104]	0	0.12	0	11.7	87.29	0.66	1.09	24.66	19	0.95
			K00588	SOV4g058120.1	E2.1.1.104; caffeoyl-CoA O-methyltransferase [EC:2.1.1.104]	106.81	129.3	127.04	408.32	775.68	158.09	152.25	386.78	460.6	333.24
			K00600	SOV1g035600.1	glyA, SHMT; glycine hydroxymethyltransferase [EC:2.1.2.1]	44.12	56.22	62.41	82.26	70.16	61.83	63.03	30.93	34.06	14.49
			K00600	SOV2g001490.1	glyA, SHMT; glycine hydroxymethyltransferase [EC:2.1.2.1]	11.57	15.84	13.88	8.33	9.57	12.55	18.51	60.41	21.41	19.58
			K00600	SOV3g025560.1	glyA, SHMT; glycine hydroxymethyltransferase [EC:2.1.2.1]	41.56	42.57	47.53	49.22	49.96	105.85	69.84	170.04	94.63	101.08
			K00660	SOV2g029530.1	CHS; chalcone synthase [EC:2.3.1.74]	0.34	0.94	0.92	2.04	5.33	0.65	1.79	6.16	2.42	0.81
			K00660	SOV6g020800.1	CHS; chalcone synthase [EC:2.3.1.74]	3.72	7.16	7.56	11.18	158.8	12.31	33.33	538.24	613.39	8.31
			K00660	SOV6g022890.1	CHS; chalcone synthase [EC:2.3.1.74]	0.39	0.26	0.16	0.11	0.03	0.07	0.05	71.89	674.79	71.31
			K00660	SOV6g022900.1	CHS; chalcone synthase [EC:2.3.1.74]	0.39	0.26	0.16	0.11	0.03	0.07	0.05	71.89	674.79	71.31
			K00695	SOV6g032580.1	E2.4.1.13; sucrose synthase [EC:2.4.1.13]	164.23	111.93	93.81	46.57	25.38	155.81	84.16	39.12	14.09	13.8
			K00696	SOV1g026430.1	E2.4.1.14; sucrose-phosphate synthase [EC:2.4.1.14]	14.51	11.92	15.99	15.81	17.77	11.23	14.44	30.64	54.19	179.15
			K00826	SOV6g020510.1	E2.6.1.42, ilvE; branched-chain amino acid aminotransferase [EC:2.6.1.42]	66.23	79.47	73.65	49.36	58.75	63.11	75.67	198.89	249.24	111.13
			K00827	SOV5g016620.1	AGXT2; alanine-glyoxylate transaminase / (R)-3-amino-2-methylpropionate-pyruvate transaminase [EC:2.6.1.44 2.6.1.40]	6.87	5.62	3.57	12.76	45.14	38.67	17.33	328.72	98.63	187.52
			K00830	SOV4g002190.1	AGXT; alanine-glyoxylate transaminase / serine-glyoxylate transaminase / serine-pyruvate transaminase [EC:2.6.1.44 2.6.1.45 2.6.1.51]	26.91	34.11	76.47	70.84	146.83	40.8	80.73	224.35	261.42	178.45
			K00844	SOV4g002070.1	HK; hexokinase [EC:2.7.1.1]	59.63	53.66	47.8	50.96	67.01	37.73	32.34	80.63	23.19	20.54
			K00844	SOV6g019180.1	HK; hexokinase [EC:2.7.1.1]	14.66	15.97	15.36	18.15	17.15	19.33	23.36	10.34	19.93	24.8
			K00847	SOV1g042510.1	E2.7.1.4, scrK; fructokinase [EC:2.7.1.4]	0.07	0.05	0	0.1	0.15	0.52	0.53	176.77	47.86	85.18
			K00847	SOV1g042520.1	E2.7.1.4, scrK; fructokinase [EC:2.7.1.4]	0.07	0	0	0.07	0.04	0	0	316.16	35.55	2.61
			K00847	SOV3g001500.1	E2.7.1.4, scrK; fructokinase [EC:2.7.1.4]	0.8	0.83	1.11	0.98	1.23	44.97	40.37	155.91	178.31	47.66
			K00850	SOV1g035970.1	pfkA, PFK; 6-phosphofructokinase 1 [EC:2.7.1.11]	5.83	5.21	4.89	5.01	5.71	2.59	2.24	11.11	9.25	139.74
			K00850	SOV4g053770.1	pfkA, PFK; 6-phosphofructokinase 1 [EC:2.7.1.11]	51.43	51.28	45.93	48.54	27.6	45.7	40.64	147.8	29.26	10.06
			K00873	SOV3g003000.1	PK, pyk; pyruvate kinase [EC:2.7.1.40]	0.11	0.15	0.22	0.26	0.27	0.29	0.42	5.69	6.35	4.55
			K00901	SOV4g007460.1	dgkA, DGK; diacylglycerol kinase (ATP) [EC:2.7.1.107]	12.49	13	14.36	16.17	18.05	11.01	12.56	30.72	12.97	50.9
			K00919	SOV1g045790.1	ispE; 4-diphosphocytidyl-2-C-methyl-D-erythritol kinase [EC:2.7.1.148]	0.85	0.72	0.66	1	1.22	5.47	9.54	1.81	11.68	4.85
			K01047	SOV2g014040.1	PLA2G, SPLA2; secretory phospholipase A2 [EC:3.1.1.4]	72.41	102.89	81.33	90.08	77.29	67.65	72.82	151.69	86.46	42.08
			K01047	SOV2g014050.1	PLA2G, SPLA2; secretory phospholipase A2 [EC:3.1.1.4]	22.61	29.42	27.62	26.98	28.02	48.45	58.71	117.64	221.22	34.15
			K01114	SOV5g012760.1	plc; phospholipase C [EC:3.1.4.3]	11.35	11.6	12.55	25.79	38.34	13.72	13.07	5	16.75	24.6
			K01115	SOV4g010220.1	PLD1_2; phospholipase D1/2 [EC:3.1.4.4]	2.83	3.56	3.72	4.14	4.16	2.72	2.44	5.21	12.56	17.67
			K01176	SOV4g051780.1	AMY, amyA, malS; alpha-amylase [EC:3.2.1.1]	1.5	1.03	0.64	0.86	0.71	0.59	0.38	22.05	13.64	7.6
			K01176	SOV6g040570.1	AMY, amyA, malS; alpha-amylase [EC:3.2.1.1]	0.02	0	0.03	0.02	0	0	0	15.19	71.79	41.62
			K01188	SOV2g020940.1	E3.2.1.21; beta-glucosidase [EC:3.2.1.21]	0.72	1.67	1.74	6.04	4.56	1.61	3.23	7.77	0.34	0.23
			K01188	SOV4g000880.1	E3.2.1.21; beta-glucosidase [EC:3.2.1.21]	36.71	40.77	40.24	42.75	42.47	48.86	49.16	441.07	1547.76	137.32
			K01188	SOV4g000890.1	E3.2.1.21; beta-glucosidase [EC:3.2.1.21]	15.38	15.94	14.53	13.11	15.14	17.46	17.2	133.14	454.21	129.6
			K01188	SOV4g003300.1	E3.2.1.21; beta-glucosidase [EC:3.2.1.21]	20.04	21.24	21.49	36.09	31.1	27.75	33.27	88.03	52.01	60.59
			K01188	SOV4g037090.1	E3.2.1.21; beta-glucosidase [EC:3.2.1.21]	23.1	29.48	23.11	23.72	34.71	29.35	25.52	155.97	781.22	235.98
			K01188	SOV5g013330.1	E3.2.1.21; beta-glucosidase [EC:3.2.1.21]	12.07	20.06	16.37	10.66	6.11	4.2	5.93	12.71	6.78	2.02
			K01188	SOV5g019350.1	E3.2.1.21; beta-glucosidase [EC:3.2.1.21]	86.49	65.17	74.12	111.11	151.39	74.11	99.34	26.3	35.89	1187.05
			K01188	SOV6g031590.1	E3.2.1.21; beta-glucosidase [EC:3.2.1.21]	17.4	16.54	11.47	11.64	9.5	14.43	17.56	6.04	12.71	6.19
			K01188	SOV6g031630.1	E3.2.1.21; beta-glucosidase [EC:3.2.1.21]	0.04	0.29	0.78	0.93	0.13	0.21	0.45	2.78	2.53	2.4
			K01188	SOV6g036610.1	E3.2.1.21; beta-glucosidase [EC:3.2.1.21]	63.67	81.12	67.78	64.72	40.44	66.03	62.34	23.53	13.79	3.71
			K01193	SOV1g035240.1	INV, sacA; beta-fructofuranosidase [EC:3.2.1.26]	0.03	0.31	0.63	0.57	0.61	0.88	1.23	4.42	2.17	1.38
			K01193	SOV3g005310.1	INV, sacA; beta-fructofuranosidase [EC:3.2.1.26]	0	0	0	0.03	0.38	0	0	36.01	54.04	34.37
			K01193	SOV6g035600.1	INV, sacA; beta-fructofuranosidase [EC:3.2.1.26]	0.81	0.2	0.27	0.7	2.55	0.9	2.11	0.2	0.03	0.46
			K01193	SOV6g035610.1	INV, sacA; beta-fructofuranosidase [EC:3.2.1.26]	0.27	0.58	0.81	1.04	8.26	0.95	0.78	5.96	0.74	1.7
			K01214	SOV2g014060.1	ISA, treX; isoamylase [EC:3.2.1.68]	19.7	18.61	18.26	17.01	14.79	18.6	18.38	111.91	66.93	64.54
			K01214	SOV2g014090.1	ISA, treX; isoamylase [EC:3.2.1.68]	2.5	2.33	2.96	3.03	2.31	2.93	4.66	319.83	31.83	8.91
			K01568	SOV6g006490.1	PDC, pdc; pyruvate decarboxylase [EC:4.1.1.1]	66.23	47.93	32.14	26.64	34.06	48.53	36.04	13.38	10.62	5.69
			K01580	SOV3g027190.1	E4.1.1.15, gadB, gadA, GAD; glutamate decarboxylase [EC:4.1.1.15]	0.61	0.83	0.52	1.92	8.3	1.62	4.14	0.66	1.46	0.47
			K01580	SOV4g050190.1	E4.1.1.15, gadB, gadA, GAD; glutamate decarboxylase [EC:4.1.1.15]	17.58	9.52	7.08	6.42	17.92	11.17	12.83	6.34	45.05	1162.27
			K01581	SOV2g007690.1	E4.1.1.17, ODC1, speC, speF; ornithine decarboxylase [EC:4.1.1.17]	24.46	34.72	39.9	43.35	30.83	32.71	33.69	151.13	159.44	278.8
			K01592	SOV6g033960.1	TYDC; tyrosine decarboxylase [EC:4.1.1.25]	0.29	0.4	0.43	1.83	7.89	0.42	1.18	10.21	11.34	4.75
			K01593	SOV3g048170.1	DDC, TDC; aromatic-L-amino-acid/L-tryptophan decarboxylase [EC:4.1.1.28 4.1.1.105]	0.96	2.65	0.67	5.16	8.62	0.49	0.31	1.63	0.49	0.11
			K01610	SOV6g035750.1	E4.1.1.49, pckA; phosphoenolpyruvate carboxykinase (ATP) [EC:4.1.1.49]	7.29	4.16	2.86	1.66	2.32	8.36	10.2	21.49	60.2	549.37
			K01613	SOV6g045020.1	psd, PISD; phosphatidylserine decarboxylase [EC:4.1.1.65]	11.52	11.45	10.33	10.6	7.62	12.14	11.85	24.24	10.75	3.74
			K01620	SOV4g018370.1	ltaE; threonine aldolase [EC:4.1.2.48]	3.04	4.81	8.14	22.84	48.66	10.96	17.92	46.3	66.76	26.01
			K01623	SOV4g007630.1	ALDO; fructose-bisphosphate aldolase, class I [EC:4.1.2.13]	83.46	87.25	100.14	113.8	133.38	77.21	79.27	261.33	140.31	77.48
			K01626	SOV2g038270.1	E2.5.1.54, aroF, aroG, aroH; 3-deoxy-7-phosphoheptulonate synthase [EC:2.5.1.54]	90.37	102.1	89.54	87.74	83.55	138.58	156.32	74.31	83.92	93.24
			K01640	SOV4g002650.1	E4.1.3.4, HMGCL, hmgL; hydroxymethylglutaryl-CoA lyase [EC:4.1.3.4]	37.18	39.64	42.55	38.99	40.89	30.48	29.04	138.1	65.4	37.03
			K01648	SOV3g010790.1	ACLY; ATP citrate (pro-S)-lyase [EC:2.3.3.8]	185.08	241.46	289.69	400.88	495.37	301.66	365.47	765.63	456.88	375.33
			K01648	SOV3g014860.1	ACLY; ATP citrate (pro-S)-lyase [EC:2.3.3.8]	70.08	75.05	86.22	108.7	163.73	87.05	100.2	305.31	283.34	200.89
			K01653	SOV6g034940.1	E2.2.1.6S, ilvH, ilvN; acetolactate synthase I/III small subunit [EC:2.2.1.6]	0.13	0.2	0.09	0.18	0.2	0.02	0	11.87	1.69	2.38
			K01662	SOV3g038480.1	dxs; 1-deoxy-D-xylulose-5-phosphate synthase [EC:2.2.1.7]	2.18	2.38	2.79	5.82	4.07	1.77	2.31	5.02	2.47	0.93
			K01723	SOV5g022890.1	AOS; hydroperoxide dehydratase [EC:4.2.1.92]	11.93	16.47	9.79	24.6	46.96	70.86	42.53	7.4	6.51	3.75
			K01754	SOV5g021450.1	E4.3.1.19, ilvA, tdcB; threonine dehydratase [EC:4.3.1.19]	0	0.29	6.05	12.15	24.18	1.28	1.76	12.43	5.77	5.55
			K01785	SOV1g011190.1	galM, GALM; aldose 1-epimerase [EC:5.1.3.3]	62.75	73.66	84.96	70.23	64.52	72.71	114.61	46.3	57.4	37.21
			K01785	SOV5g003160.1	galM, GALM; aldose 1-epimerase [EC:5.1.3.3]	61.19	52.25	55.29	50.31	43.59	34.4	32.01	69.89	53.71	98.43
			K01834	SOV2g037580.1	PGAM, gpmA; 2,3-bisphosphoglycerate-dependent phosphoglycerate mutase [EC:5.4.2.11]	36.75	40.06	40.9	65.79	91.02	44.62	45.28	238.27	66.02	30.48
			K01900	SOV1g047540.1	LSC2; succinyl-CoA synthetase beta subunit [EC:6.2.1.4 6.2.1.5]	5.61	4.12	4.71	3.38	2.29	0.21	0.69	2.83	0.79	0.4
			K01904	SOV1g047590.1	4CL; 4-coumarate--CoA ligase [EC:6.2.1.12]	0	0	0	0	0.03	0.04	1.16	2722.05	370.62	102.96
			K01904	SOV2g009900.1	4CL; 4-coumarate--CoA ligase [EC:6.2.1.12]	8.82	11.57	10.36	13.53	33.26	18.53	26.16	68.54	43.44	30.54
			K01904	SOV6g048480.1	4CL; 4-coumarate--CoA ligase [EC:6.2.1.12]	17.61	19.04	16.51	19.57	17.01	19.46	23.16	8.87	7.88	8.35
			K01918	SOV6g034710.1	panC; pantoate--beta-alanine ligase [EC:6.3.2.1]	12.86	14.95	12.61	12.4	11.94	19.05	15.99	34.34	19.26	10.19
			K02291	SOV4g000330.1	crtB; 15-cis-phytoene synthase [EC:2.5.1.32]	0.01	0.02	0.01	0.14	0.32	0.03	0.13	1.93	16.52	18.9
			K03787	SOV6g035510.1	surE; 5'-nucleotidase [EC:3.1.3.5]	7.46	8.93	16.26	22.88	30.05	9.86	8.14	2	4.68	137.79
			K03809	SOV6g015610.1	wrbA; NAD(P)H dehydrogenase (quinone) [EC:1.6.5.2]	67.29	91.59	97.79	161.88	300.75	100.59	94.69	190.82	233.68	394.91
			K03841	SOV5g014730.1	FBP, fbp; fructose-1,6-bisphosphatase I [EC:3.1.3.11]	19.42	25.27	35.08	48.42	71.01	19.15	32.26	72.7	140.87	61.12
			K04121	SOV4g058030.1	E4.2.3.19; ent-kaurene synthase [EC:4.2.3.19]	0.82	0.74	0.97	3.02	5.69	0.65	1.06	6.63	15.69	6.43
			K04123	SOV2g024320.1	KAO; ent-kaurenoic acid monooxygenase [EC:1.14.14.107]	4.47	3.46	4.78	7.88	17.9	3.19	3.4	17.52	38.71	13.94
			K04125	SOV5g000430.1	E1.14.11.13; gibberellin 2beta-dioxygenase [EC:1.14.11.13]	22.52	39.81	45.29	19.2	25.45	34.69	53.03	17.25	7.57	15.46
			K04125	SOV5g025800.1	E1.14.11.13; gibberellin 2beta-dioxygenase [EC:1.14.11.13]	42.86	43.64	25.4	10.05	11.64	30.93	21.54	7.44	7.52	6.55
			K05282	SOV3g001470.1	E1.14.11.12; gibberellin-44 dioxygenase [EC:1.14.11.12]	1.32	1.54	9.97	22.63	23.83	1.63	4.83	16.59	33.11	12.11
			K05350	SOV1g042790.1	bglB; beta-glucosidase [EC:3.2.1.21]	4.82	6.6	7.03	12.4	11.24	8.47	8.81	2.31	0.76	0.26
			K05350	SOV6g002140.1	bglB; beta-glucosidase [EC:3.2.1.21]	110.16	97.32	73.49	152.15	99.22	100.31	61.19	17.58	43.57	23.42
			K05350	SOV6g002280.1	bglB; beta-glucosidase [EC:3.2.1.21]	32.76	20.11	11.17	11.54	23.08	23.61	27.91	65.21	276.41	191.21
			K05350	SOV6g035840.1	bglB; beta-glucosidase [EC:3.2.1.21]	128.96	156.9	252.12	233.95	315.03	200.73	324.08	103.1	119.9	52.66
			K05894	SOV3g038370.1	OPR; 12-oxophytodienoic acid reductase [EC:1.3.1.42]	27.11	29.2	27.8	11.02	7.32	14.35	16.08	4.11	2.52	1.36
			K05933	SOV6g000220.1	E1.14.17.4; aminocyclopropanecarboxylate oxidase [EC:1.14.17.4]	74.21	67.66	116.98	401.54	565.93	130.51	157.62	570.77	398.39	146.84
			K08081	SOV4g034750.1	TR1; tropinone reductase I [EC:1.1.1.206]	3.3	5.35	6.53	4.14	1.7	8.15	10.53	1.74	1.75	0.74
			K08081	SOV6g023810.1	TR1; tropinone reductase I [EC:1.1.1.206]	33.96	32.99	19.29	5.95	4.08	20.93	24.91	9.7	4.32	3.44
			K08241	SOV1g028920.1	E2.1.1.141; jasmonate O-methyltransferase [EC:2.1.1.141]	1	0.6	0.79	1.57	25.96	0.7	0.58	20.07	80.76	22.09
			K08241	SOV2g038630.1	E2.1.1.141; jasmonate O-methyltransferase [EC:2.1.1.141]	60.35	63.34	23.46	30.63	31.28	137.19	136.48	13.32	15.01	12.08
			K08241	SOV4g045060.1	E2.1.1.141; jasmonate O-methyltransferase [EC:2.1.1.141]	0.17	0.29	0.22	0.07	0.11	0.22	1.07	185.63	922.31	224.99
			K08248	SOV2g012820.1	MDL3; (R)-mandelonitrile lyase [EC:4.1.2.10]	7.38	8.91	9.53	10.62	8.48	10	8.86	78.56	15.52	4.26
			K09587	SOV3g048120.1	CYP90B1, DWF4; steroid 22-alpha-hydroxylase [EC:1.14.13.-]	17.16	15.41	16.53	21.58	45.52	13.65	13.7	50.94	22	89.86
			K09753	SOV3g008230.1	CCR; cinnamoyl-CoA reductase [EC:1.2.1.44]	2.34	3.26	2.62	2.77	7.87	3.51	4.2	72.72	12.28	4.56
			K09753	SOV4g056470.1	CCR; cinnamoyl-CoA reductase [EC:1.2.1.44]	39.33	39.39	36.96	72.07	98.6	151.34	116.52	31.02	68.77	496.59
			K09753	SOV6g047710.1	CCR; cinnamoyl-CoA reductase [EC:1.2.1.44]	10.97	13.4	9.53	9.72	25.71	3.67	6.17	631.22	243.46	59.33
			K09754	SOV1g005500.1	CYP98A, C3'H; 5-O-(4-coumaroyl)-D-quinate 3'-monooxygenase [EC:1.14.14.96]	13.8	20.19	10.9	23.03	65.33	19.97	20.34	56.21	52.42	26.9
			K09756	SOV3g023340.1	SCPL19, SNG2; serine carboxypeptidase-like 19 [EC:3.4.16.- 2.3.1.91]	0	0.07	0	0	0.03	0.28	0.35	43.87	578.64	372.53
			K09833	SOV2g010570.1	HPT, HGGT, ubiA; homogentisate phytyltransferase / homogentisate geranylgeranyltransferase [EC:2.5.1.115 2.5.1.116]	80.59	69.21	46.21	39.29	49.9	71.61	58.27	26.93	35.48	22.59
			K09840	SOV4g055880.1	NCED; 9-cis-epoxycarotenoid dioxygenase [EC:1.13.11.51]	76.85	75.45	59.16	23.13	28.71	18.5	15.07	4.99	2.74	1.47
			K09840	SOV6g048370.1	NCED; 9-cis-epoxycarotenoid dioxygenase [EC:1.13.11.51]	21.2	23.94	21.99	38.41	36.97	35.14	49.06	24.23	23.46	19.29
			K09843	SOV3g042300.1	CYP707A; (+)-abscisic acid 8'-hydroxylase [EC:1.14.14.137]	0.69	0.79	2.61	10.75	15.07	0.65	2.24	5.93	9.31	33.4
			K09843	SOV6g024220.1	CYP707A; (+)-abscisic acid 8'-hydroxylase [EC:1.14.14.137]	0.12	0.08	0.57	1.24	4.59	3.4	0.48	8.45	0.68	0.97
			K09843	SOV6g041220.1	CYP707A; (+)-abscisic acid 8'-hydroxylase [EC:1.14.14.137]	71.81	82.64	78.53	35.27	24.63	7.16	7.1	305.79	59.85	77.95
			K10206	SOV6g020360.1	E2.6.1.83; LL-diaminopimelate aminotransferase [EC:2.6.1.83]	0.02	0	0	0	0.02	0	0	2.81	18.05	5.28
			K10246	SOV6g002600.1	ELO3; fatty acid elongase 3 [EC:2.3.1.199]	0.14	0	0.41	0.38	0.29	1.58	0.98	4.6	5.01	2.42
			K10525	SOV1g030870.1	AOC; allene oxide cyclase [EC:5.3.99.6]	295.45	399.5	263.88	455.18	588.37	1045.6	607.93	106.15	161.37	99.96
			K10527	SOV5g023890.1	MFP2; enoyl-CoA hydratase/3-hydroxyacyl-CoA dehydrogenase [EC:4.2.1.17 1.1.1.35 1.1.1.211]	102.79	102.76	112.97	98.12	105.89	104.16	107.67	235.23	274.66	205.77
			K10528	SOV2g000450.1	HPL; hydroperoxide lyase [EC:4.1.2.-]	11	15.95	50.48	54.26	72.05	10.07	39.92	147.91	180.39	94.58
			K10760	SOV1g025390.1	IPT; adenylate dimethylallyltransferase (cytokinin synthase) [EC:2.5.1.27 2.5.1.112]	0	0	0.04	0	0.25	0	0	4.48	68.95	27.77
			K10760	SOV3g033000.1	IPT; adenylate dimethylallyltransferase (cytokinin synthase) [EC:2.5.1.27 2.5.1.112]	4.79	3.76	2.82	1.62	1.2	4.86	4.06	20.14	3.4	0.73
			K11262	SOV4g032160.1	ACACA; acetyl-CoA carboxylase / biotin carboxylase 1 [EC:6.4.1.2 6.3.4.14 2.1.3.15]	63.31	58.04	62.36	56.89	47.89	72.07	74.09	228.27	132.08	99.9
			K11778	SOV1g044910.1	DHDDS, RER2, SRT1; ditrans,polycis-polyprenyl diphosphate synthase [EC:2.5.1.87]	0.15	0.26	0.27	0.12	0.19	0.16	0.26	92.84	273.26	20.13
			K11820	SOV3g013570.1	UGT74B1; N-hydroxythioamide S-beta-glucosyltransferase [EC:2.4.1.195]	0.12	0.22	0.11	0.25	0.44	0.66	0.76	3.26	106.74	139.81
			K11820	SOV5g003780.1	UGT74B1; N-hydroxythioamide S-beta-glucosyltransferase [EC:2.4.1.195]	6.4	7	10.57	11.36	16.56	10.17	15.42	48.76	19.43	31.52
			K12501	SOV2g003490.1	HST; homogentisate solanesyltransferase [EC:2.5.1.117]	16.41	14.75	12.64	14.51	14.1	13.35	11.75	25.01	30.35	142.69
			K12657	SOV1g029760.1	ALDH18A1, P5CS; delta-1-pyrroline-5-carboxylate synthetase [EC:2.7.2.11 1.2.1.41]	224.81	172.68	147.49	129.23	104.89	212.17	183.79	91.08	497.17	387.86
			K13051	SOV5g010510.1	ASRGL1, iaaA; L-asparaginase / beta-aspartyl-peptidase [EC:3.5.1.1 3.4.19.5]	76.32	83.48	71.45	69.53	52.82	70.49	76.82	26.91	72.55	86.18
			K13065	SOV1g038740.1	E2.3.1.133, HCT; shikimate O-hydroxycinnamoyltransferase [EC:2.3.1.133]	18.51	25.18	20.64	6.98	4.25	14.93	31.19	9.93	8.73	3.28
			K13065	SOV1g038780.1	E2.3.1.133, HCT; shikimate O-hydroxycinnamoyltransferase [EC:2.3.1.133]	18.51	25.18	20.64	6.98	4.25	14.93	31.19	9.93	8.73	3.28
			K13065	SOV3g014960.1	E2.3.1.133, HCT; shikimate O-hydroxycinnamoyltransferase [EC:2.3.1.133]	1.95	3.49	1.5	6.03	8.65	2.61	6.71	117.04	23.75	10.88
			K13065	SOV4g003410.1	E2.3.1.133, HCT; shikimate O-hydroxycinnamoyltransferase [EC:2.3.1.133]	98.45	123.79	171.01	131.79	92.81	56.96	99.19	44.14	22.42	4.84
			K13065	SOV6g016290.1	E2.3.1.133, HCT; shikimate O-hydroxycinnamoyltransferase [EC:2.3.1.133]	57.03	55.51	41.71	38.92	48.64	53.51	88.2	42.03	37.76	24.97
			K13066	SOV3g002550.1	E2.1.1.68, COMT; caffeic acid 3-O-methyltransferase [EC:2.1.1.68]	45.41	41.94	16.68	9.35	6.31	74.88	81.39	17.08	12.76	8.02
			K13066	SOV3g002560.1	E2.1.1.68, COMT; caffeic acid 3-O-methyltransferase [EC:2.1.1.68]	99.25	91.55	28.88	31.28	148.45	93.11	115.87	57.15	42.75	60.1
			K13258	SOV2g027990.1	HIDH; 2-hydroxyisoflavanone dehydratase [EC:4.2.1.105]	0	0.04	0	0.13	1.04	0.45	0.65	32.23	10.71	2.5
			K13258	SOV6g045650.1	HIDH; 2-hydroxyisoflavanone dehydratase [EC:4.2.1.105]	8.47	9.96	7.09	13.82	21.91	5.11	4.06	19.88	21.6	4.81
			K13494	SOV3g004620.1	ZOX1; zeatin O-xylosyltransferase [EC:2.4.2.40]	2.34	3	2.6	6.1	22.7	1.5	5.48	30.57	24.25	8.43
			K13494	SOV3g018680.1	ZOX1; zeatin O-xylosyltransferase [EC:2.4.2.40]	1.96	2.07	1.23	1.86	0.94	2.46	4.15	1.2	0.57	0.35
			K13496	SOV1g041880.1	UGT73C; UDP-glucosyltransferase 73C [EC:2.4.1.-]	0.23	0.31	0.45	1.68	4.4	2.14	1.48	4.57	3.67	4.25
			K13496	SOV4g010600.1	UGT73C; UDP-glucosyltransferase 73C [EC:2.4.1.-]	13.09	14.77	12.74	13.15	10.16	9.15	12.46	4.03	6.74	5.26
			K13496	SOV4g033880.1	UGT73C; UDP-glucosyltransferase 73C [EC:2.4.1.-]	5.82	6.62	8.06	8.49	6.39	4.26	5.78	2.64	2.65	15.64
			K13496	SOV6g029350.1	UGT73C; UDP-glucosyltransferase 73C [EC:2.4.1.-]	2.36	2.41	0.99	1.05	1.1	16.22	10.42	72.04	7.8	2.84
			K13508	SOV2g027620.1	GPAT; glycerol-3-phosphate acyltransferase [EC:2.3.1.15 2.3.1.198]	0	0	0.13	2.96	5.51	0.04	1.52	56.3	7.79	1.38
			K13508	SOV2g031630.1	GPAT; glycerol-3-phosphate acyltransferase [EC:2.3.1.15 2.3.1.198]	133.68	154.69	145.24	115.58	159.59	119.06	136.62	274.96	330.28	150.3
			K13519	SOV3g001860.1	LPT1, ALE1; lysophospholipid acyltransferase [EC:2.3.1.51 2.3.1.23 2.3.1.-]	111.16	98.38	91.33	87.07	147.14	82.39	80.4	179.24	223.59	125.98
			K13523	SOV3g019930.1	AGPAT3_4; lysophosphatidic acid acyltransferase / lysophosphatidylinositol acyltransferase [EC:2.3.1.51 2.3.1.-]	88.65	105.74	119.38	130.19	150.81	107.24	115.54	231.19	330.48	173.61
			K13679	SOV3g006210.1	WAXY; granule-bound starch synthase [EC:2.4.1.242]	0.22	0.64	0.55	0.43	0.31	2.37	2.29	0.35	0.12	0
			K14182	SOV5g016880.1	HVS; vetispiradiene synthase [EC:4.2.3.21]	3.38	5.2	3.13	1.29	1.56	9.82	11.82	1.38	1.48	0.52
			K15397	SOV1g032730.1	KCS; 3-ketoacyl-CoA synthase [EC:2.3.1.199]	1.77	1.59	1.25	1.68	1.01	1.04	0.52	60.79	841.46	109.41
			K15397	SOV3g001380.1	KCS; 3-ketoacyl-CoA synthase [EC:2.3.1.199]	31.66	35.97	29.23	23.81	15.74	36.52	27.68	12.39	1.58	1.6
			K15397	SOV4g010570.1	KCS; 3-ketoacyl-CoA synthase [EC:2.3.1.199]	0.41	0.15	0.06	0.08	0.02	0.08	0.16	64.31	991.12	96.63
			K15397	SOV4g025610.1	KCS; 3-ketoacyl-CoA synthase [EC:2.3.1.199]	117.4	131.12	131.52	126.3	116.12	85.62	104.43	50.54	76.39	157.09
			K15397	SOV4g045310.1	KCS; 3-ketoacyl-CoA synthase [EC:2.3.1.199]	3.12	3.74	7.05	9.34	11.61	2.39	3.96	14.07	80.84	17.5
			K15397	SOV6g019570.1	KCS; 3-ketoacyl-CoA synthase [EC:2.3.1.199]	2.02	1.98	0.76	0.45	1.24	2.17	2.71	0.1	0	0
			K15397	SOV6g022150.1	KCS; 3-ketoacyl-CoA synthase [EC:2.3.1.199]	1.87	1.89	1.83	2.92	2.22	2.81	1.04	8.06	18.92	12.34
			K15397	SOV6g022160.1	KCS; 3-ketoacyl-CoA synthase [EC:2.3.1.199]	0.1	0.13	0.58	5.12	5.33	1.05	1.74	97.89	215.42	8.09
			K15397	SOV6g025790.1	KCS; 3-ketoacyl-CoA synthase [EC:2.3.1.199]	35.3	41.95	61.35	42.58	26.7	15.95	26.5	62.83	32.14	17.5
			K15404	SOV2g008660.1	K15404, CER1; aldehyde decarbonylase [EC:4.1.99.5]	45.11	51.67	55.03	49.69	49.23	32.63	58.17	254.13	772.53	284.31
			K15404	SOV2g024180.1	K15404, CER1; aldehyde decarbonylase [EC:4.1.99.5]	2.68	10.4	81.02	219.33	226.61	13.55	64.69	338.1	1795.47	674.62
			K15405	SOV1g045420.1	MAH1, CYP96A15; midchain alkane hydroxylase	0.58	0.99	1.84	0.74	34.09	2.06	3.03	10.76	73.59	244.36
			K15405	SOV6g021210.1	MAH1, CYP96A15; midchain alkane hydroxylase	0.35	0.4	1.27	0.32	2.09	2.11	2.63	108.34	410.4	78.93
			K15777	SOV4g008100.1	DOPA; 4,5-DOPA dioxygenase extradiol [EC:1.13.11.-]	0.38	0.74	0.29	1.65	1.63	2.47	1.74	8.26	2.55	0.7
			K15919	SOV4g057770.1	HPR2_3; glyoxylate/hydroxypyruvate reductase [EC:1.1.1.79 1.1.1.81]	42.39	49.26	34.01	51.18	111.2	54.2	82.2	37.67	28.02	18.83
			K16055	SOV2g009230.1	TPS; trehalose 6-phosphate synthase/phosphatase [EC:2.4.1.15 3.1.3.12]	35.24	35.75	36.92	26.8	25.93	23.36	25.08	94.2	36.23	48.18
			K16055	SOV5g027360.1	TPS; trehalose 6-phosphate synthase/phosphatase [EC:2.4.1.15 3.1.3.12]	0.96	1.35	2.66	2.46	2.94	2.6	2.03	42.32	9.83	3.05
			K17911	SOV5g002780.1	DWARF27; beta-carotene isomerase [EC:5.2.1.14]	0	0	0	0	0	0	0	9.52	61.89	7.41
			K18693	SOV2g030310.1	DPP1, DPPL, PLPP4_5; diacylglycerol diphosphate phosphatase / phosphatidate phosphatase [EC:3.1.3.81 3.1.3.4]	4.78	7.54	3.71	3.88	7.39	2.1	1.96	5.98	22.97	68.17
			K18858	SOV4g038470.1	CHAT; (Z)-3-hexen-1-ol acetyltransferase [EC:2.3.1.195]	57.43	95.96	45.06	66.2	75.71	93.4	61.76	19.81	9.54	3.41
			K20623	SOV1g043200.1	CYP92A6; typhasterol/6-deoxotyphasterol 2alpha-hydroxylase	0.08	0.13	0.09	1.98	3.51	0.49	0.23	1.86	0.74	0.16
			K20659	SOV1g032870.1	LUS; lupeol synthase [EC:5.4.99.41]	0.19	0.15	0.01	0.06	0.03	0.14	0.15	163.75	578.38	47.64
			K20772	SOV6g039760.1	ACS1_2_6; 1-aminocyclopropane-1-carboxylate synthase 1/2/6 [EC:4.4.1.14]	67.17	126.96	106.25	76.36	106.96	10.99	16.65	58.97	15.71	7.01
			K22013	SOV6g042320.1	SGR, SGRL; magnesium dechelatase [EC:4.99.1.10]	60.77	56.6	40.36	39.5	57.75	51.25	51.04	24.39	77.17	51.18
			K22374	SOV1g038690.1	DMAS1; 3''-deamino-3''-oxonicotianamine reductase [EC:1.1.1.285]	0.12	0	0.22	3.22	61.98	0.07	0.13	57.31	386.93	96.53
4	Pentose and glucuronate interconversions	ko00040	K00008	SOV1g008430.1	SORD, gutB; L-iditol 2-dehydrogenase [EC:1.1.1.14]	5.41	7.87	10.24	9.27	15.56	4.57	6.92	108.62	37.76	12.84
			K00008	SOV3g037650.1	SORD, gutB; L-iditol 2-dehydrogenase [EC:1.1.1.14]	1.27	0.72	1.01	1.42	2.2	1.02	0.8	186.97	63.76	21.58
			K01051	SOV1g012680.1	E3.1.1.11; pectinesterase [EC:3.1.1.11]	5.92	9.77	8.97	8.67	8.54	6.27	8.17	1.25	1.77	0.96
			K01051	SOV1g022230.1	E3.1.1.11; pectinesterase [EC:3.1.1.11]	14.99	0.66	1.09	0.44	1.3	2.56	12.32	1.4	19.02	1495.02
			K01051	SOV1g022560.1	E3.1.1.11; pectinesterase [EC:3.1.1.11]	9.93	0.68	0.56	0.46	1.85	2.13	9.6	0.54	15.96	856.78
			K01051	SOV1g022570.1	E3.1.1.11; pectinesterase [EC:3.1.1.11]	5.02	0.04	0.32	0.12	0.3	0.95	4.87	0.63	8.15	1032.22
			K01051	SOV1g022590.1	E3.1.1.11; pectinesterase [EC:3.1.1.11]	13.7	0.33	0.86	0.62	1.23	2.76	12.59	1.44	6.1	1106.23
			K01051	SOV1g022600.1	E3.1.1.11; pectinesterase [EC:3.1.1.11]	18.4	0.65	1.1	0.98	2.51	6.2	18.55	1.33	7.27	1138.76
			K01051	SOV1g023180.1	E3.1.1.11; pectinesterase [EC:3.1.1.11]	45.6	2.64	3.1	2.89	7.9	12.96	39.67	2.92	26.37	2061.14
			K01051	SOV2g005240.1	E3.1.1.11; pectinesterase [EC:3.1.1.11]	1	0.74	0.39	0.49	0.56	0.3	0.63	60.8	6.46	1.67
			K01051	SOV2g005620.1	E3.1.1.11; pectinesterase [EC:3.1.1.11]	48.16	72.61	114.88	155.43	180.55	20.43	31.95	11.75	15.06	16.69
			K01051	SOV4g004890.1	E3.1.1.11; pectinesterase [EC:3.1.1.11]	0	0	0	0.01	0.05	0	0	6.1	0.83	0.42
			K01051	SOV4g010340.1	E3.1.1.11; pectinesterase [EC:3.1.1.11]	0.12	0.19	0.11	0.09	0.06	0.14	0.03	72.35	787.18	153.05
			K01051	SOV4g010360.1	E3.1.1.11; pectinesterase [EC:3.1.1.11]	12.11	0.49	0.92	0.89	2.73	2.61	9.52	1.05	3.02	623.75
			K01051	SOV4g058960.1	E3.1.1.11; pectinesterase [EC:3.1.1.11]	0	0.02	0.12	0.06	1.08	0	0.06	33.06	4.71	2.98
			K01051	SOV5g000150.1	E3.1.1.11; pectinesterase [EC:3.1.1.11]	13.28	2.82	2.84	2.73	3.73	4.95	9.96	3	12.06	594.44
			K01051	SOV5g000160.1	E3.1.1.11; pectinesterase [EC:3.1.1.11]	14.25	0.66	1.23	1.16	2.26	5.31	13.3	1.57	5.18	804.15
			K01051	SOV5g000420.1	E3.1.1.11; pectinesterase [EC:3.1.1.11]	2.48	1.12	2.47	4.65	22.09	5.19	15.83	41.4	21.37	13.66
			K01051	SOV5g023560.1	E3.1.1.11; pectinesterase [EC:3.1.1.11]	7.38	0.34	0.44	0.39	0.69	1.57	3.41	0.2	3.36	386.18
			K01051	SOV5g023590.1	E3.1.1.11; pectinesterase [EC:3.1.1.11]	75.44	3.62	5.69	5.34	19.28	16.21	51.6	4.25	498.11	4666.73
			K01051	SOV5g023640.1	E3.1.1.11; pectinesterase [EC:3.1.1.11]	32.69	1.98	2.1	2.06	7.97	6.59	17.12	2.41	330.06	3042.32
			K01051	SOV6g000160.1	E3.1.1.11; pectinesterase [EC:3.1.1.11]	0.17	0.12	0.32	0.65	2.09	0.13	0.79	42.62	16.35	2.6
			K01051	SOV6g032520.1	E3.1.1.11; pectinesterase [EC:3.1.1.11]	4.72	4.16	2.17	1.62	2.23	5.97	5.42	1.62	1.3	1.38
			K01051	SOV6g032540.1	E3.1.1.11; pectinesterase [EC:3.1.1.11]	6.09	7.31	4.81	6.33	8.36	5.88	10.36	1.15	2.77	1.73
			K01184	SOV1g019130.1	E3.2.1.15; polygalacturonase [EC:3.2.1.15]	0	0	0	0	0.02	0	0	30.83	40.01	158.49
			K01184	SOV3g019400.1	E3.2.1.15; polygalacturonase [EC:3.2.1.15]	0.17	0.23	0.45	0.34	1.12	0.24	0.55	36.4	3.98	4.08
			K01213	SOV2g038350.1	E3.2.1.67; galacturan 1,4-alpha-galacturonidase [EC:3.2.1.67]	25.38	1.33	1.51	1.46	4.02	4.36	14.71	2.02	88.71	2012.68
			K01213	SOV4g005550.1	E3.2.1.67; galacturan 1,4-alpha-galacturonidase [EC:3.2.1.67]	1.93	2.12	1.57	1.79	2.14	2.16	3.75	21.24	2.26	1.34
			K01213	SOV5g005400.1	E3.2.1.67; galacturan 1,4-alpha-galacturonidase [EC:3.2.1.67]	14.3	1.02	0.91	0.78	2.21	3.09	11.22	1.31	15.89	985.11
			K01213	SOV5g023730.1	E3.2.1.67; galacturan 1,4-alpha-galacturonidase [EC:3.2.1.67]	24.47	2.01	2.03	2.36	4.59	7.13	20.34	1.23	1.41	690.65
			K01213	SOV6g032590.1	E3.2.1.67; galacturan 1,4-alpha-galacturonidase [EC:3.2.1.67]	25.88	1.39	1.93	1.57	6.16	5.61	19.9	1.73	42.96	1535.84
			K01213	SOV6g032610.1	E3.2.1.67; galacturan 1,4-alpha-galacturonidase [EC:3.2.1.67]	34.1	1.86	2.33	2.49	6.18	7.32	24.17	1.87	135.07	1887.38
			K01728	SOV1g011440.1	pel; pectate lyase [EC:4.2.2.2]	30.35	1.72	2.01	1.73	6.33	5.94	17.19	1.83	64.98	2100
			K01728	SOV1g037830.1	pel; pectate lyase [EC:4.2.2.2]	22.72	1.52	1.65	1.94	5.64	5.33	16.54	1.09	5.72	865.57
			K01728	SOV1g041400.1	pel; pectate lyase [EC:4.2.2.2]	7.5	7.57	10.84	25.75	83.65	15.21	18.01	71.48	85.17	32.34
			K01728	SOV1g046290.1	pel; pectate lyase [EC:4.2.2.2]	26.63	31.24	32.37	22.86	17.75	45.66	54.02	8.59	8.73	9.37
			K01728	SOV3g008010.1	pel; pectate lyase [EC:4.2.2.2]	0.26	0.27	0.5	0.73	2.71	0	0.2	116.86	75.14	0.07
			K01728	SOV5g017060.1	pel; pectate lyase [EC:4.2.2.2]	1.27	2.27	4.29	8.77	11.75	1.87	3.21	12.72	7.51	5.39
			K01728	SOV5g020760.1	pel; pectate lyase [EC:4.2.2.2]	40.18	70.95	66.15	68.51	70.07	86.08	72.49	8.49	4.26	1.16
			K16190	SOV4g051250.1	GLCAK; glucuronokinase [EC:2.7.1.43]	0.71	1.65	5.04	2.27	0.71	0.89	2.46	258.7	182.38	23.2
5	Cutin, suberine and wax biosynthesis	ko00073	K13356	SOV1g003480.1	FAR; alcohol-forming fatty acyl-CoA reductase [EC:1.2.1.84]	12.13	11.46	11.43	11.02	6.61	13.01	9.33	2297.37	1488.49	43.27
			K13356	SOV6g036230.1	FAR; alcohol-forming fatty acyl-CoA reductase [EC:1.2.1.84]	8.89	13.19	24.29	18.88	30.2	5.59	10.45	4.09	5.21	1.88
			K13356	SOV6g036240.1	FAR; alcohol-forming fatty acyl-CoA reductase [EC:1.2.1.84]	16.82	22.19	21.7	11.74	9.64	21.36	27.35	9.69	8.53	4.42
			K13356	SOV6g036270.1	FAR; alcohol-forming fatty acyl-CoA reductase [EC:1.2.1.84]	34.6	38.09	31.67	29.85	14.75	36.83	37.45	16.33	8.75	5.31
			K13356	SOV6g037840.1	FAR; alcohol-forming fatty acyl-CoA reductase [EC:1.2.1.84]	197.43	183.06	106.68	38.83	24.71	144.03	117.76	29.31	25.82	18.96
			K13356	SOV6g042210.1	FAR; alcohol-forming fatty acyl-CoA reductase [EC:1.2.1.84]	1.57	1.98	1.79	2.48	2.96	2.42	2.76	0.57	0.42	0.06
			K13407	SOV5g002260.1	CYP94A1; fatty acid omega-hydroxylase [EC:1.14.-.-]	0.15	0.23	0.24	0.13	0.22	4.48	3.43	17.91	5.37	5.76
			K13407	SOV5g002280.1	CYP94A1; fatty acid omega-hydroxylase [EC:1.14.-.-]	2.87	1.98	1.52	1.33	1.28	1.55	1.6	7.95	44.26	8.32
			K15398	SOV2g031660.1	CYP86A4S; fatty acid omega-hydroxylase [EC:1.14.-.-]	34.88	40.38	41.7	42.54	38.53	30.14	35.74	71.22	32.4	12.25
			K15398	SOV6g039170.1	CYP86A4S; fatty acid omega-hydroxylase [EC:1.14.-.-]	47.21	62.59	56.11	34.19	43.53	20.4	27.38	65.43	217.52	182.73
			K15400	SOV2g018130.1	HHT1; omega-hydroxypalmitate O-feruloyl transferase [EC:2.3.1.188]	0	0	0	0.06	0.02	0	4.27	531.69	110.45	3.52
			K15400	SOV3g028100.1	HHT1; omega-hydroxypalmitate O-feruloyl transferase [EC:2.3.1.188]	1.91	3.97	12.97	17.21	7.04	0.54	1.09	31.47	7.82	0.98
			K15402	SOV2g033940.1	CYP86B1; fatty acid omega-hydroxylase [EC:1.14.-.-]	0.4	0.8	0.95	0.9	0.97	0.48	1.53	178.94	34.67	11.02
			K15404	SOV2g008660.1	K15404, CER1; aldehyde decarbonylase [EC:4.1.99.5]	45.11	51.67	55.03	49.69	49.23	32.63	58.17	254.13	772.53	284.31
			K15404	SOV2g024180.1	K15404, CER1; aldehyde decarbonylase [EC:4.1.99.5]	2.68	10.4	81.02	219.33	226.61	13.55	64.69	338.1	1795.47	674.62
			K15405	SOV1g045420.1	MAH1, CYP96A15; midchain alkane hydroxylase	0.58	0.99	1.84	0.74	34.09	2.06	3.03	10.76	73.59	244.36
			K15405	SOV6g021210.1	MAH1, CYP96A15; midchain alkane hydroxylase	0.35	0.4	1.27	0.32	2.09	2.11	2.63	108.34	410.4	78.93
			K15406	SOV3g004880.1	WSD1; wax-ester synthase / diacylglycerol O-acyltransferase [EC:2.3.1.75 2.3.1.20]	0.48	0.56	0.33	0.61	0.21	0.68	0.87	81.58	182.81	9.29
			K17991	SOV2g007560.1	PXG; peroxygenase [EC:1.11.2.3]	11.27	13.87	12.57	19.44	59.48	18.3	21.5	76.95	107.4	214.85
			K20495	SOV4g035970.1	CYP704B1; long-chain fatty acid omega-monooxygenase [EC:1.14.14.80]	0.23	0.19	0.13	0.13	0.09	0.39	0.29	1885.09	623.35	30.15
6	Starch and sucrose metabolism	ko00500	K00695	SOV6g032580.1	E2.4.1.13; sucrose synthase [EC:2.4.1.13]	164.23	111.93	93.81	46.57	25.38	155.81	84.16	39.12	14.09	13.8
			K00696	SOV1g026430.1	E2.4.1.14; sucrose-phosphate synthase [EC:2.4.1.14]	14.51	11.92	15.99	15.81	17.77	11.23	14.44	30.64	54.19	179.15
			K00706	SOV3g035900.1	E2.4.1.34; 1,3-beta-glucan synthase [EC:2.4.1.34]	10.9	7.97	7.95	7.07	4.49	7.33	9.12	31.06	17.71	256.16
			K00844	SOV4g002070.1	HK; hexokinase [EC:2.7.1.1]	59.63	53.66	47.8	50.96	67.01	37.73	32.34	80.63	23.19	20.54
			K00844	SOV6g019180.1	HK; hexokinase [EC:2.7.1.1]	14.66	15.97	15.36	18.15	17.15	19.33	23.36	10.34	19.93	24.8
			K00847	SOV1g042510.1	E2.7.1.4, scrK; fructokinase [EC:2.7.1.4]	0.07	0.05	0	0.1	0.15	0.52	0.53	176.77	47.86	85.18
			K00847	SOV1g042520.1	E2.7.1.4, scrK; fructokinase [EC:2.7.1.4]	0.07	0	0	0.07	0.04	0	0	316.16	35.55	2.61
			K00847	SOV3g001500.1	E2.7.1.4, scrK; fructokinase [EC:2.7.1.4]	0.8	0.83	1.11	0.98	1.23	44.97	40.37	155.91	178.31	47.66
			K01176	SOV4g051780.1	AMY, amyA, malS; alpha-amylase [EC:3.2.1.1]	1.5	1.03	0.64	0.86	0.71	0.59	0.38	22.05	13.64	7.6
			K01176	SOV6g040570.1	AMY, amyA, malS; alpha-amylase [EC:3.2.1.1]	0.02	0	0.03	0.02	0	0	0	15.19	71.79	41.62
			K01179	SOV1g018570.1	E3.2.1.4; endoglucanase [EC:3.2.1.4]	22.44	1.9	2.81	2.26	5.28	5.75	17.77	1.32	7.43	928.89
			K01179	SOV1g046060.1	E3.2.1.4; endoglucanase [EC:3.2.1.4]	0.94	1.56	3.31	9.67	29.66	1.11	2.88	217.77	140.48	32.65
			K01179	SOV3g000810.1	E3.2.1.4; endoglucanase [EC:3.2.1.4]	0.06	0.05	0.04	0.07	1.11	0.16	0.35	2.8	0.64	0.6
			K01179	SOV4g002510.1	E3.2.1.4; endoglucanase [EC:3.2.1.4]	71.74	96.61	115.58	149.29	134.37	124.82	99.32	19.67	7.93	2.4
			K01179	SOV4g043940.1	E3.2.1.4; endoglucanase [EC:3.2.1.4]	18.1	20.41	10.43	14.36	24.99	13.94	18.23	2.15	12.32	3.25
			K01179	SOV6g039800.1	E3.2.1.4; endoglucanase [EC:3.2.1.4]	0.07	0.03	0.2	0.35	0.77	0.63	1.91	20.91	97.86	235.97
			K01179	SOV6g043450.1	E3.2.1.4; endoglucanase [EC:3.2.1.4]	205.78	208.28	247.77	386.75	487.42	237.77	267.93	102.33	516.93	221.26
			K01179	SOV6g044610.1	E3.2.1.4; endoglucanase [EC:3.2.1.4]	1.79	3	13.13	38.44	71.42	1.3	11.06	39.29	13.54	9.58
			K01188	SOV2g020940.1	E3.2.1.21; beta-glucosidase [EC:3.2.1.21]	0.72	1.67	1.74	6.04	4.56	1.61	3.23	7.77	0.34	0.23
			K01188	SOV4g000880.1	E3.2.1.21; beta-glucosidase [EC:3.2.1.21]	36.71	40.77	40.24	42.75	42.47	48.86	49.16	441.07	1547.76	137.32
			K01188	SOV4g000890.1	E3.2.1.21; beta-glucosidase [EC:3.2.1.21]	15.38	15.94	14.53	13.11	15.14	17.46	17.2	133.14	454.21	129.6
			K01188	SOV4g003300.1	E3.2.1.21; beta-glucosidase [EC:3.2.1.21]	20.04	21.24	21.49	36.09	31.1	27.75	33.27	88.03	52.01	60.59
			K01188	SOV4g037090.1	E3.2.1.21; beta-glucosidase [EC:3.2.1.21]	23.1	29.48	23.11	23.72	34.71	29.35	25.52	155.97	781.22	235.98
			K01188	SOV5g013330.1	E3.2.1.21; beta-glucosidase [EC:3.2.1.21]	12.07	20.06	16.37	10.66	6.11	4.2	5.93	12.71	6.78	2.02
			K01188	SOV5g019350.1	E3.2.1.21; beta-glucosidase [EC:3.2.1.21]	86.49	65.17	74.12	111.11	151.39	74.11	99.34	26.3	35.89	1187.05
			K01188	SOV6g031590.1	E3.2.1.21; beta-glucosidase [EC:3.2.1.21]	17.4	16.54	11.47	11.64	9.5	14.43	17.56	6.04	12.71	6.19
			K01188	SOV6g031630.1	E3.2.1.21; beta-glucosidase [EC:3.2.1.21]	0.04	0.29	0.78	0.93	0.13	0.21	0.45	2.78	2.53	2.4
			K01188	SOV6g036610.1	E3.2.1.21; beta-glucosidase [EC:3.2.1.21]	63.67	81.12	67.78	64.72	40.44	66.03	62.34	23.53	13.79	3.71
			K01193	SOV1g035240.1	INV, sacA; beta-fructofuranosidase [EC:3.2.1.26]	0.03	0.31	0.63	0.57	0.61	0.88	1.23	4.42	2.17	1.38
			K01193	SOV3g005310.1	INV, sacA; beta-fructofuranosidase [EC:3.2.1.26]	0	0	0	0.03	0.38	0	0	36.01	54.04	34.37
			K01193	SOV6g035600.1	INV, sacA; beta-fructofuranosidase [EC:3.2.1.26]	0.81	0.2	0.27	0.7	2.55	0.9	2.11	0.2	0.03	0.46
			K01193	SOV6g035610.1	INV, sacA; beta-fructofuranosidase [EC:3.2.1.26]	0.27	0.58	0.81	1.04	8.26	0.95	0.78	5.96	0.74	1.7
			K01214	SOV2g014060.1	ISA, treX; isoamylase [EC:3.2.1.68]	19.7	18.61	18.26	17.01	14.79	18.6	18.38	111.91	66.93	64.54
			K01214	SOV2g014090.1	ISA, treX; isoamylase [EC:3.2.1.68]	2.5	2.33	2.96	3.03	2.31	2.93	4.66	319.83	31.83	8.91
			K05350	SOV1g042790.1	bglB; beta-glucosidase [EC:3.2.1.21]	4.82	6.6	7.03	12.4	11.24	8.47	8.81	2.31	0.76	0.26
			K05350	SOV6g002140.1	bglB; beta-glucosidase [EC:3.2.1.21]	110.16	97.32	73.49	152.15	99.22	100.31	61.19	17.58	43.57	23.42
			K05350	SOV6g002280.1	bglB; beta-glucosidase [EC:3.2.1.21]	32.76	20.11	11.17	11.54	23.08	23.61	27.91	65.21	276.41	191.21
			K05350	SOV6g035840.1	bglB; beta-glucosidase [EC:3.2.1.21]	128.96	156.9	252.12	233.95	315.03	200.73	324.08	103.1	119.9	52.66
			K13679	SOV3g006210.1	WAXY; granule-bound starch synthase [EC:2.4.1.242]	0.22	0.64	0.55	0.43	0.31	2.37	2.29	0.35	0.12	0
			K16055	SOV2g009230.1	TPS; trehalose 6-phosphate synthase/phosphatase [EC:2.4.1.15 3.1.3.12]	35.24	35.75	36.92	26.8	25.93	23.36	25.08	94.2	36.23	48.18
			K16055	SOV5g027360.1	TPS; trehalose 6-phosphate synthase/phosphatase [EC:2.4.1.15 3.1.3.12]	0.96	1.35	2.66	2.46	2.94	2.6	2.03	42.32	9.83	3.05
			K19891	SOV1g009980.1	GN1_2_3; glucan endo-1,3-beta-glucosidase 1/2/3 [EC:3.2.1.39]	44.87	55.67	68.76	77.89	85.14	81.01	70.88	18.98	12.61	4.49
			K19891	SOV3g036040.1	GN1_2_3; glucan endo-1,3-beta-glucosidase 1/2/3 [EC:3.2.1.39]	27.94	31.05	28.67	27.47	24.1	32.07	31.29	10.93	9.89	3.84
			K19893	SOV1g033430.1	GN5_6; glucan endo-1,3-beta-glucosidase 5/6 [EC:3.2.1.39]	8.63	11.14	9.5	11.23	16.28	9.92	8.64	35	58.59	26.23
			K19893	SOV2g018100.1	GN5_6; glucan endo-1,3-beta-glucosidase 5/6 [EC:3.2.1.39]	2.62	2.66	2.46	4.16	3.93	2.29	4.14	13.09	25.37	4.32
			K19893	SOV2g020660.1	GN5_6; glucan endo-1,3-beta-glucosidase 5/6 [EC:3.2.1.39]	3.04	4.99	12.86	17.96	23.64	4.36	3.7	9.7	20.91	18.35
			K19893	SOV3g030570.1	GN5_6; glucan endo-1,3-beta-glucosidase 5/6 [EC:3.2.1.39]	2.6	0.07	0.15	0.15	0.46	0.42	2.15	0.31	1.71	271.17
			K19893	SOV4g036500.1	GN5_6; glucan endo-1,3-beta-glucosidase 5/6 [EC:3.2.1.39]	13.66	0.71	0.79	0.89	3.03	2.08	10.73	0.71	5.09	535.31
7	Cyanoamino acid metabolism	ko00460	K00600	SOV1g035600.1	glyA, SHMT; glycine hydroxymethyltransferase [EC:2.1.2.1]	44.12	56.22	62.41	82.26	70.16	61.83	63.03	30.93	34.06	14.49
			K00600	SOV2g001490.1	glyA, SHMT; glycine hydroxymethyltransferase [EC:2.1.2.1]	11.57	15.84	13.88	8.33	9.57	12.55	18.51	60.41	21.41	19.58
			K00600	SOV3g025560.1	glyA, SHMT; glycine hydroxymethyltransferase [EC:2.1.2.1]	41.56	42.57	47.53	49.22	49.96	105.85	69.84	170.04	94.63	101.08
			K01188	SOV2g020940.1	E3.2.1.21; beta-glucosidase [EC:3.2.1.21]	0.72	1.67	1.74	6.04	4.56	1.61	3.23	7.77	0.34	0.23
			K01188	SOV4g000880.1	E3.2.1.21; beta-glucosidase [EC:3.2.1.21]	36.71	40.77	40.24	42.75	42.47	48.86	49.16	441.07	1547.76	137.32
			K01188	SOV4g000890.1	E3.2.1.21; beta-glucosidase [EC:3.2.1.21]	15.38	15.94	14.53	13.11	15.14	17.46	17.2	133.14	454.21	129.6
			K01188	SOV4g003300.1	E3.2.1.21; beta-glucosidase [EC:3.2.1.21]	20.04	21.24	21.49	36.09	31.1	27.75	33.27	88.03	52.01	60.59
			K01188	SOV4g037090.1	E3.2.1.21; beta-glucosidase [EC:3.2.1.21]	23.1	29.48	23.11	23.72	34.71	29.35	25.52	155.97	781.22	235.98
			K01188	SOV5g013330.1	E3.2.1.21; beta-glucosidase [EC:3.2.1.21]	12.07	20.06	16.37	10.66	6.11	4.2	5.93	12.71	6.78	2.02
			K01188	SOV5g019350.1	E3.2.1.21; beta-glucosidase [EC:3.2.1.21]	86.49	65.17	74.12	111.11	151.39	74.11	99.34	26.3	35.89	1187.05
			K01188	SOV6g031590.1	E3.2.1.21; beta-glucosidase [EC:3.2.1.21]	17.4	16.54	11.47	11.64	9.5	14.43	17.56	6.04	12.71	6.19
			K01188	SOV6g031630.1	E3.2.1.21; beta-glucosidase [EC:3.2.1.21]	0.04	0.29	0.78	0.93	0.13	0.21	0.45	2.78	2.53	2.4
			K01188	SOV6g036610.1	E3.2.1.21; beta-glucosidase [EC:3.2.1.21]	63.67	81.12	67.78	64.72	40.44	66.03	62.34	23.53	13.79	3.71
			K05350	SOV1g042790.1	bglB; beta-glucosidase [EC:3.2.1.21]	4.82	6.6	7.03	12.4	11.24	8.47	8.81	2.31	0.76	0.26
			K05350	SOV6g002140.1	bglB; beta-glucosidase [EC:3.2.1.21]	110.16	97.32	73.49	152.15	99.22	100.31	61.19	17.58	43.57	23.42
			K05350	SOV6g002280.1	bglB; beta-glucosidase [EC:3.2.1.21]	32.76	20.11	11.17	11.54	23.08	23.61	27.91	65.21	276.41	191.21
			K05350	SOV6g035840.1	bglB; beta-glucosidase [EC:3.2.1.21]	128.96	156.9	252.12	233.95	315.03	200.73	324.08	103.1	119.9	52.66
			K08248	SOV2g012820.1	MDL3; (R)-mandelonitrile lyase [EC:4.1.2.10]	7.38	8.91	9.53	10.62	8.48	10	8.86	78.56	15.52	4.26
			K13051	SOV5g010510.1	ASRGL1, iaaA; L-asparaginase / beta-aspartyl-peptidase [EC:3.5.1.1 3.4.19.5]	76.32	83.48	71.45	69.53	52.82	70.49	76.82	26.91	72.55	86.18
8	Biosynthesis of various plant secondary metabolites	ko00999	K01188	SOV2g020940.1	E3.2.1.21; beta-glucosidase [EC:3.2.1.21]	0.72	1.67	1.74	6.04	4.56	1.61	3.23	7.77	0.34	0.23
			K01188	SOV4g000880.1	E3.2.1.21; beta-glucosidase [EC:3.2.1.21]	36.71	40.77	40.24	42.75	42.47	48.86	49.16	441.07	1547.76	137.32
			K01188	SOV4g000890.1	E3.2.1.21; beta-glucosidase [EC:3.2.1.21]	15.38	15.94	14.53	13.11	15.14	17.46	17.2	133.14	454.21	129.6
			K01188	SOV4g003300.1	E3.2.1.21; beta-glucosidase [EC:3.2.1.21]	20.04	21.24	21.49	36.09	31.1	27.75	33.27	88.03	52.01	60.59
			K01188	SOV4g037090.1	E3.2.1.21; beta-glucosidase [EC:3.2.1.21]	23.1	29.48	23.11	23.72	34.71	29.35	25.52	155.97	781.22	235.98
			K01188	SOV5g013330.1	E3.2.1.21; beta-glucosidase [EC:3.2.1.21]	12.07	20.06	16.37	10.66	6.11	4.2	5.93	12.71	6.78	2.02
			K01188	SOV5g019350.1	E3.2.1.21; beta-glucosidase [EC:3.2.1.21]	86.49	65.17	74.12	111.11	151.39	74.11	99.34	26.3	35.89	1187.05
			K01188	SOV6g031590.1	E3.2.1.21; beta-glucosidase [EC:3.2.1.21]	17.4	16.54	11.47	11.64	9.5	14.43	17.56	6.04	12.71	6.19
			K01188	SOV6g031630.1	E3.2.1.21; beta-glucosidase [EC:3.2.1.21]	0.04	0.29	0.78	0.93	0.13	0.21	0.45	2.78	2.53	2.4
			K01188	SOV6g036610.1	E3.2.1.21; beta-glucosidase [EC:3.2.1.21]	63.67	81.12	67.78	64.72	40.44	66.03	62.34	23.53	13.79	3.71
			K05350	SOV1g042790.1	bglB; beta-glucosidase [EC:3.2.1.21]	4.82	6.6	7.03	12.4	11.24	8.47	8.81	2.31	0.76	0.26
			K05350	SOV6g002140.1	bglB; beta-glucosidase [EC:3.2.1.21]	110.16	97.32	73.49	152.15	99.22	100.31	61.19	17.58	43.57	23.42
			K05350	SOV6g002280.1	bglB; beta-glucosidase [EC:3.2.1.21]	32.76	20.11	11.17	11.54	23.08	23.61	27.91	65.21	276.41	191.21
			K05350	SOV6g035840.1	bglB; beta-glucosidase [EC:3.2.1.21]	128.96	156.9	252.12	233.95	315.03	200.73	324.08	103.1	119.9	52.66
			K22374	SOV1g038690.1	DMAS1; 3''-deamino-3''-oxonicotianamine reductase [EC:1.1.1.285]	0.12	0	0.22	3.22	61.98	0.07	0.13	57.31	386.93	96.53
9	alpha-Linolenic acid metabolism	ko00592	K00232	SOV3g040040.1	E1.3.3.6, ACOX1, ACOX3; acyl-CoA oxidase [EC:1.3.3.6]	19.05	13.58	12.1	12.61	28.95	4.45	6.54	24.34	13.03	45.52
			K00232	SOV4g032960.1	E1.3.3.6, ACOX1, ACOX3; acyl-CoA oxidase [EC:1.3.3.6]	33.3	29.78	28.36	34.03	40.64	22.9	20.98	45.19	51.34	99.18
			K00454	SOV1g043210.1	LOX2S; lipoxygenase [EC:1.13.11.12]	212.76	270.5	171.34	154.12	198.6	84.93	72.64	32.4	28.34	12.13
			K00454	SOV1g046950.1	LOX2S; lipoxygenase [EC:1.13.11.12]	30.23	32.27	51.07	69.12	64.7	22.73	39.36	101.54	64.09	42.45
			K00454	SOV3g016640.1	LOX2S; lipoxygenase [EC:1.13.11.12]	6.83	7.9	6.22	5.65	6.99	4.45	4.34	1.58	0.92	0.28
			K00454	SOV4g000930.1	LOX2S; lipoxygenase [EC:1.13.11.12]	14.51	18.59	10.7	12.17	9.96	10.15	14.88	0.99	0.79	6.04
			K00454	SOV4g000950.1	LOX2S; lipoxygenase [EC:1.13.11.12]	2.36	2.63	15.68	10.89	17.92	4.2	12.12	42.64	198.21	263.27
			K01047	SOV2g014040.1	PLA2G, SPLA2; secretory phospholipase A2 [EC:3.1.1.4]	72.41	102.89	81.33	90.08	77.29	67.65	72.82	151.69	86.46	42.08
			K01047	SOV2g014050.1	PLA2G, SPLA2; secretory phospholipase A2 [EC:3.1.1.4]	22.61	29.42	27.62	26.98	28.02	48.45	58.71	117.64	221.22	34.15
			K01723	SOV5g022890.1	AOS; hydroperoxide dehydratase [EC:4.2.1.92]	11.93	16.47	9.79	24.6	46.96	70.86	42.53	7.4	6.51	3.75
			K05894	SOV3g038370.1	OPR; 12-oxophytodienoic acid reductase [EC:1.3.1.42]	27.11	29.2	27.8	11.02	7.32	14.35	16.08	4.11	2.52	1.36
			K08241	SOV1g028920.1	E2.1.1.141; jasmonate O-methyltransferase [EC:2.1.1.141]	1	0.6	0.79	1.57	25.96	0.7	0.58	20.07	80.76	22.09
			K08241	SOV2g038630.1	E2.1.1.141; jasmonate O-methyltransferase [EC:2.1.1.141]	60.35	63.34	23.46	30.63	31.28	137.19	136.48	13.32	15.01	12.08
			K08241	SOV4g045060.1	E2.1.1.141; jasmonate O-methyltransferase [EC:2.1.1.141]	0.17	0.29	0.22	0.07	0.11	0.22	1.07	185.63	922.31	224.99
			K10525	SOV1g030870.1	AOC; allene oxide cyclase [EC:5.3.99.6]	295.45	399.5	263.88	455.18	588.37	1045.6	607.93	106.15	161.37	99.96
			K10527	SOV5g023890.1	MFP2; enoyl-CoA hydratase/3-hydroxyacyl-CoA dehydrogenase [EC:4.2.1.17 1.1.1.35 1.1.1.211]	102.79	102.76	112.97	98.12	105.89	104.16	107.67	235.23	274.66	205.77
			K10528	SOV2g000450.1	HPL; hydroperoxide lyase [EC:4.1.2.-]	11	15.95	50.48	54.26	72.05	10.07	39.92	147.91	180.39	94.58
			K18858	SOV4g038470.1	CHAT; (Z)-3-hexen-1-ol acetyltransferase [EC:2.3.1.195]	57.43	95.96	45.06	66.2	75.71	93.4	61.76	19.81	9.54	3.41
10	Linoleic acid metabolism	ko00591	K00454	SOV1g043210.1	LOX2S; lipoxygenase [EC:1.13.11.12]	212.76	270.5	171.34	154.12	198.6	84.93	72.64	32.4	28.34	12.13
			K00454	SOV1g046950.1	LOX2S; lipoxygenase [EC:1.13.11.12]	30.23	32.27	51.07	69.12	64.7	22.73	39.36	101.54	64.09	42.45
			K00454	SOV3g016640.1	LOX2S; lipoxygenase [EC:1.13.11.12]	6.83	7.9	6.22	5.65	6.99	4.45	4.34	1.58	0.92	0.28
			K00454	SOV4g000930.1	LOX2S; lipoxygenase [EC:1.13.11.12]	14.51	18.59	10.7	12.17	9.96	10.15	14.88	0.99	0.79	6.04
			K00454	SOV4g000950.1	LOX2S; lipoxygenase [EC:1.13.11.12]	2.36	2.63	15.68	10.89	17.92	4.2	12.12	42.64	198.21	263.27
			K01047	SOV2g014040.1	PLA2G, SPLA2; secretory phospholipase A2 [EC:3.1.1.4]	72.41	102.89	81.33	90.08	77.29	67.65	72.82	151.69	86.46	42.08
			K01047	SOV2g014050.1	PLA2G, SPLA2; secretory phospholipase A2 [EC:3.1.1.4]	22.61	29.42	27.62	26.98	28.02	48.45	58.71	117.64	221.22	34.15
			K15718	SOV4g011670.1	LOX1_5; linoleate 9S-lipoxygenase [EC:1.13.11.58]	11.15	11.4	8.64	11.57	8.78	8.74	10.74	21.88	3.39	1.77
11	Fatty acid elongation	ko00062	K10246	SOV6g002600.1	ELO3; fatty acid elongase 3 [EC:2.3.1.199]	0.14	0	0.41	0.38	0.29	1.58	0.98	4.6	5.01	2.42
			K15397	SOV1g032730.1	KCS; 3-ketoacyl-CoA synthase [EC:2.3.1.199]	1.77	1.59	1.25	1.68	1.01	1.04	0.52	60.79	841.46	109.41
			K15397	SOV3g001380.1	KCS; 3-ketoacyl-CoA synthase [EC:2.3.1.199]	31.66	35.97	29.23	23.81	15.74	36.52	27.68	12.39	1.58	1.6
			K15397	SOV4g010570.1	KCS; 3-ketoacyl-CoA synthase [EC:2.3.1.199]	0.41	0.15	0.06	0.08	0.02	0.08	0.16	64.31	991.12	96.63
			K15397	SOV4g025610.1	KCS; 3-ketoacyl-CoA synthase [EC:2.3.1.199]	117.4	131.12	131.52	126.3	116.12	85.62	104.43	50.54	76.39	157.09
			K15397	SOV4g045310.1	KCS; 3-ketoacyl-CoA synthase [EC:2.3.1.199]	3.12	3.74	7.05	9.34	11.61	2.39	3.96	14.07	80.84	17.5
			K15397	SOV6g019570.1	KCS; 3-ketoacyl-CoA synthase [EC:2.3.1.199]	2.02	1.98	0.76	0.45	1.24	2.17	2.71	0.1	0	0
			K15397	SOV6g022150.1	KCS; 3-ketoacyl-CoA synthase [EC:2.3.1.199]	1.87	1.89	1.83	2.92	2.22	2.81	1.04	8.06	18.92	12.34
			K15397	SOV6g022160.1	KCS; 3-ketoacyl-CoA synthase [EC:2.3.1.199]	0.1	0.13	0.58	5.12	5.33	1.05	1.74	97.89	215.42	8.09
			K15397	SOV6g025790.1	KCS; 3-ketoacyl-CoA synthase [EC:2.3.1.199]	35.3	41.95	61.35	42.58	26.7	15.95	26.5	62.83	32.14	17.5
12	Galactose metabolism	ko00052	K00844	SOV4g002070.1	HK; hexokinase [EC:2.7.1.1]	59.63	53.66	47.8	50.96	67.01	37.73	32.34	80.63	23.19	20.54
			K00844	SOV6g019180.1	HK; hexokinase [EC:2.7.1.1]	14.66	15.97	15.36	18.15	17.15	19.33	23.36	10.34	19.93	24.8
			K00850	SOV1g035970.1	pfkA, PFK; 6-phosphofructokinase 1 [EC:2.7.1.11]	5.83	5.21	4.89	5.01	5.71	2.59	2.24	11.11	9.25	139.74
			K00850	SOV4g053770.1	pfkA, PFK; 6-phosphofructokinase 1 [EC:2.7.1.11]	51.43	51.28	45.93	48.54	27.6	45.7	40.64	147.8	29.26	10.06
			K01193	SOV1g035240.1	INV, sacA; beta-fructofuranosidase [EC:3.2.1.26]	0.03	0.31	0.63	0.57	0.61	0.88	1.23	4.42	2.17	1.38
			K01193	SOV3g005310.1	INV, sacA; beta-fructofuranosidase [EC:3.2.1.26]	0	0	0	0.03	0.38	0	0	36.01	54.04	34.37
			K01193	SOV6g035600.1	INV, sacA; beta-fructofuranosidase [EC:3.2.1.26]	0.81	0.2	0.27	0.7	2.55	0.9	2.11	0.2	0.03	0.46
			K01193	SOV6g035610.1	INV, sacA; beta-fructofuranosidase [EC:3.2.1.26]	0.27	0.58	0.81	1.04	8.26	0.95	0.78	5.96	0.74	1.7
			K01784	SOV6g042770.1	galE, GALE; UDP-glucose 4-epimerase [EC:5.1.3.2]	8.05	4.38	3.27	4.38	2.11	2.15	2.39	64.1	19.81	9.59
			K01784	SOV6g042870.1	galE, GALE; UDP-glucose 4-epimerase [EC:5.1.3.2]	59.78	59.92	72.58	75.33	149.66	56.07	53.55	428.67	462.86	262.06
			K01784	SOV6g043650.1	galE, GALE; UDP-glucose 4-epimerase [EC:5.1.3.2]	13.87	15.07	14.74	15.44	22.05	12.66	11.29	78.85	23.47	16.64
			K01785	SOV1g011190.1	galM, GALM; aldose 1-epimerase [EC:5.1.3.3]	62.75	73.66	84.96	70.23	64.52	72.71	114.61	46.3	57.4	37.21
			K01785	SOV5g003160.1	galM, GALM; aldose 1-epimerase [EC:5.1.3.3]	61.19	52.25	55.29	50.31	43.59	34.4	32.01	69.89	53.71	98.43
			K06617	SOV2g020080.1	E2.4.1.82; raffinose synthase [EC:2.4.1.82]	9.24	10.81	12.2	14.66	16.05	9.31	9.54	36.71	18.76	68.47
			K07407	SOV6g032630.1	E3.2.1.22B, galA, rafA; alpha-galactosidase [EC:3.2.1.22]	18.4	9.1	2.67	2.43	1.62	8.2	10.55	4.96	3.49	3.19
			K12309	SOV2g001510.1	GLB1, ELNR1; beta-galactosidase [EC:3.2.1.23]	10.57	16.15	33.68	25.77	57.23	9.71	15.66	53.18	134.13	91.76
			K18819	SOV5g000400.1	GOLS; inositol 3-alpha-galactosyltransferase [EC:2.4.1.123]	1.35	0.78	0.2	0.08	0.03	0.31	0.41	6.57	0.49	0.08
13	Anthocyanin biosynthesis	ko00942	K17193	SOV1g038470.1	UGT79B1; anthocyanidin 3-O-glucoside 2'''-O-xylosyltransferase [EC:2.4.2.51]	16.08	16.94	17.5	12.06	20.39	25.06	38.37	12.77	17.61	11.38
			K17193	SOV1g044430.1	UGT79B1; anthocyanidin 3-O-glucoside 2'''-O-xylosyltransferase [EC:2.4.2.51]	1.24	0.4	0.5	0.3	2.22	0.04	0.17	18.81	319.66	297
			K17193	SOV6g007610.1	UGT79B1; anthocyanidin 3-O-glucoside 2'''-O-xylosyltransferase [EC:2.4.2.51]	10.32	12.52	9.3	24.84	11.69	12.9	24.44	5.54	935.97	693.49
			K17193	SOV6g039100.1	UGT79B1; anthocyanidin 3-O-glucoside 2'''-O-xylosyltransferase [EC:2.4.2.51]	4.15	4.66	17.89	27.27	19.18	9.46	28.83	111.4	96.15	26.11
			K17193	SOV6g040510.1	UGT79B1; anthocyanidin 3-O-glucoside 2'''-O-xylosyltransferase [EC:2.4.2.51]	2.85	2.56	1.51	1.52	2.8	2.04	4.65	1.4	0.6	0.32
			K17193	SOV6g040520.1	UGT79B1; anthocyanidin 3-O-glucoside 2'''-O-xylosyltransferase [EC:2.4.2.51]	11.06	10.96	5.87	5.32	6.18	13.72	17.91	7.34	1.26	0.18
			K17193	SOV6g040530.1	UGT79B1; anthocyanidin 3-O-glucoside 2'''-O-xylosyltransferase [EC:2.4.2.51]	0.04	0.02	0.14	2.82	7.96	1.33	0.68	9.36	1.81	0.39
			K17193	SOV6g043840.1	UGT79B1; anthocyanidin 3-O-glucoside 2'''-O-xylosyltransferase [EC:2.4.2.51]	74.83	102.99	120.99	109.45	114.19	113.95	198.47	59.02	47.33	36.94
			K17193	SOV6g047320.1	UGT79B1; anthocyanidin 3-O-glucoside 2'''-O-xylosyltransferase [EC:2.4.2.51]	3.47	4.34	3.47	5.36	4.8	8.98	12.03	3.17	0.08	0.05
14	Amino sugar and nucleotide sugar metabolism	ko00520	K00844	SOV4g002070.1	HK; hexokinase [EC:2.7.1.1]	59.63	53.66	47.8	50.96	67.01	37.73	32.34	80.63	23.19	20.54
			K00844	SOV6g019180.1	HK; hexokinase [EC:2.7.1.1]	14.66	15.97	15.36	18.15	17.15	19.33	23.36	10.34	19.93	24.8
			K00847	SOV1g042510.1	E2.7.1.4, scrK; fructokinase [EC:2.7.1.4]	0.07	0.05	0	0.1	0.15	0.52	0.53	176.77	47.86	85.18
			K00847	SOV1g042520.1	E2.7.1.4, scrK; fructokinase [EC:2.7.1.4]	0.07	0	0	0.07	0.04	0	0	316.16	35.55	2.61
			K00847	SOV3g001500.1	E2.7.1.4, scrK; fructokinase [EC:2.7.1.4]	0.8	0.83	1.11	0.98	1.23	44.97	40.37	155.91	178.31	47.66
			K01183	SOV2g000500.1	E3.2.1.14; chitinase [EC:3.2.1.14]	95.68	132.22	90.93	170.21	142.57	86.25	207.02	22.26	6.66	2.15
			K01183	SOV2g000570.1	E3.2.1.14; chitinase [EC:3.2.1.14]	1.68	0.77	0.25	2.05	17.94	0.87	0.51	19.58	1.83	1.39
			K01183	SOV2g015030.1	E3.2.1.14; chitinase [EC:3.2.1.14]	630.62	474.36	299.83	433.04	1069.26	113	354.86	147.86	59	20.05
			K01183	SOV3g003890.1	E3.2.1.14; chitinase [EC:3.2.1.14]	0.53	1.7	2.49	8.17	22.18	4.18	6.37	21.13	9.52	3.23
			K01183	SOV3g006470.1	E3.2.1.14; chitinase [EC:3.2.1.14]	0.27	0.5	0.26	3.48	14.3	0.16	0.22	7.68	11.88	0.89
			K01183	SOV3g012940.1	E3.2.1.14; chitinase [EC:3.2.1.14]	2.61	2.98	2.1	8.26	48.63	1.64	3.47	14.96	23.82	6.14
			K01209	SOV1g004280.1	abfA; alpha-L-arabinofuranosidase [EC:3.2.1.55]	14.79	18.18	21.41	21.4	23.31	14.4	15.2	41.46	123.58	131.76
			K01209	SOV5g007110.1	abfA; alpha-L-arabinofuranosidase [EC:3.2.1.55]	2.05	6.91	47.61	129.72	140.94	2.76	4.55	15.64	4.21	1.92
			K01784	SOV6g042770.1	galE, GALE; UDP-glucose 4-epimerase [EC:5.1.3.2]	8.05	4.38	3.27	4.38	2.11	2.15	2.39	64.1	19.81	9.59
			K01784	SOV6g042870.1	galE, GALE; UDP-glucose 4-epimerase [EC:5.1.3.2]	59.78	59.92	72.58	75.33	149.66	56.07	53.55	428.67	462.86	262.06
			K01784	SOV6g043650.1	galE, GALE; UDP-glucose 4-epimerase [EC:5.1.3.2]	13.87	15.07	14.74	15.44	22.05	12.66	11.29	78.85	23.47	16.64
			K08679	SOV1g001000.1	E5.1.3.6; UDP-glucuronate 4-epimerase [EC:5.1.3.6]	91.28	106.9	89.37	110.32	213.79	28.65	40.38	89.01	164.08	443.12
			K12373	SOV1g028790.1	HEXA_B; hexosaminidase [EC:3.2.1.52]	3.43	4.58	4.77	6.18	31.31	6.36	7.8	32.58	8.01	8.31
			K12373	SOV4g003190.1	HEXA_B; hexosaminidase [EC:3.2.1.52]	18.81	18.95	21.36	26.92	29.5	26.83	31.45	116.43	220.6	74.37
			K12446	SOV1g033830.1	E2.7.1.46; L-arabinokinase [EC:2.7.1.46]	41.53	39.46	46.44	52.59	52.67	40.16	37.63	85.54	152.75	246.16
			K12450	SOV4g058620.1	RHM; UDP-glucose 4,6-dehydratase [EC:4.2.1.76]	151.19	182.82	221.93	296.03	383.28	190.53	211.63	530.64	427.18	372.59
			K13648	SOV5g002500.1	GAUT; alpha-1,4-galacturonosyltransferase [EC:2.4.1.43]	33.39	36.51	29.36	24.55	30.97	12.68	12.13	32.15	23.9	34.51
			K13648	SOV5g010500.1	GAUT; alpha-1,4-galacturonosyltransferase [EC:2.4.1.43]	13.75	14.66	11.78	15.36	18.25	8.02	10.85	29.12	20.98	24.12
			K15920	SOV2g021810.1	XYL4; xylan 1,4-beta-xylosidase [EC:3.2.1.37]	0.73	0.46	10.04	10.32	15.13	0.41	0.94	30.88	4.3	4.83
			K15920	SOV2g021820.1	XYL4; xylan 1,4-beta-xylosidase [EC:3.2.1.37]	20.55	30.24	28.46	51.12	9.75	28.98	41.1	0.57	0.12	0
			K16190	SOV4g051250.1	GLCAK; glucuronokinase [EC:2.7.1.43]	0.71	1.65	5.04	2.27	0.71	0.89	2.46	258.7	182.38	23.2
			K18674	SOV3g011160.1	GALK2; N-acetylgalactosamine kinase [EC:2.7.1.157]	31.66	37.88	38.89	41.39	45.69	38.76	34.18	73.08	33.23	16.49
			K18674	SOV5g013100.1	GALK2; N-acetylgalactosamine kinase [EC:2.7.1.157]	28.37	30.49	30.94	26.53	22.07	39.46	31.44	133.59	38.84	19.91
15	Plant-pathogen interaction	ko04626	K00864	SOV4g047410.1	glpK, GK; glycerol kinase [EC:2.7.1.30]	14.49	17.38	17.98	19.55	23.91	19.38	24.2	72.13	46.16	280.47
			K02183	SOV2g034560.1	CALM; calmodulin	30.82	37.74	53.54	78.53	95.81	14.48	24.35	65.5	15.88	21.52
			K04079	SOV3g003370.1	HSP90A, htpG; molecular chaperone HtpG	27.98	20.7	25.72	21.15	21.29	3.99	20.6	454.31	128.39	20.04
			K04079	SOV3g003380.1	HSP90A, htpG; molecular chaperone HtpG	0.2	0.26	0.3	0.13	0.15	0.1	25.25	1285.36	249.42	52.23
			K04368	SOV2g015090.1	MAP2K1, MEK1; mitogen-activated protein kinase kinase 1 [EC:2.7.12.2]	44.27	57.54	60.22	65.6	62.84	64.15	54.93	19.99	18.98	5.5
			K05391	SOV1g018480.1	CNGC; cyclic nucleotide gated channel, plant	3.03	2.75	2.65	2.12	2.9	2.27	5.49	18.33	5.29	5.5
			K05391	SOV2g032820.1	CNGC; cyclic nucleotide gated channel, plant	18.28	16.24	16.19	27.82	26.4	6.03	5.29	17.11	3.33	1.16
			K13412	SOV2g027280.1	CPK; calcium-dependent protein kinase [EC:2.7.11.1]	83.08	89.91	88.17	86.33	88.46	84.93	84.47	40.55	49.48	170.58
			K13412	SOV3g011730.1	CPK; calcium-dependent protein kinase [EC:2.7.11.1]	7.95	0.43	0.47	0.82	2.3	2.27	6.03	0.5	4.53	372.36
			K13412	SOV3g028930.1	CPK; calcium-dependent protein kinase [EC:2.7.11.1]	52.81	63.24	52.59	43.78	80.65	20.08	19.44	55.7	45.4	107.93
			K13412	SOV4g002500.1	CPK; calcium-dependent protein kinase [EC:2.7.11.1]	11.65	0.79	0.97	1.07	2.95	2.77	8.41	0.93	10.14	549.59
			K13412	SOV4g008370.1	CPK; calcium-dependent protein kinase [EC:2.7.11.1]	20.4	24.87	24.79	35.22	41.01	21.8	29.77	12.42	10.13	6.6
			K13412	SOV6g037340.1	CPK; calcium-dependent protein kinase [EC:2.7.11.1]	0.44	0.36	0.65	0.57	0.17	0.43	0.49	10.95	12.32	21.95
			K13423	SOV6g027540.1	WRKY25; WRKY transcription factor 25	26.47	32.17	14.73	10.75	17.1	0.97	1.02	6.9	2.47	2.64
			K13425	SOV6g039790.1	WRKY22; WRKY transcription factor 22	0.68	0.43	0.41	1.36	5.53	0	0	1.78	0.26	0.25
			K13430	SOV3g028210.1	PBS1; serine/threonine-protein kinase PBS1 [EC:2.7.11.1]	19.43	22.17	21.6	20.31	19.6	19.46	16.82	40.25	100.64	23.26
			K13447	SOV2g005010.1	RBOH; respiratory burst oxidase [EC:1.6.3.- 1.11.1.-]	1.1	0.62	0.37	0.74	1.14	0.98	1.23	37.58	39.03	11.53
			K13448	SOV1g008870.1	CML; calcium-binding protein CML	0.4	0.2	2.46	4.51	13.32	1.4	4.29	12.19	18.97	17.07
			K13448	SOV1g032360.1	CML; calcium-binding protein CML	284.62	396.93	321.35	233.98	285.89	63.27	60.62	278.31	113.71	93.42
			K13448	SOV2g036910.1	CML; calcium-binding protein CML	13.7	13.89	2.82	1.91	12.75	1.81	1.14	15.09	4.22	6.41
			K13448	SOV3g047560.1	CML; calcium-binding protein CML	0.28	0.69	2.06	6.27	12.56	3.67	9.75	31.95	5.31	5.4
			K13448	SOV5g004000.1	CML; calcium-binding protein CML	2.12	0.38	0.22	0	0.19	0	0.53	21.28	5.01	56.64
			K13448	SOV5g018170.1	CML; calcium-binding protein CML	76.1	102.06	69.22	37.98	57.12	4.08	2.67	9.22	9.97	12.7
			K13449	SOV2g029610.1	PR1; pathogenesis-related protein 1	0.85	0.65	0.96	1.1	7.18	1.26	7.3	1.93	0.65	0.09
			K13449	SOV3g010590.1	PR1; pathogenesis-related protein 1	0	0	0	0	0.13	0	0	320.18	78.43	0.43
			K13449	SOV6g008480.1	PR1; pathogenesis-related protein 1	63.23	2.85	5.7	3.77	12.41	10.62	36.28	4.37	39.56	2226.17
			K13457	SOV4g004340.1	RPM1, RPS3; disease resistance protein RPM1	0.87	0.72	1.04	1.46	1.08	1.06	1.21	4.56	0.74	3.15
			K15397	SOV1g032730.1	KCS; 3-ketoacyl-CoA synthase [EC:2.3.1.199]	1.77	1.59	1.25	1.68	1.01	1.04	0.52	60.79	841.46	109.41
			K15397	SOV3g001380.1	KCS; 3-ketoacyl-CoA synthase [EC:2.3.1.199]	31.66	35.97	29.23	23.81	15.74	36.52	27.68	12.39	1.58	1.6
			K15397	SOV4g010570.1	KCS; 3-ketoacyl-CoA synthase [EC:2.3.1.199]	0.41	0.15	0.06	0.08	0.02	0.08	0.16	64.31	991.12	96.63
			K15397	SOV4g025610.1	KCS; 3-ketoacyl-CoA synthase [EC:2.3.1.199]	117.4	131.12	131.52	126.3	116.12	85.62	104.43	50.54	76.39	157.09
			K15397	SOV4g045310.1	KCS; 3-ketoacyl-CoA synthase [EC:2.3.1.199]	3.12	3.74	7.05	9.34	11.61	2.39	3.96	14.07	80.84	17.5
			K15397	SOV6g019570.1	KCS; 3-ketoacyl-CoA synthase [EC:2.3.1.199]	2.02	1.98	0.76	0.45	1.24	2.17	2.71	0.1	0	0
			K15397	SOV6g022150.1	KCS; 3-ketoacyl-CoA synthase [EC:2.3.1.199]	1.87	1.89	1.83	2.92	2.22	2.81	1.04	8.06	18.92	12.34
			K15397	SOV6g022160.1	KCS; 3-ketoacyl-CoA synthase [EC:2.3.1.199]	0.1	0.13	0.58	5.12	5.33	1.05	1.74	97.89	215.42	8.09
			K15397	SOV6g025790.1	KCS; 3-ketoacyl-CoA synthase [EC:2.3.1.199]	35.3	41.95	61.35	42.58	26.7	15.95	26.5	62.83	32.14	17.5
			K20536	SOV2g023130.1	MPK3; mitogen-activated protein kinase 3 [EC:2.7.11.24]	246.48	321.01	269.77	199.39	322.19	14.88	11.78	39.58	11.37	7.61
16	Ubiquitin mediated proteolysis	ko04120	K02927	SOV1g010830.1	RP-L40e, RPL40, UBA52; ubiquitin-large subunit ribosomal protein L40e	0.41	0.92	0.38	0.18	0.45	1.21	1.03	105.42	31.38	33.88
			K02927	SOV1g018740.1	RP-L40e, RPL40, UBA52; ubiquitin-large subunit ribosomal protein L40e	0.21	0.3	0.79	0.19	0.21	0	0.52	83.96	8.85	14.98
			K02927	SOV1g022130.1	RP-L40e, RPL40, UBA52; ubiquitin-large subunit ribosomal protein L40e	0.21	0.3	0.79	0.19	0.21	0	0.52	83.96	8.85	14.98
			K02927	SOV2g022630.1	RP-L40e, RPL40, UBA52; ubiquitin-large subunit ribosomal protein L40e	1274.42	1601.6	1590.46	1957.07	2446.09	3699.33	4253.91	1588.58	2315.25	1003.67
			K02927	SOV3g030940.1	RP-L40e, RPL40, UBA52; ubiquitin-large subunit ribosomal protein L40e	0.76	0	0.32	0.5	1.38	2.36	4.18	136.82	625.39	745.9
			K02977	SOV5g000270.1	RP-S27Ae, RPS27A, UBA80; ubiquitin-small subunit ribosomal protein S27Ae	661.02	723.86	659.99	759.09	792.21	1146.41	1260.33	605.35	761.85	509
			K03094	SOV1g001400.1	SKP1, CBF3D; S-phase kinase-associated protein 1	0	0	0	0	0	0	0	77.83	0.94	1.57
			K03094	SOV3g002930.1	SKP1, CBF3D; S-phase kinase-associated protein 1	33.75	31.52	30.34	28.36	25.82	21.59	21.74	43.4	25.76	13.6
			K03094	SOV3g006390.1	SKP1, CBF3D; S-phase kinase-associated protein 1	0	0	0	0	0	0	0	16.25	0.25	0
			K03094	SOV4g009270.1	SKP1, CBF3D; S-phase kinase-associated protein 1	0	0	0	0	0	0	0	58.64	3.85	0.5
			K03094	SOV4g010820.1	SKP1, CBF3D; S-phase kinase-associated protein 1	0	0	0	0.11	0.94	0.18	1.62	104.11	15.44	4.87
			K03094	SOV4g010830.1	SKP1, CBF3D; S-phase kinase-associated protein 1	0	0	0.11	0	0.13	0	0	62.83	8.13	2.04
			K03094	SOV4g011400.1	SKP1, CBF3D; S-phase kinase-associated protein 1	0	0.06	0	0	0	0	0.67	83.13	10.86	4.29
			K03094	SOV4g011530.1	SKP1, CBF3D; S-phase kinase-associated protein 1	0	0	0	0	0	0	0.33	173.41	11.64	2.69
			K03094	SOV4g059240.1	SKP1, CBF3D; S-phase kinase-associated protein 1	3.23	3.22	3.49	10.24	9.6	10.14	26.1	1.83	0.18	0.59
			K03094	SOV5g004390.1	SKP1, CBF3D; S-phase kinase-associated protein 1	0	0	0	0	0	0.38	0.34	80.3	1.33	0
			K03178	SOV6g038290.1	UBE1, UBA1; ubiquitin-activating enzyme E1 [EC:6.2.1.45]	182.61	172.54	197.24	198.27	201.89	140.23	155.95	420.01	186.61	119.52
			K03350	SOV5g012180.1	APC3, CDC27; anaphase-promoting complex subunit 3	57.46	56.75	52.7	52.39	36.23	50.02	48.84	22.58	13.55	11.77
			K03355	SOV5g007120.1	APC8, CDC23; anaphase-promoting complex subunit 8	16.05	19.47	23	28.13	23.93	15.61	17.78	8.16	5.77	2.85
			K03362	SOV1g007760.1	FBXW1_11, BTRC, beta-TRCP; F-box and WD-40 domain protein 1/11	6.59	7.66	4.95	3.64	1.65	8.22	8.57	0.82	0.47	12.95
			K03362	SOV1g036520.1	FBXW1_11, BTRC, beta-TRCP; F-box and WD-40 domain protein 1/11	98.46	72.93	25.04	4.78	2.46	41.29	19.43	2.67	1.71	0.87
			K03364	SOV6g042310.1	CDH1; cell division cycle 20-like protein 1, cofactor of APC complex	29.49	24.75	22.77	22.58	26.92	22.75	19.57	56.66	45.25	55.41
			K03875	SOV2g036640.1	SKP2, FBXL1; F-box and leucine-rich repeat protein 1 (S-phase kinase-associated protein 2)	303.09	427.7	657.88	325.03	186.94	381.77	271.08	941.62	270.44	332.17
			K04554	SOV1g044000.1	UBE2J2, NCUBE2, UBC6; ubiquitin-conjugating enzyme E2 J2 [EC:2.3.2.23]	18.27	20.83	18.99	17.08	20	19.96	13.7	38.02	22.76	18.84
			K08770	SOV1g036990.1	UBC; ubiquitin C	0.22	0	0	0	0	0.1	8.18	65.39	17.17	3.74
			K08770	SOV2g032660.1	UBC; ubiquitin C	16.78	10.1	5.53	6.44	13.39	2.27	1.38	33.02	12.88	16.13
			K08770	SOV4g032910.1	UBC; ubiquitin C	28.99	32.75	39.43	40.77	84.12	266	120.95	959.17	632.4	543.4
			K10143	SOV4g040250.1	RFWD2, COP1; E3 ubiquitin-protein ligase RFWD2 [EC:2.3.2.27]	45.7	43.5	46.68	38.52	41.87	55.71	54.06	25.73	45.56	44.25
			K10575	SOV6g025060.1	UBE2G1, UBC7; ubiquitin-conjugating enzyme E2 G1 [EC:2.3.2.23]	25.95	23.37	18.63	16.74	16.23	13.63	10.7	34.77	20.56	18.71
			K10576	SOV2g031720.1	UBE2H, UBC8; ubiquitin-conjugating enzyme E2 H [EC:2.3.2.23]	63.99	74.13	84.68	63.64	115.7	89.57	99.75	246.53	160.5	131.32
			K10576	SOV5g006360.1	UBE2H, UBC8; ubiquitin-conjugating enzyme E2 H [EC:2.3.2.23]	10.96	11.95	10.42	8.8	9.51	15.34	11.91	37.24	13.6	12.64
			K10581	SOV3g010970.1	UBE2O; ubiquitin-conjugating enzyme E2 O [EC:2.3.2.24]	4.31	4.57	4.72	4.48	5.34	2.93	3.05	25.1	4.39	1.54
			K10581	SOV5g000670.1	UBE2O; ubiquitin-conjugating enzyme E2 O [EC:2.3.2.24]	0	0	0.04	0	0	0	0	79.08	1.19	0
			K10581	SOV6g010030.1	UBE2O; ubiquitin-conjugating enzyme E2 O [EC:2.3.2.24]	210.32	164.86	133.66	107.37	110.13	93.34	84.16	36.68	28.98	37.18
			K10591	SOV5g032000.1	NEDD4, RSP5; E3 ubiquitin-protein ligase NEDD4 [EC:2.3.2.26]	66.44	56.13	57.64	42.62	35.43	41.52	34.48	73.13	36.39	21.8
17	Glycosphingolipid biosynthesis - globo and isoglobo series	ko00603	K01988	SOV6g011750.1	A4GALT; lactosylceramide 4-alpha-galactosyltransferase [EC:2.4.1.228]	0.86	1.43	0.82	4.1	2	2.66	4.46	11.78	3.19	1.59
			K07407	SOV6g032630.1	E3.2.1.22B, galA, rafA; alpha-galactosidase [EC:3.2.1.22]	18.4	9.1	2.67	2.43	1.62	8.2	10.55	4.96	3.49	3.19
			K12373	SOV1g028790.1	HEXA_B; hexosaminidase [EC:3.2.1.52]	3.43	4.58	4.77	6.18	31.31	6.36	7.8	32.58	8.01	8.31
			K12373	SOV4g003190.1	HEXA_B; hexosaminidase [EC:3.2.1.52]	18.81	18.95	21.36	26.92	29.5	26.83	31.45	116.43	220.6	74.37
18	Nitrogen metabolism	ko00910	K00264	SOV3g008000.1	GLT1; glutamate synthase (NADH) [EC:1.4.1.14]	61.33	58.46	54.11	46.49	33.79	47.09	39.15	17.96	10.54	7.26
			K00264	SOV3g008170.1	GLT1; glutamate synthase (NADH) [EC:1.4.1.14]	17.83	18.18	17.68	14.01	9.42	18.85	20.97	8.29	3.72	2.89
			K01673	SOV4g052660.1	cynT, can; carbonic anhydrase [EC:4.2.1.1]	47.73	56.78	67.56	87.03	75.75	48.02	52.2	243.59	91.31	35.33
			K01674	SOV4g021270.1	cah; carbonic anhydrase [EC:4.2.1.1]	29.82	1.87	2.11	2.02	6.99	7.83	21.88	1.85	153	2245.14
			K01674	SOV4g021990.1	cah; carbonic anhydrase [EC:4.2.1.1]	8.26	1.92	4.68	7.66	26.7	4.5	18.61	42.18	65.96	578.91
			K01674	SOV5g020790.1	cah; carbonic anhydrase [EC:4.2.1.1]	0.11	0.07	0.18	0.82	4.33	0.21	0	2.12	4.42	5.38
			K01674	SOV5g020800.1	cah; carbonic anhydrase [EC:4.2.1.1]	0.9	1.65	1.53	1.43	1.33	10.93	25.74	1.28	0.79	0.89
			K01674	SOV5g020810.1	cah; carbonic anhydrase [EC:4.2.1.1]	22.75	14	10.26	12.91	5.92	20.4	40.58	2.7	0	1.44
			K01674	SOV5g020820.1	cah; carbonic anhydrase [EC:4.2.1.1]	49.63	64.65	68.45	136.89	123.97	117.15	271.42	29.68	23.1	18.9
			K01915	SOV2g034020.1	glnA, GLUL; glutamine synthetase [EC:6.3.1.2]	55.4	76.94	37.63	121.41	307.79	60.52	47.73	207.92	310.33	747.34
19	beta-Alanine metabolism	ko00410	K00128	SOV1g039420.1	ALDH; aldehyde dehydrogenase (NAD+) [EC:1.2.1.3]	36.81	35.15	28.32	30.03	66.57	42.35	41	228.11	258.3	135.94
			K00128	SOV4g007120.1	ALDH; aldehyde dehydrogenase (NAD+) [EC:1.2.1.3]	0	0	0	0	0	0	0	15.52	2.64	0.06
			K00128	SOV4g007150.1	ALDH; aldehyde dehydrogenase (NAD+) [EC:1.2.1.3]	4.54	5.1	5.89	6.79	6.19	9.31	17.82	111.6	833.26	121.06
			K00140	SOV4g052920.1	mmsA, iolA, ALDH6A1; malonate-semialdehyde dehydrogenase (acetylating) / methylmalonate-semialdehyde dehydrogenase [EC:1.2.1.18 1.2.1.27]	36.6	37.34	38.28	36.28	48.3	35.52	49.73	311.93	166.52	120.64
			K00232	SOV3g040040.1	E1.3.3.6, ACOX1, ACOX3; acyl-CoA oxidase [EC:1.3.3.6]	19.05	13.58	12.1	12.61	28.95	4.45	6.54	24.34	13.03	45.52
			K00232	SOV4g032960.1	E1.3.3.6, ACOX1, ACOX3; acyl-CoA oxidase [EC:1.3.3.6]	33.3	29.78	28.36	34.03	40.64	22.9	20.98	45.19	51.34	99.18
			K00276	SOV5g005150.1	AOC3, AOC2, tynA; primary-amine oxidase [EC:1.4.3.21]	7.98	7.5	6.75	8.07	9.66	3.89	3.97	29.23	13.95	8.14
			K01464	SOV4g002530.1	DPYS, dht, hydA; dihydropyrimidinase [EC:3.5.2.2]	13.59	13.33	14.16	17.33	19.21	14.37	16.57	47.45	53.85	62.34
			K01580	SOV3g027190.1	E4.1.1.15, gadB, gadA, GAD; glutamate decarboxylase [EC:4.1.1.15]	0.61	0.83	0.52	1.92	8.3	1.62	4.14	0.66	1.46	0.47
			K01580	SOV4g050190.1	E4.1.1.15, gadB, gadA, GAD; glutamate decarboxylase [EC:4.1.1.15]	17.58	9.52	7.08	6.42	17.92	11.17	12.83	6.34	45.05	1162.27
			K01918	SOV6g034710.1	panC; pantoate--beta-alanine ligase [EC:6.3.2.1]	12.86	14.95	12.61	12.4	11.94	19.05	15.99	34.34	19.26	10.19
			K13366	SOV1g019320.1	MPAO, PAO1; polyamine oxidase [EC:1.5.3.14 1.5.3.16 1.5.3.-]	25	24.58	22.95	30.7	25.62	1.62	1.6	10.87	29.31	18.19
			K17839	SOV4g016590.1	PAO4, PAO3, PAO2; polyamine oxidase [EC:1.5.3.17 1.5.3.-]	39.74	43.34	49.08	67.34	86.79	42.04	45.25	102.59	97.08	152.94
20	Flavonoid biosynthesis	ko00941	K00475	SOV3g028920.1	F3H; naringenin 3-dioxygenase [EC:1.14.11.9]	73.9	73.34	51.89	84.67	497.38	81.66	117.65	258.4	414.68	183.47
			K00487	SOV1g033150.1	CYP73A; trans-cinnamate 4-monooxygenase [EC:1.14.14.91]	0.07	0.06	0.14	0.44	2.19	0	0.07	6.84	1.94	1.93
			K00588	SOV2g001220.1	E2.1.1.104; caffeoyl-CoA O-methyltransferase [EC:2.1.1.104]	163.19	179.97	120.8	141.05	228.94	111.57	144.57	23.09	26.87	25.72
			K00588	SOV3g018630.1	E2.1.1.104; caffeoyl-CoA O-methyltransferase [EC:2.1.1.104]	0	0.12	0	11.7	87.29	0.66	1.09	24.66	19	0.95
			K00588	SOV4g058120.1	E2.1.1.104; caffeoyl-CoA O-methyltransferase [EC:2.1.1.104]	106.81	129.3	127.04	408.32	775.68	158.09	152.25	386.78	460.6	333.24
			K00660	SOV2g029530.1	CHS; chalcone synthase [EC:2.3.1.74]	0.34	0.94	0.92	2.04	5.33	0.65	1.79	6.16	2.42	0.81
			K00660	SOV6g020800.1	CHS; chalcone synthase [EC:2.3.1.74]	3.72	7.16	7.56	11.18	158.8	12.31	33.33	538.24	613.39	8.31
			K00660	SOV6g022890.1	CHS; chalcone synthase [EC:2.3.1.74]	0.39	0.26	0.16	0.11	0.03	0.07	0.05	71.89	674.79	71.31
			K00660	SOV6g022900.1	CHS; chalcone synthase [EC:2.3.1.74]	0.39	0.26	0.16	0.11	0.03	0.07	0.05	71.89	674.79	71.31
			K09754	SOV1g005500.1	CYP98A, C3'H; 5-O-(4-coumaroyl)-D-quinate 3'-monooxygenase [EC:1.14.14.96]	13.8	20.19	10.9	23.03	65.33	19.97	20.34	56.21	52.42	26.9
			K13065	SOV1g038740.1	E2.3.1.133, HCT; shikimate O-hydroxycinnamoyltransferase [EC:2.3.1.133]	18.51	25.18	20.64	6.98	4.25	14.93	31.19	9.93	8.73	3.28
			K13065	SOV1g038780.1	E2.3.1.133, HCT; shikimate O-hydroxycinnamoyltransferase [EC:2.3.1.133]	18.51	25.18	20.64	6.98	4.25	14.93	31.19	9.93	8.73	3.28
			K13065	SOV3g014960.1	E2.3.1.133, HCT; shikimate O-hydroxycinnamoyltransferase [EC:2.3.1.133]	1.95	3.49	1.5	6.03	8.65	2.61	6.71	117.04	23.75	10.88
			K13065	SOV4g003410.1	E2.3.1.133, HCT; shikimate O-hydroxycinnamoyltransferase [EC:2.3.1.133]	98.45	123.79	171.01	131.79	92.81	56.96	99.19	44.14	22.42	4.84
			K13065	SOV6g016290.1	E2.3.1.133, HCT; shikimate O-hydroxycinnamoyltransferase [EC:2.3.1.133]	57.03	55.51	41.71	38.92	48.64	53.51	88.2	42.03	37.76	24.97
21	Protein processing in endoplasmic reticulum	ko04141	K03094	SOV1g001400.1	SKP1, CBF3D; S-phase kinase-associated protein 1	0	0	0	0	0	0	0	77.83	0.94	1.57
			K03094	SOV3g002930.1	SKP1, CBF3D; S-phase kinase-associated protein 1	33.75	31.52	30.34	28.36	25.82	21.59	21.74	43.4	25.76	13.6
			K03094	SOV3g006390.1	SKP1, CBF3D; S-phase kinase-associated protein 1	0	0	0	0	0	0	0	16.25	0.25	0
			K03094	SOV4g009270.1	SKP1, CBF3D; S-phase kinase-associated protein 1	0	0	0	0	0	0	0	58.64	3.85	0.5
			K03094	SOV4g010820.1	SKP1, CBF3D; S-phase kinase-associated protein 1	0	0	0	0.11	0.94	0.18	1.62	104.11	15.44	4.87
			K03094	SOV4g010830.1	SKP1, CBF3D; S-phase kinase-associated protein 1	0	0	0.11	0	0.13	0	0	62.83	8.13	2.04
			K03094	SOV4g011400.1	SKP1, CBF3D; S-phase kinase-associated protein 1	0	0.06	0	0	0	0	0.67	83.13	10.86	4.29
			K03094	SOV4g011530.1	SKP1, CBF3D; S-phase kinase-associated protein 1	0	0	0	0	0	0	0.33	173.41	11.64	2.69
			K03094	SOV4g059240.1	SKP1, CBF3D; S-phase kinase-associated protein 1	3.23	3.22	3.49	10.24	9.6	10.14	26.1	1.83	0.18	0.59
			K03094	SOV5g004390.1	SKP1, CBF3D; S-phase kinase-associated protein 1	0	0	0	0	0	0.38	0.34	80.3	1.33	0
			K03283	SOV1g022220.1	HSPA1s; heat shock 70kDa protein 1/2/6/8	104.22	93.37	90.1	66.23	124.27	55.1	41.18	135.77	131.36	92.94
			K03283	SOV1g022280.1	HSPA1s; heat shock 70kDa protein 1/2/6/8	134.44	140.75	187.31	214.1	422.11	156.51	145.68	477.47	619.37	537.09
			K03283	SOV2g033800.1	HSPA1s; heat shock 70kDa protein 1/2/6/8	0.26	0.14	0.25	0.38	0.24	0.62	0.42	1.86	5.07	6.92
			K03283	SOV2g037130.1	HSPA1s; heat shock 70kDa protein 1/2/6/8	2.12	1.65	0.99	0.42	0.09	1.41	0.99	134.06	16.34	3.81
			K03283	SOV2g037160.1	HSPA1s; heat shock 70kDa protein 1/2/6/8	7.19	4.32	1.03	0.25	0.04	5.08	2.03	0.15	0.11	0
			K03283	SOV2g037180.1	HSPA1s; heat shock 70kDa protein 1/2/6/8	11.07	7.24	1.45	0.22	0.01	14.4	3.31	0.42	0.47	0
			K03283	SOV2g037190.1	HSPA1s; heat shock 70kDa protein 1/2/6/8	0.4	0.32	0.15	0.05	0.01	0.22	0.09	0.86	0.22	0.45
			K03283	SOV2g037200.1	HSPA1s; heat shock 70kDa protein 1/2/6/8	0.96	0.9	0.56	0.11	0.02	0.94	0.58	4.81	1.37	0.74
			K03283	SOV6g025010.1	HSPA1s; heat shock 70kDa protein 1/2/6/8	105.56	69.38	45.9	36.98	64	15.78	8.73	38.09	55.58	42.1
			K04079	SOV3g003370.1	HSP90A, htpG; molecular chaperone HtpG	27.98	20.7	25.72	21.15	21.29	3.99	20.6	454.31	128.39	20.04
			K04079	SOV3g003380.1	HSP90A, htpG; molecular chaperone HtpG	0.2	0.26	0.3	0.13	0.15	0.1	25.25	1285.36	249.42	52.23
			K04554	SOV1g044000.1	UBE2J2, NCUBE2, UBC6; ubiquitin-conjugating enzyme E2 J2 [EC:2.3.2.23]	18.27	20.83	18.99	17.08	20	19.96	13.7	38.02	22.76	18.84
			K07953	SOV3g010100.1	SAR1; GTP-binding protein SAR1 [EC:3.6.5.-]	0	0.18	0.18	0	0.28	0.16	0.13	59.57	0.74	0.12
			K08057	SOV4g003580.1	CALR; calreticulin	1.7	2.57	3.48	14.82	23.35	4.02	7.77	2.07	4.69	2
			K09490	SOV4g011270.1	HSPA5, BIP; endoplasmic reticulum chaperone BiP [EC:3.6.4.10]	22.96	19.25	24.45	24.11	26.01	26.45	29.72	76.8	129.1	203.58
			K09503	SOV5g018930.1	DNAJA2; DnaJ homolog subfamily A member 2	179.35	181.06	196	175.13	194.69	142.92	132.98	274.51	271.27	258.35
			K09580	SOV1g024370.1	PDIA1, P4HB; protein disulfide-isomerase A1 [EC:5.3.4.1]	3.24	3.94	5.07	4.21	1.76	4.97	7.15	2.2	2.16	0.94
			K09580	SOV4g007280.1	PDIA1, P4HB; protein disulfide-isomerase A1 [EC:5.3.4.1]	129.4	159.5	194.84	134.59	162.96	136.56	217.06	91.18	125.94	107.36
			K10575	SOV6g025060.1	UBE2G1, UBC7; ubiquitin-conjugating enzyme E2 G1 [EC:2.3.2.23]	25.95	23.37	18.63	16.74	16.23	13.63	10.7	34.77	20.56	18.71
			K10950	SOV4g056010.1	ERO1L; ERO1-like protein alpha [EC:1.8.4.-]	28.52	33.71	28.97	34.11	35.02	34.17	30.29	63.66	22.41	15.37
			K10956	SOV1g042590.1	SEC61A; protein transport protein SEC61 subunit alpha	0.07	0	0.04	0.1	0.04	0	0.04	67.03	6.4	1.26
			K10956	SOV5g004290.1	SEC61A; protein transport protein SEC61 subunit alpha	0.28	0.59	0.18	0.6	0.25	0	0	43.25	4.18	0.68
			K13525	SOV5g005440.1	VCP, CDC48; transitional endoplasmic reticulum ATPase	6.88	6.44	5.23	4.18	3.07	2.47	2.92	59.3	2.91	1.22
			K13993	SOV1g029430.1	HSP20; HSP20 family protein	5.73	8.81	7.29	8.76	19.59	5.51	5.16	16.7	6.42	5.74
			K13993	SOV1g029460.1	HSP20; HSP20 family protein	9.65	7.63	5.71	4.76	3.89	2.73	11.36	38.83	31.8	8.76
			K13993	SOV1g029540.1	HSP20; HSP20 family protein	91.17	43.91	20.42	11.5	10.81	30.3	12.78	62.69	21.35	10.63
			K13993	SOV1g043680.1	HSP20; HSP20 family protein	71.7	56.54	34.12	17.04	19.04	70.39	24.93	55.42	9.17	12.35
			K13993	SOV5g012550.1	HSP20; HSP20 family protein	0.27	0.59	1.35	2.81	9.54	0.23	0.45	9.78	1.91	3.29
			K13993	SOV6g001960.1	HSP20; HSP20 family protein	1.79	0.6	2.18	8.25	1.84	2.9	2.9	25.16	13.79	4
			K13993	SOV6g003160.1	HSP20; HSP20 family protein	0	0	0	0	0	0	0	13.13	2.13	0.2
			K13993	SOV6g040970.1	HSP20; HSP20 family protein	42.8	40.37	53.59	33.74	46.28	14.9	13.3	43.83	30.76	32.89
			K14011	SOV3g043100.1	UBXN6, UBXD1; UBX domain-containing protein 6	104.23	127.4	112.18	55.36	47.58	13.41	12.74	47.63	22.88	24.74
22	Glycerophospholipid metabolism	ko00564	K00006	SOV3g018550.1	GPD1; glycerol-3-phosphate dehydrogenase (NAD+) [EC:1.1.1.8]	10.82	12.56	16.5	41.44	25.6	13.11	17.55	71.25	81.25	32.31
			K00630	SOV6g048210.1	ATS1; glycerol-3-phosphate O-acyltransferase [EC:2.3.1.15]	34.98	35.63	36.25	35.94	40.92	29.31	34.68	183.08	58.44	50.82
			K00901	SOV4g007460.1	dgkA, DGK; diacylglycerol kinase (ATP) [EC:2.7.1.107]	12.49	13	14.36	16.17	18.05	11.01	12.56	30.72	12.97	50.9
			K00967	SOV2g014170.1	PCYT2; ethanolamine-phosphate cytidylyltransferase [EC:2.7.7.14]	25.71	23.81	25.17	29.95	30.1	28.92	33.29	66.88	91.52	136.38
			K01047	SOV2g014040.1	PLA2G, SPLA2; secretory phospholipase A2 [EC:3.1.1.4]	72.41	102.89	81.33	90.08	77.29	67.65	72.82	151.69	86.46	42.08
			K01047	SOV2g014050.1	PLA2G, SPLA2; secretory phospholipase A2 [EC:3.1.1.4]	22.61	29.42	27.62	26.98	28.02	48.45	58.71	117.64	221.22	34.15
			K01114	SOV5g012760.1	plc; phospholipase C [EC:3.1.4.3]	11.35	11.6	12.55	25.79	38.34	13.72	13.07	5	16.75	24.6
			K01115	SOV4g010220.1	PLD1_2; phospholipase D1/2 [EC:3.1.4.4]	2.83	3.56	3.72	4.14	4.16	2.72	2.44	5.21	12.56	17.67
			K01517	SOV1g041910.1	ADPRM; manganese-dependent ADP-ribose/CDP-alcohol diphosphatase [EC:3.6.1.13 3.6.1.16 3.6.1.53]	9.88	9.38	9.28	8.18	8.36	8.71	6.6	14.52	10.52	36.88
			K01613	SOV6g045020.1	psd, PISD; phosphatidylserine decarboxylase [EC:4.1.1.65]	11.52	11.45	10.33	10.6	7.62	12.14	11.85	24.24	10.75	3.74
			K05929	SOV6g048020.1	E2.1.1.103, NMT; phosphoethanolamine N-methyltransferase [EC:2.1.1.103]	168.51	159.29	157.01	158.63	180.64	240.45	271.72	91.17	154.92	101.93
			K06124	SOV6g045340.1	PHOSPHO1; phosphoethanolamine/phosphocholine phosphatase [EC:3.1.3.75]	1.18	1.18	1.23	0.96	1.29	2.81	3.49	39.33	4.48	4.79
			K06124	SOV6g045420.1	PHOSPHO1; phosphoethanolamine/phosphocholine phosphatase [EC:3.1.3.75]	0	0	0	0.06	0.48	0	0	8.91	1.24	1.49
			K06124	SOV6g045440.1	PHOSPHO1; phosphoethanolamine/phosphocholine phosphatase [EC:3.1.3.75]	0	0.05	0	0.1	0.45	0.09	0	22.21	1.78	0.83
			K06130	SOV1g016130.1	LYPLA2; lysophospholipase II [EC:3.1.1.5]	19.1	22.1	20.69	15.78	16.48	26.38	20.86	8.08	6.62	2.3
			K13508	SOV2g027620.1	GPAT; glycerol-3-phosphate acyltransferase [EC:2.3.1.15 2.3.1.198]	0	0	0.13	2.96	5.51	0.04	1.52	56.3	7.79	1.38
			K13508	SOV2g031630.1	GPAT; glycerol-3-phosphate acyltransferase [EC:2.3.1.15 2.3.1.198]	133.68	154.69	145.24	115.58	159.59	119.06	136.62	274.96	330.28	150.3
			K13519	SOV3g001860.1	LPT1, ALE1; lysophospholipid acyltransferase [EC:2.3.1.51 2.3.1.23 2.3.1.-]	111.16	98.38	91.33	87.07	147.14	82.39	80.4	179.24	223.59	125.98
			K13523	SOV3g019930.1	AGPAT3_4; lysophosphatidic acid acyltransferase / lysophosphatidylinositol acyltransferase [EC:2.3.1.51 2.3.1.-]	88.65	105.74	119.38	130.19	150.81	107.24	115.54	231.19	330.48	173.61
			K18693	SOV2g030310.1	DPP1, DPPL, PLPP4_5; diacylglycerol diphosphate phosphatase / phosphatidate phosphatase [EC:3.1.3.81 3.1.3.4]	4.78	7.54	3.71	3.88	7.39	2.1	1.96	5.98	22.97	68.17
			K18696	SOV1g048030.1	GDE1; glycerophosphodiester phosphodiesterase [EC:3.1.4.46]	4.61	3.78	2.98	2.39	2.56	3.75	5.71	13.59	3.77	12.34
23	Circadian rhythm - plant	ko04712	K00660	SOV2g029530.1	CHS; chalcone synthase [EC:2.3.1.74]	0.34	0.94	0.92	2.04	5.33	0.65	1.79	6.16	2.42	0.81
			K00660	SOV6g020800.1	CHS; chalcone synthase [EC:2.3.1.74]	3.72	7.16	7.56	11.18	158.8	12.31	33.33	538.24	613.39	8.31
			K00660	SOV6g022890.1	CHS; chalcone synthase [EC:2.3.1.74]	0.39	0.26	0.16	0.11	0.03	0.07	0.05	71.89	674.79	71.31
			K00660	SOV6g022900.1	CHS; chalcone synthase [EC:2.3.1.74]	0.39	0.26	0.16	0.11	0.03	0.07	0.05	71.89	674.79	71.31
			K10143	SOV4g040250.1	RFWD2, COP1; E3 ubiquitin-protein ligase RFWD2 [EC:2.3.2.27]	45.7	43.5	46.68	38.52	41.87	55.71	54.06	25.73	45.56	44.25
			K12116	SOV1g038100.1	FKF1; flavin-binding kelch repeat F-box protein 1	59.54	45.06	40.19	32.4	1.5	15.99	9.03	78.9	14.36	19.9
			K12118	SOV2g037940.1	CRY1; cryptochrome 1	269.92	270.14	292.12	232.15	265.16	211.34	211.62	82.98	142.12	72.16
			K12121	SOV3g010800.1	PHYB; phytochrome B	30.45	29.35	36.98	33.51	40.66	24.92	27.23	12.84	11.46	6.35
			K12127	SOV5g008990.1	TOC1, APRR1; pseudo-response regulator 1	81.48	70.26	58.55	56.01	33.72	38.43	26.71	82.07	31.37	23.3
			K12128	SOV2g033650.1	PRR9; pseudo-response regulator 9	40.52	41.87	56.43	44.41	45.43	41.62	46.43	13.05	21.06	13.88
			K12133	SOV2g033710.1	LHY; MYB-related transcription factor LHY	238.29	266.3	270.56	184.97	319.51	160.7	149.93	17.48	168.21	233.89
			K12135	SOV1g019740.1	CO; zinc finger protein CONSTANS	32.58	40.18	60.17	50.29	100.04	29.3	36.04	15.03	57.43	43.12
24	Plant hormone signal transduction	ko04075	K13415	SOV3g027080.1	BRI1; protein brassinosteroid insensitive 1 [EC:2.7.10.1 2.7.11.1]	8.62	9.41	10.69	8.56	7.98	10.19	7.71	2.53	2.41	7.45
			K13422	SOV2g034720.1	MYC2; transcription factor MYC2	6.71	12.97	16.59	29.31	39.2	11.9	14	4.62	3.45	2.45
			K13422	SOV3g015520.1	MYC2; transcription factor MYC2	42.48	34.7	27.15	17.37	14.88	36.23	28.52	9.59	9.8	3.13
			K13449	SOV2g029610.1	PR1; pathogenesis-related protein 1	0.85	0.65	0.96	1.1	7.18	1.26	7.3	1.93	0.65	0.09
			K13449	SOV3g010590.1	PR1; pathogenesis-related protein 1	0	0	0	0	0.13	0	0	320.18	78.43	0.43
			K13449	SOV6g008480.1	PR1; pathogenesis-related protein 1	63.23	2.85	5.7	3.77	12.41	10.62	36.28	4.37	39.56	2226.17
			K13464	SOV1g043460.1	JAZ; jasmonate ZIM domain-containing protein	18.41	52.08	20.43	91.8	199.73	75.61	71.09	20.41	31.37	35.04
			K13464	SOV2g004700.1	JAZ; jasmonate ZIM domain-containing protein	369.54	421.53	337.16	505.39	847.04	369.19	304.33	121.52	137.91	140
			K13946	SOV4g050790.1	AUX1, LAX; auxin influx carrier (AUX1 LAX family)	115.98	182.05	209.48	158.63	97.67	210.76	202.48	47.02	21.22	8.53
			K14431	SOV3g034050.1	TGA; transcription factor TGA	32.11	29.91	31.02	11.32	4.94	29.82	25.79	11.66	2.92	1.1
			K14484	SOV2g019920.1	IAA; auxin-responsive protein IAA	17.81	14.61	8.68	16.27	148.6	15.18	8.92	20.39	20.18	10.54
			K14484	SOV4g015640.1	IAA; auxin-responsive protein IAA	15.29	14.43	7.4	15.36	47.02	11	30.07	12.79	22.07	44.02
			K14484	SOV4g057440.1	IAA; auxin-responsive protein IAA	128.94	120.49	103.07	105.46	136.06	85.48	88.02	42.77	35.01	21.51
			K14484	SOV5g002600.1	IAA; auxin-responsive protein IAA	11.57	13.52	24.04	72.33	119.51	11.49	23.88	48.08	116.58	154.55
			K14484	SOV5g002610.1	IAA; auxin-responsive protein IAA	4.43	6	9.8	21.06	36.6	3.45	8.62	24.12	79.17	68.89
			K14486	SOV1g033040.1	K14486, ARF; auxin response factor	97.8	76.48	57.13	34.28	19.95	59.54	47.82	17.46	17.88	11.66
			K14486	SOV6g043900.1	K14486, ARF; auxin response factor	398.35	367.23	236.92	176.04	126.88	257.09	236.23	89.22	52.73	17.63
			K14487	SOV1g041590.1	GH3; auxin responsive GH3 gene family	0.12	0.46	2.4	10.48	5.72	0.36	1.45	21.94	231.25	116.23
			K14487	SOV3g043730.1	GH3; auxin responsive GH3 gene family	84.72	108.62	159.24	81.96	50.51	80.55	84.44	20.69	9.69	3.4
			K14487	SOV6g029610.1	GH3; auxin responsive GH3 gene family	1.55	1.31	0.62	0.87	0.79	0.64	0.49	1.8	1.91	3.69
			K14487	SOV6g031220.1	GH3; auxin responsive GH3 gene family	2.75	3.96	5.45	8.27	18.19	3.1	6.73	2.18	6.79	9.66
			K14488	SOV1g042430.1	SAUR; SAUR family protein	2.17	2.33	12.73	16.61	17.01	3.71	3.45	23.25	4.92	0.66
			K14488	SOV2g034690.1	SAUR; SAUR family protein	19.88	12.95	10.41	18.12	36.01	11.2	10.76	35.26	167.64	440.04
			K14488	SOV3g005990.1	SAUR; SAUR family protein	15.48	25.71	51.46	85.84	89.42	31.21	47.74	193.07	35.88	22.71
			K14488	SOV3g006590.1	SAUR; SAUR family protein	0	0	0	0	0	0	0	40.72	1.2	1.05
			K14488	SOV3g006620.1	SAUR; SAUR family protein	0	0	0	0	0	0	0	45.96	3.27	0.65
			K14488	SOV3g006690.1	SAUR; SAUR family protein	0.16	0	0	0	0	0	0	41.71	2.32	0.37
			K14488	SOV6g005240.1	SAUR; SAUR family protein	19.83	21.59	20.37	5.29	2.91	26.5	29.92	2.06	0.64	0.52
			K14491	SOV2g000250.1	ARR-B; two-component response regulator ARR-B family	1.28	1.64	2.93	2.84	2.01	1.96	2.65	18.16	11.38	9.09
			K14491	SOV4g002820.1	ARR-B; two-component response regulator ARR-B family	0	0	0.02	0.02	0.11	0.04	0.25	2.63	1.11	0.1
			K14491	SOV6g032970.1	ARR-B; two-component response regulator ARR-B family	0	0	0	0	0	0	0	1.34	1.72	0.06
			K14492	SOV5g007140.1	ARR-A; two-component response regulator ARR-A family	1	1.85	1.21	2.37	1.81	2.77	2.46	8.46	6.47	6.54
			K14496	SOV2g029960.1	PYL; abscisic acid receptor PYR/PYL family	26.69	28.88	18.91	22.2	18.33	17.95	19.4	57.09	24.83	14.47
			K14496	SOV2g032720.1	PYL; abscisic acid receptor PYR/PYL family	102.12	95.85	91.75	100.06	151.91	132.44	125.02	31.17	130.19	229.5
			K14497	SOV6g023790.1	PP2C; protein phosphatase 2C [EC:3.1.3.16]	59	46.89	35.74	6.11	6.67	46.99	20.18	5.74	0.99	0.46
			K14504	SOV1g001500.1	TCH4; xyloglucan:xyloglucosyl transferase TCH4 [EC:2.4.1.207]	0	0.02	0	0.03	0.29	0	0	0.98	0.09	0.35
			K14504	SOV2g037760.1	TCH4; xyloglucan:xyloglucosyl transferase TCH4 [EC:2.4.1.207]	4.93	7.76	2.8	5.67	18.95	0.93	0.55	8.96	8.52	11.33
			K14505	SOV4g034120.1	CYCD3; cyclin D3, plant	742.1	610.69	397.55	319.41	258.13	664.92	467.55	142.96	51.3	18.43
			K14508	SOV1g008160.1	NPR1; regulatory protein NPR1	55.68	45.12	47.55	51.83	28.69	58.28	37.07	16.17	9.76	6.35
			K14508	SOV1g008520.1	NPR1; regulatory protein NPR1	0	0.1	0.03	0	0.14	0.05	0.22	5.82	59.16	35.29
			K16189	SOV6g035020.1	PIF4; phytochrome-interacting factor 4	2.42	2.1	2.13	3.53	4.91	1.56	2.9	11.73	4.25	2.89
25	Glycosphingolipid biosynthesis - ganglio series	ko00604	K12309	SOV2g001510.1	GLB1, ELNR1; beta-galactosidase [EC:3.2.1.23]	10.57	16.15	33.68	25.77	57.23	9.71	15.66	53.18	134.13	91.76
			K12373	SOV1g028790.1	HEXA_B; hexosaminidase [EC:3.2.1.52]	3.43	4.58	4.77	6.18	31.31	6.36	7.8	32.58	8.01	8.31
			K12373	SOV4g003190.1	HEXA_B; hexosaminidase [EC:3.2.1.52]	18.81	18.95	21.36	26.92	29.5	26.83	31.45	116.43	220.6	74.37
26	Zeatin biosynthesis	ko00908	K00279	SOV1g012080.1	CKX; cytokinin dehydrogenase [EC:1.5.99.12]	2.14	8.04	35.06	31.23	23.33	0.35	1.56	13.18	34.66	66.68
			K10760	SOV1g025390.1	IPT; adenylate dimethylallyltransferase (cytokinin synthase) [EC:2.5.1.27 2.5.1.112]	0	0	0.04	0	0.25	0	0	4.48	68.95	27.77
			K10760	SOV3g033000.1	IPT; adenylate dimethylallyltransferase (cytokinin synthase) [EC:2.5.1.27 2.5.1.112]	4.79	3.76	2.82	1.62	1.2	4.86	4.06	20.14	3.4	0.73
			K13494	SOV3g004620.1	ZOX1; zeatin O-xylosyltransferase [EC:2.4.2.40]	2.34	3	2.6	6.1	22.7	1.5	5.48	30.57	24.25	8.43
			K13494	SOV3g018680.1	ZOX1; zeatin O-xylosyltransferase [EC:2.4.2.40]	1.96	2.07	1.23	1.86	0.94	2.46	4.15	1.2	0.57	0.35
			K13496	SOV1g041880.1	UGT73C; UDP-glucosyltransferase 73C [EC:2.4.1.-]	0.23	0.31	0.45	1.68	4.4	2.14	1.48	4.57	3.67	4.25
			K13496	SOV4g010600.1	UGT73C; UDP-glucosyltransferase 73C [EC:2.4.1.-]	13.09	14.77	12.74	13.15	10.16	9.15	12.46	4.03	6.74	5.26
			K13496	SOV4g033880.1	UGT73C; UDP-glucosyltransferase 73C [EC:2.4.1.-]	5.82	6.62	8.06	8.49	6.39	4.26	5.78	2.64	2.65	15.64
			K13496	SOV6g029350.1	UGT73C; UDP-glucosyltransferase 73C [EC:2.4.1.-]	2.36	2.41	0.99	1.05	1.1	16.22	10.42	72.04	7.8	2.84
27	Stilbenoid, diarylheptanoid and gingerol biosynthesis	ko00945	K00487	SOV1g033150.1	CYP73A; trans-cinnamate 4-monooxygenase [EC:1.14.14.91]	0.07	0.06	0.14	0.44	2.19	0	0.07	6.84	1.94	1.93
			K00588	SOV2g001220.1	E2.1.1.104; caffeoyl-CoA O-methyltransferase [EC:2.1.1.104]	163.19	179.97	120.8	141.05	228.94	111.57	144.57	23.09	26.87	25.72
			K00588	SOV3g018630.1	E2.1.1.104; caffeoyl-CoA O-methyltransferase [EC:2.1.1.104]	0	0.12	0	11.7	87.29	0.66	1.09	24.66	19	0.95
			K00588	SOV4g058120.1	E2.1.1.104; caffeoyl-CoA O-methyltransferase [EC:2.1.1.104]	106.81	129.3	127.04	408.32	775.68	158.09	152.25	386.78	460.6	333.24
			K09754	SOV1g005500.1	CYP98A, C3'H; 5-O-(4-coumaroyl)-D-quinate 3'-monooxygenase [EC:1.14.14.96]	13.8	20.19	10.9	23.03	65.33	19.97	20.34	56.21	52.42	26.9
			K13065	SOV1g038740.1	E2.3.1.133, HCT; shikimate O-hydroxycinnamoyltransferase [EC:2.3.1.133]	18.51	25.18	20.64	6.98	4.25	14.93	31.19	9.93	8.73	3.28
			K13065	SOV1g038780.1	E2.3.1.133, HCT; shikimate O-hydroxycinnamoyltransferase [EC:2.3.1.133]	18.51	25.18	20.64	6.98	4.25	14.93	31.19	9.93	8.73	3.28
			K13065	SOV3g014960.1	E2.3.1.133, HCT; shikimate O-hydroxycinnamoyltransferase [EC:2.3.1.133]	1.95	3.49	1.5	6.03	8.65	2.61	6.71	117.04	23.75	10.88
			K13065	SOV4g003410.1	E2.3.1.133, HCT; shikimate O-hydroxycinnamoyltransferase [EC:2.3.1.133]	98.45	123.79	171.01	131.79	92.81	56.96	99.19	44.14	22.42	4.84
			K13065	SOV6g016290.1	E2.3.1.133, HCT; shikimate O-hydroxycinnamoyltransferase [EC:2.3.1.133]	57.03	55.51	41.71	38.92	48.64	53.51	88.2	42.03	37.76	24.97
28	Biosynthesis of unsaturated fatty acids	ko01040	K00232	SOV3g040040.1	E1.3.3.6, ACOX1, ACOX3; acyl-CoA oxidase [EC:1.3.3.6]	19.05	13.58	12.1	12.61	28.95	4.45	6.54	24.34	13.03	45.52
			K00232	SOV4g032960.1	E1.3.3.6, ACOX1, ACOX3; acyl-CoA oxidase [EC:1.3.3.6]	33.3	29.78	28.36	34.03	40.64	22.9	20.98	45.19	51.34	99.18
			K03921	SOV3g013290.1	FAB2, SSI2, desA1; acyl-[acyl-carrier-protein] desaturase [EC:1.14.19.2 1.14.19.11 1.14.19.26]	11.52	12.4	9.67	6.17	9.01	11.65	13.09	5.17	3	1.7
			K03921	SOV3g013300.1	FAB2, SSI2, desA1; acyl-[acyl-carrier-protein] desaturase [EC:1.14.19.2 1.14.19.11 1.14.19.26]	17.55	12.7	7.84	2.21	0.44	40.71	23.78	6.31	2.22	1.12
			K03921	SOV4g003350.1	FAB2, SSI2, desA1; acyl-[acyl-carrier-protein] desaturase [EC:1.14.19.2 1.14.19.11 1.14.19.26]	102.05	108.53	113.87	167.64	193.31	103.78	112.55	228.07	1071.87	408.47
			K10246	SOV6g002600.1	ELO3; fatty acid elongase 3 [EC:2.3.1.199]	0.14	0	0.41	0.38	0.29	1.58	0.98	4.6	5.01	2.42
			K10256	SOV4g000640.1	FAD2; omega-6 fatty acid desaturase / acyl-lipid omega-6 desaturase (Delta-12 desaturase) [EC:1.14.19.6 1.14.19.22]	0	0	0	0.12	1.63	0	0	120.81	772.12	177.73
29	Tryptophan metabolism	ko00380	K00128	SOV1g039420.1	ALDH; aldehyde dehydrogenase (NAD+) [EC:1.2.1.3]	36.81	35.15	28.32	30.03	66.57	42.35	41	228.11	258.3	135.94
			K00128	SOV4g007120.1	ALDH; aldehyde dehydrogenase (NAD+) [EC:1.2.1.3]	0	0	0	0	0	0	0	15.52	2.64	0.06
			K00128	SOV4g007150.1	ALDH; aldehyde dehydrogenase (NAD+) [EC:1.2.1.3]	4.54	5.1	5.89	6.79	6.19	9.31	17.82	111.6	833.26	121.06
			K01593	SOV3g048170.1	DDC, TDC; aromatic-L-amino-acid/L-tryptophan decarboxylase [EC:4.1.1.28 4.1.1.105]	0.96	2.65	0.67	5.16	8.62	0.49	0.31	1.63	0.49	0.11
			K07408	SOV1g027230.1	CYP1A1; cytochrome P450 family 1 subfamily A polypeptide 1 [EC:1.14.14.1]	0.56	0.44	0.08	0.21	0.06	6.12	7.62	0.45	0.42	0.03
			K07408	SOV2g027070.1	CYP1A1; cytochrome P450 family 1 subfamily A polypeptide 1 [EC:1.14.14.1]	1.54	3.12	2.58	30.92	225.47	0.66	1.5	32.06	77.92	57.39
			K11816	SOV1g016780.1	YUCCA; indole-3-pyruvate monooxygenase [EC:1.14.13.168]	10.48	11.87	9.57	6.2	2.46	17.19	11.89	3.03	0.76	0.48
			K11816	SOV1g028650.1	YUCCA; indole-3-pyruvate monooxygenase [EC:1.14.13.168]	47.32	2.58	3.79	2.95	12.9	10.97	34.15	3.36	5.31	1168.37
			K11816	SOV1g036930.1	YUCCA; indole-3-pyruvate monooxygenase [EC:1.14.13.168]	2.45	4.85	13.25	17.18	15.67	7.57	6.94	14.22	39.04	54.88
			K11816	SOV2g017300.1	YUCCA; indole-3-pyruvate monooxygenase [EC:1.14.13.168]	0.24	0.16	1.22	1.76	2.06	0.23	0.18	3.03	1.15	0.97
			K11820	SOV3g013570.1	UGT74B1; N-hydroxythioamide S-beta-glucosyltransferase [EC:2.4.1.195]	0.12	0.22	0.11	0.25	0.44	0.66	0.76	3.26	106.74	139.81
			K11820	SOV5g003780.1	UGT74B1; N-hydroxythioamide S-beta-glucosyltransferase [EC:2.4.1.195]	6.4	7	10.57	11.36	16.56	10.17	15.42	48.76	19.43	31.52
			K13066	SOV3g002550.1	E2.1.1.68, COMT; caffeic acid 3-O-methyltransferase [EC:2.1.1.68]	45.41	41.94	16.68	9.35	6.31	74.88	81.39	17.08	12.76	8.02
			K13066	SOV3g002560.1	E2.1.1.68, COMT; caffeic acid 3-O-methyltransferase [EC:2.1.1.68]	99.25	91.55	28.88	31.28	148.45	93.11	115.87	57.15	42.75	60.1
			K16903	SOV1g045490.1	TAA1; L-tryptophan---pyruvate aminotransferase [EC:2.6.1.99]	6.77	0.12	0.28	0.34	2.9	1.63	7.07	0.71	24.12	1108.79
			K16903	SOV5g005360.1	TAA1; L-tryptophan---pyruvate aminotransferase [EC:2.6.1.99]	69.63	67.07	57.18	24.13	13.44	36.49	34.64	12.18	6.4	11.55

## Sheet: MS4_vs_MS5
Pathway Detail						FPKM value
#	Pathway	Pathway ID	K_id	genes	K_id desc	FS2	FS3	FS4	FS5	FS6	MS2	MS3	MS4	MS5	MS6
1	Metabolic pathways	ko01100	K00002	SOV6g037560.1	AKR1A1, adh; alcohol dehydrogenase (NADP+) [EC:1.1.1.2]	0.48	0.3	1.05	0.73	0.38	0.86	0.17	1.42	4.93	11.94
			K00008	SOV3g001660.1	SORD, gutB; L-iditol 2-dehydrogenase [EC:1.1.1.14]	66.11	76.51	72.91	65.6	51.13	46.06	47.67	30.65	85.24	64.33
			K00012	SOV1g010440.1	UGDH, ugd; UDPglucose 6-dehydrogenase [EC:1.1.1.22]	76.86	90.61	101.65	189.63	324.34	109.94	137.59	128.58	309.89	1070.13
			K00012	SOV5g009590.1	UGDH, ugd; UDPglucose 6-dehydrogenase [EC:1.1.1.22]	9.27	14.46	23.7	40.69	66.09	17.52	35.79	20.41	42.94	50.89
			K00026	SOV5g026120.1	MDH2; malate dehydrogenase [EC:1.1.1.37]	176.95	185.62	172.74	187.89	295.48	160.37	181.63	122.09	301.31	439.55
			K00029	SOV2g015650.1	E1.1.1.40, maeB; malate dehydrogenase (oxaloacetate-decarboxylating)(NADP+) [EC:1.1.1.40]	8.57	5.96	3.91	1.95	1.9	7.15	4.8	10.28	1.33	2.41
			K00030	SOV4g052170.1	IDH3; isocitrate dehydrogenase (NAD+) [EC:1.1.1.41]	2.57	3.58	4.03	4.89	5.56	5.48	8.11	6.62	24.22	93.17
			K00051	SOV4g019980.1	E1.1.1.82; malate dehydrogenase (NADP+) [EC:1.1.1.82]	84.26	86.51	109.6	99.01	129.33	88.25	117.39	105.38	212.96	129.59
			K00079	SOV5g021490.1	CBR1; carbonyl reductase 1 [EC:1.1.1.184 1.1.1.189 1.1.1.197]	1.41	0	0	0.11	0.16	0.6	0.8	0.22	24.79	287.06
			K00083	SOV3g038730.1	CAD; cinnamyl-alcohol dehydrogenase [EC:1.1.1.195]	10.09	5.98	8.62	15.3	32.78	27.55	27.81	97.76	635.5	1036.87
			K00083	SOV3g038760.1	CAD; cinnamyl-alcohol dehydrogenase [EC:1.1.1.195]	0.27	0.36	0.04	1.16	3.47	2.82	1.31	13.9	62.88	12.65
			K00083	SOV4g034580.1	CAD; cinnamyl-alcohol dehydrogenase [EC:1.1.1.195]	41.83	38.74	33.49	34.35	96.61	38.61	42.46	55.31	124.8	92.78
			K00108	SOV3g039080.1	betA, CHDH; choline dehydrogenase [EC:1.1.99.1]	0.62	1.04	1.48	5.25	46.07	1.24	2.19	5.19	21.37	16.09
			K00108	SOV6g035790.1	betA, CHDH; choline dehydrogenase [EC:1.1.99.1]	0.22	0.1	0.38	1.11	1.69	0.13	0.45	10.05	65.46	40.91
			K00108	SOV6g035800.1	betA, CHDH; choline dehydrogenase [EC:1.1.99.1]	22.71	29.33	60.51	89.32	108.12	36.46	67.72	105.46	34.48	27.42
			K00121	SOV5g035320.1	frmA, ADH5, adhC; S-(hydroxymethyl)glutathione dehydrogenase / alcohol dehydrogenase [EC:1.1.1.284 1.1.1.1]	0.29	0.33	2.67	10.87	7.2	0.17	0.86	7.53	32.66	19.7
			K00128	SOV2g017930.1	ALDH; aldehyde dehydrogenase (NAD+) [EC:1.2.1.3]	36.1	44.52	59.28	88.34	128.78	24.7	41.25	45.3	221.79	70.72
			K00128	SOV4g001350.1	ALDH; aldehyde dehydrogenase (NAD+) [EC:1.2.1.3]	152.6	200.7	276.71	212.56	195.86	100.46	147.01	215.75	1364.5	165.07
			K00128	SOV4g007150.1	ALDH; aldehyde dehydrogenase (NAD+) [EC:1.2.1.3]	4.54	5.1	5.89	6.79	6.19	9.31	17.82	111.6	833.26	121.06
			K00164	SOV4g045560.1	OGDH, sucA; 2-oxoglutarate dehydrogenase E1 component [EC:1.2.4.2]	44.37	44.39	51.43	61.37	77.57	37.14	48.36	46.27	92.85	148.04
			K00293	SOV2g005670.1	LYS9; saccharopine dehydrogenase (NADP+, L-glutamate forming) [EC:1.5.1.10]	19.82	16.63	19.11	18.27	27.14	11.84	11.87	38.86	100.38	110.53
			K00294	SOV5g007990.1	E1.2.1.88; 1-pyrroline-5-carboxylate dehydrogenase [EC:1.2.1.88]	142.68	126.96	122.11	103.29	92.05	152.31	142.01	87.21	274.17	303.74
			K00297	SOV4g013160.1	metF, MTHFR; methylenetetrahydrofolate reductase (NADPH) [EC:1.5.1.20]	1.76	2.14	2.6	3.56	3.52	1.08	0.83	10.15	2.75	1.14
			K00417	SOV1g016390.1	QCR7, UQCRB; ubiquinol-cytochrome c reductase subunit 7	180.45	216.75	223.96	317.52	374.67	322.26	413.99	311.96	669.04	1054.5
			K00422	SOV6g012000.1	E1.10.3.1; polyphenol oxidase [EC:1.10.3.1]	218.59	322.56	188.19	394.72	200.34	322.05	706.82	26.23	6.02	4.33
			K00422	SOV6g012070.1	E1.10.3.1; polyphenol oxidase [EC:1.10.3.1]	0.06	0	0.01	0.08	1.51	0.09	0.08	1.13	18.46	21.54
			K00423	SOV3g039940.1	E1.10.3.3; L-ascorbate oxidase [EC:1.10.3.3]	68.96	102.13	66.01	63.6	77.78	3.31	0.77	19.87	3.4	0.78
			K00423	SOV4g003120.1	E1.10.3.3; L-ascorbate oxidase [EC:1.10.3.3]	28.97	1.64	2.08	2.2	7.04	7.15	23.25	1.5	15.47	1188.93
			K00423	SOV4g003140.1	E1.10.3.3; L-ascorbate oxidase [EC:1.10.3.3]	47.08	2.45	3.36	4.53	9.96	11.74	34.08	2.88	117.2	2703.21
			K00430	SOV1g018160.1	E1.11.1.7; peroxidase [EC:1.11.1.7]	19.48	22.84	28.03	23.65	29.31	21.42	32.17	67.24	11.1	5.84
			K00430	SOV1g027360.1	E1.11.1.7; peroxidase [EC:1.11.1.7]	146.11	187.47	149.7	225.55	362.22	196.92	291.71	180.51	77.39	40.1
			K00430	SOV1g034290.1	E1.11.1.7; peroxidase [EC:1.11.1.7]	1.24	1.06	1.85	5.76	10.75	1.97	2.88	5.1	63.66	121.02
			K00430	SOV1g038870.1	E1.11.1.7; peroxidase [EC:1.11.1.7]	13.01	0.81	0.88	1.11	3.05	2.74	9.05	0.97	51.58	926.62
			K00430	SOV2g025040.1	E1.11.1.7; peroxidase [EC:1.11.1.7]	0.44	0.56	0.55	1.82	18.81	0.31	9.2	96.93	24.89	6.67
			K00430	SOV3g001550.1	E1.11.1.7; peroxidase [EC:1.11.1.7]	1.24	1.42	2.7	4.66	10.28	1.16	3.27	18.17	108.24	69.9
			K00430	SOV3g006730.1	E1.11.1.7; peroxidase [EC:1.11.1.7]	0.11	0.3	2.03	25.65	69.08	0.06	0.09	12.97	114.11	31
			K00430	SOV3g010860.1	E1.11.1.7; peroxidase [EC:1.11.1.7]	3.4	3.22	2.19	2.89	44.15	1.46	0.95	14.2	2.75	1.4
			K00430	SOV3g046090.1	E1.11.1.7; peroxidase [EC:1.11.1.7]	0	0.02	0	0	0.08	0	0	1.59	0.05	0.07
			K00430	SOV3g046100.1	E1.11.1.7; peroxidase [EC:1.11.1.7]	0.56	1.07	0.12	0	0.03	0.26	4.32	68.77	11.74	3.75
			K00430	SOV3g046150.1	E1.11.1.7; peroxidase [EC:1.11.1.7]	2.57	5.82	17	49.72	112.62	4.48	8.28	16.95	42.59	61.63
			K00430	SOV4g030870.1	E1.11.1.7; peroxidase [EC:1.11.1.7]	51.24	61.7	38.43	68.19	32.28	44.25	96.46	4.06	1.01	0.46
			K00430	SOV4g031050.1	E1.11.1.7; peroxidase [EC:1.11.1.7]	17.82	24.22	20.09	12.54	6.08	18.76	34.4	23.19	59.06	33.81
			K00430	SOV4g055400.1	E1.11.1.7; peroxidase [EC:1.11.1.7]	0.82	2.12	5.32	5.55	35.35	5.99	5.53	59.96	4.66	6.38
			K00430	SOV5g019890.1	E1.11.1.7; peroxidase [EC:1.11.1.7]	6.05	6.36	6.53	5.66	5.68	6.42	8.21	71.08	18.77	3.8
			K00430	SOV6g000670.1	E1.11.1.7; peroxidase [EC:1.11.1.7]	29.05	31.9	33.79	19.15	10.71	23.98	17.54	28.87	6.4	2.2
			K00430	SOV6g027950.1	E1.11.1.7; peroxidase [EC:1.11.1.7]	6.53	6.55	6.91	7.04	7.94	0.23	0.21	31.9	4.78	6.89
			K00430	SOV6g028910.1	E1.11.1.7; peroxidase [EC:1.11.1.7]	0	0	0	0	0	0	0	0	1.29	0.84
			K00430	SOV6g028920.1	E1.11.1.7; peroxidase [EC:1.11.1.7]	0.16	0.23	1.22	1.9	1.5	0	0	0	1.16	1.65
			K00434	SOV3g029460.1	E1.11.1.11; L-ascorbate peroxidase [EC:1.11.1.11]	4.28	5.27	1.55	5.5	25.6	3.81	2.3	3.82	21.58	13.07
			K00454	SOV4g000950.1	LOX2S; lipoxygenase [EC:1.13.11.12]	2.36	2.63	15.68	10.89	17.92	4.2	12.12	42.64	198.21	263.27
			K00499	SOV3g023970.1	CMO; choline monooxygenase [EC:1.14.15.7]	215.79	192.96	254.83	281.54	391.65	136.99	179.88	70.1	976.44	951.72
			K00507	SOV4g047710.1	SCD, desC; stearoyl-CoA desaturase (Delta-9 desaturase) [EC:1.14.19.1]	12.59	16.29	21.22	19.57	40.9	12.43	27.11	24.82	95.38	27.08
			K00512	SOV3g006450.1	CYP17A; steroid 17alpha-monooxygenase / 17alpha-hydroxyprogesterone deacetylase [EC:1.14.14.19 1.14.14.32]	78.23	89.47	64.14	30.68	21.45	75.5	122.49	85.85	263.46	185.45
			K00512	SOV3g009400.1	CYP17A; steroid 17alpha-monooxygenase / 17alpha-hydroxyprogesterone deacetylase [EC:1.14.14.19 1.14.14.32]	0.28	0.15	0.04	0.11	0	0.39	0.56	4.22	24.3	66.75
			K00512	SOV3g027100.1	CYP17A; steroid 17alpha-monooxygenase / 17alpha-hydroxyprogesterone deacetylase [EC:1.14.14.19 1.14.14.32]	5.58	5.42	8.44	15.49	25.55	7.41	9.48	16.72	37.23	54.28
			K00512	SOV5g030280.1	CYP17A; steroid 17alpha-monooxygenase / 17alpha-hydroxyprogesterone deacetylase [EC:1.14.14.19 1.14.14.32]	0	0.03	0.03	0.12	1.37	0.07	0.09	0.12	1.07	1.31
			K00547	SOV3g033340.1	mmuM, BHMT2; homocysteine S-methyltransferase [EC:2.1.1.10]	45.82	49.45	41.7	46.31	37.59	248	96.87	345.49	73.9	105.27
			K00549	SOV5g019430.1	metE; 5-methyltetrahydropteroyltriglutamate--homocysteine methyltransferase [EC:2.1.1.14]	23.85	24.8	29.59	37.93	45.76	30.95	36.68	43.17	96.56	88.86
			K00549	SOV6g036450.1	metE; 5-methyltetrahydropteroyltriglutamate--homocysteine methyltransferase [EC:2.1.1.14]	854.94	877.64	1095.06	1385.37	1316.21	1008.19	1054.48	818.99	1822.46	1582.36
			K00558	SOV4g000510.1	DNMT1, dcm; DNA (cytosine-5)-methyltransferase 1 [EC:2.1.1.37]	256.48	285.59	295	269.33	194.24	321.21	275.53	130.04	46.98	14.29
			K00559	SOV1g019300.1	SMT1, ERG6; sterol 24-C-methyltransferase [EC:2.1.1.41]	127.75	141.11	138.16	209.34	310.83	127.73	138.63	125.86	257.71	252.31
			K00588	SOV5g012060.1	E2.1.1.104; caffeoyl-CoA O-methyltransferase [EC:2.1.1.104]	238.68	275.48	213.34	288.63	467.75	239.15	332.21	319.84	744.57	467.78
			K00600	SOV1g001130.1	glyA, SHMT; glycine hydroxymethyltransferase [EC:2.1.2.1]	328.62	376.89	430.92	599.64	865.14	522.89	651.57	403.68	1010.44	1161.03
			K00600	SOV2g001490.1	glyA, SHMT; glycine hydroxymethyltransferase [EC:2.1.2.1]	11.57	15.84	13.88	8.33	9.57	12.55	18.51	60.41	21.41	19.58
			K00630	SOV6g048210.1	ATS1; glycerol-3-phosphate O-acyltransferase [EC:2.3.1.15]	34.98	35.63	36.25	35.94	40.92	29.31	34.68	183.08	58.44	50.82
			K00660	SOV1g038000.1	CHS; chalcone synthase [EC:2.3.1.74]	0	0.08	0	0.92	0.77	0	0.11	0.67	8.86	7.14
			K00660	SOV6g020830.1	CHS; chalcone synthase [EC:2.3.1.74]	114.48	131.34	72.32	145.37	391.59	126.09	189.29	269.65	1083.79	810.24
			K00660	SOV6g022890.1	CHS; chalcone synthase [EC:2.3.1.74]	0.39	0.26	0.16	0.11	0.03	0.07	0.05	71.89	674.79	71.31
			K00660	SOV6g022900.1	CHS; chalcone synthase [EC:2.3.1.74]	0.39	0.26	0.16	0.11	0.03	0.07	0.05	71.89	674.79	71.31
			K00688	SOV1g010400.1	PYG, glgP; glycogen phosphorylase [EC:2.4.1.1]	70.52	71.66	80.27	77.6	71.93	62.51	79.66	68.56	197.76	284.92
			K00688	SOV6g023220.1	PYG, glgP; glycogen phosphorylase [EC:2.4.1.1]	53.56	58.81	79.36	82.81	70.06	73.94	88.96	69.28	138.97	551.49
			K00695	SOV6g032580.1	E2.4.1.13; sucrose synthase [EC:2.4.1.13]	164.23	111.93	93.81	46.57	25.38	155.81	84.16	39.12	14.09	13.8
			K00699	SOV2g001310.1	UGT; glucuronosyltransferase [EC:2.4.1.17]	92.17	95.58	85.29	53.01	46.76	66.95	57.86	37.98	79.07	215.04
			K00699	SOV2g040350.1	UGT; glucuronosyltransferase [EC:2.4.1.17]	0.04	0	0	0.09	0	0	0	0.11	16.26	79.15
			K00699	SOV4g034620.1	UGT; glucuronosyltransferase [EC:2.4.1.17]	86.48	84.73	68.86	70.34	143.82	62.3	57.35	87.53	32.53	39.65
			K00700	SOV5g036840.1	GBE1, glgB; 1,4-alpha-glucan branching enzyme [EC:2.4.1.18]	38.63	39.67	46.25	52.83	60.23	36.47	34.77	57.99	151.94	247.91
			K00703	SOV1g032810.1	glgA; starch synthase [EC:2.4.1.21]	44.21	50.74	61.41	70.72	66.14	35.6	35.24	38.58	103.82	240.16
			K00705	SOV3g030330.1	malQ; 4-alpha-glucanotransferase [EC:2.4.1.25]	22.06	24.23	24.92	27.44	27.99	27.15	30.18	20.39	48.41	70.02
			K00750	SOV6g040900.1	GYG1, GYG2; glycogenin [EC:2.4.1.186]	1.42	1.53	1.01	1.3	2.9	1.34	1.03	1.27	6.99	36.65
			K00770	SOV6g033010.1	E2.4.2.24; 1,4-beta-D-xylan synthase [EC:2.4.2.24]	82.94	87.49	110.71	109.18	85.01	77.77	76.26	45	11.3	4.11
			K00793	SOV2g014460.1	ribE, RIB5; riboflavin synthase [EC:2.5.1.9]	63.26	67.58	73.57	83.42	104.36	71.01	84.57	108.23	250.89	213.79
			K00799	SOV4g055940.1	GST, gst; glutathione S-transferase [EC:2.5.1.18]	15.65	14.38	11.24	15.36	37.06	10.98	8.71	32.85	67.32	15.76
			K00799	SOV5g008510.1	GST, gst; glutathione S-transferase [EC:2.5.1.18]	23.01	25.27	32.16	19.07	17.03	17.39	14.76	29.62	5.6	4.64
			K00799	SOV6g031090.1	GST, gst; glutathione S-transferase [EC:2.5.1.18]	16.32	26.29	25.81	29.37	37.25	25.85	28.33	7.3	18.61	4.91
			K00799	SOV6g031110.1	GST, gst; glutathione S-transferase [EC:2.5.1.18]	2.94	18.03	4.15	41.86	48.71	19.68	21.06	94.32	10.45	2.27
			K00799	SOV6g031170.1	GST, gst; glutathione S-transferase [EC:2.5.1.18]	4.91	0.34	0	0.15	0.23	0.78	3.97	1.09	13.53	822.42
			K00799	SOV6g031180.1	GST, gst; glutathione S-transferase [EC:2.5.1.18]	130.95	121.31	96.87	102.95	166.08	215.46	171.28	149.74	365.72	184.54
			K00799	SOV6g034380.1	GST, gst; glutathione S-transferase [EC:2.5.1.18]	2.14	2.79	2.6	5.51	13.99	2	5.83	12.91	26.9	14.37
			K00811	SOV1g026070.1	ASP5; aspartate aminotransferase, chloroplastic [EC:2.6.1.1]	97.45	100.13	108.96	105.11	155.15	95.6	117.08	102.72	230.03	206.76
			K00815	SOV6g048190.1	TAT; tyrosine aminotransferase [EC:2.6.1.5]	25.11	16.18	3.67	3.49	7.77	15.59	19.41	18.77	140.8	101.06
			K00827	SOV5g016620.1	AGXT2; alanine-glyoxylate transaminase / (R)-3-amino-2-methylpropionate-pyruvate transaminase [EC:2.6.1.44 2.6.1.40]	6.87	5.62	3.57	12.76	45.14	38.67	17.33	328.72	98.63	187.52
			K00831	SOV3g028580.1	serC, PSAT1; phosphoserine aminotransferase [EC:2.6.1.52]	112.53	123.04	159.64	212.04	266.94	126.27	153.34	94.55	235.69	467.63
			K00844	SOV4g002070.1	HK; hexokinase [EC:2.7.1.1]	59.63	53.66	47.8	50.96	67.01	37.73	32.34	80.63	23.19	20.54
			K00847	SOV1g042510.1	E2.7.1.4, scrK; fructokinase [EC:2.7.1.4]	0.07	0.05	0	0.1	0.15	0.52	0.53	176.77	47.86	85.18
			K00847	SOV1g042520.1	E2.7.1.4, scrK; fructokinase [EC:2.7.1.4]	0.07	0	0	0.07	0.04	0	0	316.16	35.55	2.61
			K00847	SOV3g012220.1	E2.7.1.4, scrK; fructokinase [EC:2.7.1.4]	89.27	120.52	179.92	210.31	227.49	109.12	123.54	93.25	348.54	1574.22
			K00850	SOV4g053770.1	pfkA, PFK; 6-phosphofructokinase 1 [EC:2.7.1.11]	51.43	51.28	45.93	48.54	27.6	45.7	40.64	147.8	29.26	10.06
			K00856	SOV5g015180.1	E2.7.1.20, ADK; adenosine kinase [EC:2.7.1.20]	435.86	541.17	607.33	920.5	1421.93	662.01	865.9	474.82	1102.6	1010.57
			K00860	SOV3g018340.1	cysC; adenylylsulfate kinase [EC:2.7.1.25]	41.73	39.94	39.76	42.3	47.03	41.65	43.14	54.07	113.18	379.03
			K00868	SOV1g032140.1	pdxK, pdxY; pyridoxine kinase [EC:2.7.1.35]	5.22	5.57	5.84	7.75	8.34	7.61	5.98	31.15	11.25	7.97
			K00873	SOV3g003860.1	PK, pyk; pyruvate kinase [EC:2.7.1.40]	104.54	128.85	134.99	139.02	109.83	105.54	122.6	207.18	99.97	38.47
			K00889	SOV1g007070.1	PIP5K; 1-phosphatidylinositol-4-phosphate 5-kinase [EC:2.7.1.68]	0.98	0.07	0.06	0.08	0.15	0.31	0.81	0.05	7.13	195.98
			K00889	SOV1g013340.1	PIP5K; 1-phosphatidylinositol-4-phosphate 5-kinase [EC:2.7.1.68]	6.63	5.93	7.07	6.75	4.06	6.52	6.89	2.28	8.69	95.98
			K00889	SOV2g032300.1	PIP5K; 1-phosphatidylinositol-4-phosphate 5-kinase [EC:2.7.1.68]	0.89	0.03	0.11	0.03	0.12	0.05	1.12	0.07	1.94	170.96
			K00893	SOV2g027060.1	DCK; deoxycitidine kinase [EC:2.7.1.74]	134.92	134.09	120.17	114.7	95.31	112.71	105.36	76.48	33.22	10.64
			K00901	SOV4g007460.1	dgkA, DGK; diacylglycerol kinase (ATP) [EC:2.7.1.107]	12.49	13	14.36	16.17	18.05	11.01	12.56	30.72	12.97	50.9
			K00902	SOV2g028190.1	DOLK; dolichol kinase [EC:2.7.1.108]	41.05	38.46	38.57	38.67	45.65	27.25	23.95	39	19.05	19.38
			K00913	SOV6g047770.1	ITPK1; inositol-1,3,4-trisphosphate 5/6-kinase / inositol-tetrakisphosphate 1-kinase [EC:2.7.1.159 2.7.1.134]	51.48	56.86	55.06	35.62	33.78	24.46	25.87	88.52	30.28	20.95
			K00919	SOV1g045790.1	ispE; 4-diphosphocytidyl-2-C-methyl-D-erythritol kinase [EC:2.7.1.148]	0.85	0.72	0.66	1	1.22	5.47	9.54	1.81	11.68	4.85
			K00921	SOV1g043920.1	PIKFYVE, FAB1; 1-phosphatidylinositol-3-phosphate 5-kinase [EC:2.7.1.150]	10.97	9.93	10.92	11.22	8.08	8.22	8.75	14.02	6.47	14.97
			K00927	SOV1g023790.1	PGK, pgk; phosphoglycerate kinase [EC:2.7.2.3]	82.08	97.8	145.12	197.39	341.76	135.25	246.27	384.83	788.71	443.49
			K00927	SOV1g023810.1	PGK, pgk; phosphoglycerate kinase [EC:2.7.2.3]	355.44	415.71	452.78	562.95	770.32	489.65	596.28	416.55	938.68	1092.09
			K00939	SOV1g024180.1	adk, AK; adenylate kinase [EC:2.7.4.3]	251.18	222.99	165.9	165.88	201.72	154.24	141.82	177.86	86.52	42.52
			K00939	SOV2g013620.1	adk, AK; adenylate kinase [EC:2.7.4.3]	46.07	54.95	54.36	62.46	77.15	49.99	52.98	51.16	111.7	227.23
			K00940	SOV1g037120.1	ndk, NME; nucleoside-diphosphate kinase [EC:2.7.4.6]	58.83	79.78	79.68	92.42	148.71	89.94	146.25	91.68	196.88	92.28
			K00940	SOV6g043610.1	ndk, NME; nucleoside-diphosphate kinase [EC:2.7.4.6]	148.13	196.56	219.3	288.84	316.88	272.95	385.62	293.44	704.4	917.81
			K00948	SOV6g046970.1	PRPS, prsA; ribose-phosphate pyrophosphokinase [EC:2.7.6.1]	67.65	78.28	72.21	62	52.27	128.11	86.23	109.55	47.58	55
			K00975	SOV2g024730.1	glgC; glucose-1-phosphate adenylyltransferase [EC:2.7.7.27]	160.03	153.47	154.6	156.69	160.1	170.06	165.38	125.3	274.88	412.96
			K00975	SOV3g016450.1	glgC; glucose-1-phosphate adenylyltransferase [EC:2.7.7.27]	2.96	4.72	11.04	6.98	16.42	3.44	9.41	6.57	15.91	9.64
			K00975	SOV4g020410.1	glgC; glucose-1-phosphate adenylyltransferase [EC:2.7.7.27]	55.09	53.18	62.96	71.46	97.83	60.91	79.5	66.35	201.9	374.23
			K00975	SOV4g045120.1	glgC; glucose-1-phosphate adenylyltransferase [EC:2.7.7.27]	22.05	19.83	24.05	23.88	19.74	15.34	18.84	10.07	44.1	154.32
			K01001	SOV4g012910.1	ALG7; UDP-N-acetylglucosamine--dolichyl-phosphate N-acetylglucosaminephosphotransferase [EC:2.7.8.15]	0.79	0.64	0.94	0.59	0.57	2.98	2.02	29.3	10.57	21.53
			K01047	SOV2g001170.1	PLA2G, SPLA2; secretory phospholipase A2 [EC:3.1.1.4]	26.95	37.54	31.97	36.04	48.59	52.54	56.44	48.23	106.33	282.22
			K01051	SOV1g022230.1	E3.1.1.11; pectinesterase [EC:3.1.1.11]	14.99	0.66	1.09	0.44	1.3	2.56	12.32	1.4	19.02	1495.02
			K01051	SOV1g022560.1	E3.1.1.11; pectinesterase [EC:3.1.1.11]	9.93	0.68	0.56	0.46	1.85	2.13	9.6	0.54	15.96	856.78
			K01051	SOV1g022570.1	E3.1.1.11; pectinesterase [EC:3.1.1.11]	5.02	0.04	0.32	0.12	0.3	0.95	4.87	0.63	8.15	1032.22
			K01051	SOV1g023180.1	E3.1.1.11; pectinesterase [EC:3.1.1.11]	45.6	2.64	3.1	2.89	7.9	12.96	39.67	2.92	26.37	2061.14
			K01051	SOV1g043970.1	E3.1.1.11; pectinesterase [EC:3.1.1.11]	1.6	2.21	5.72	17.69	18.57	3.49	4.17	3.53	16.64	42.41
			K01051	SOV2g005240.1	E3.1.1.11; pectinesterase [EC:3.1.1.11]	1	0.74	0.39	0.49	0.56	0.3	0.63	60.8	6.46	1.67
			K01051	SOV2g005570.1	E3.1.1.11; pectinesterase [EC:3.1.1.11]	6.65	0.32	0.48	0.28	1.13	1.51	4.86	5.41	19.93	572.25
			K01051	SOV2g025030.1	E3.1.1.11; pectinesterase [EC:3.1.1.11]	0	0	0	0	0.1	0.14	0.07	1.37	6.96	0.75
			K01051	SOV3g000830.1	E3.1.1.11; pectinesterase [EC:3.1.1.11]	0.66	0.89	0.94	1.92	4.08	1.58	3.25	3.51	13.94	9.04
			K01051	SOV3g004940.1	E3.1.1.11; pectinesterase [EC:3.1.1.11]	65.09	62.9	52.82	74.67	92.24	14.35	15.21	8.18	105.86	149.19
			K01051	SOV4g004890.1	E3.1.1.11; pectinesterase [EC:3.1.1.11]	0	0	0	0.01	0.05	0	0	6.1	0.83	0.42
			K01051	SOV4g010340.1	E3.1.1.11; pectinesterase [EC:3.1.1.11]	0.12	0.19	0.11	0.09	0.06	0.14	0.03	72.35	787.18	153.05
			K01051	SOV4g058960.1	E3.1.1.11; pectinesterase [EC:3.1.1.11]	0	0.02	0.12	0.06	1.08	0	0.06	33.06	4.71	2.98
			K01051	SOV5g000150.1	E3.1.1.11; pectinesterase [EC:3.1.1.11]	13.28	2.82	2.84	2.73	3.73	4.95	9.96	3	12.06	594.44
			K01051	SOV5g023590.1	E3.1.1.11; pectinesterase [EC:3.1.1.11]	75.44	3.62	5.69	5.34	19.28	16.21	51.6	4.25	498.11	4666.73
			K01051	SOV5g023640.1	E3.1.1.11; pectinesterase [EC:3.1.1.11]	32.69	1.98	2.1	2.06	7.97	6.59	17.12	2.41	330.06	3042.32
			K01051	SOV6g000160.1	E3.1.1.11; pectinesterase [EC:3.1.1.11]	0.17	0.12	0.32	0.65	2.09	0.13	0.79	42.62	16.35	2.6
			K01051	SOV6g034340.1	E3.1.1.11; pectinesterase [EC:3.1.1.11]	0.56	0.45	0.36	0.31	0.26	0.46	0.45	0.25	12.15	10.74
			K01054	SOV5g002980.1	MGLL; acylglycerol lipase [EC:3.1.1.23]	32.91	36.58	42.56	47.95	49.64	47.37	58.46	341.46	1297.9	202.9
			K01057	SOV3g005780.1	PGLS, pgl, devB; 6-phosphogluconolactonase [EC:3.1.1.31]	37.37	41.25	38.39	44.43	64.55	50.67	57.04	52.62	108.49	84.97
			K01087	SOV2g032770.1	otsB; trehalose 6-phosphate phosphatase [EC:3.1.3.12]	0.29	0.51	1.36	2.87	2.94	1.11	2.12	2.16	7.93	6.99
			K01087	SOV2g037640.1	otsB; trehalose 6-phosphate phosphatase [EC:3.1.3.12]	52.51	57.05	42.98	38.22	56.12	73.53	67.86	54.78	14.36	18.45
			K01099	SOV3g013850.1	INPP5B_F; inositol polyphosphate 5-phosphatase INPP5B/F [EC:3.1.3.36]	1.91	1.94	2.82	3.81	2.84	2.73	3.26	2.71	11.26	132.91
			K01099	SOV3g040020.1	INPP5B_F; inositol polyphosphate 5-phosphatase INPP5B/F [EC:3.1.3.36]	0.46	0.25	0.11	0.14	0.36	0.1	0.61	0.33	3.37	60.93
			K01099	SOV5g003200.1	INPP5B_F; inositol polyphosphate 5-phosphatase INPP5B/F [EC:3.1.3.36]	26.31	24.44	18.96	11.71	8.6	36.9	25.63	9.52	2.7	0.86
			K01114	SOV2g024470.1	plc; phospholipase C [EC:3.1.4.3]	4.33	4.39	3.01	2.64	4.6	4.95	6.14	9.53	76.93	68.13
			K01114	SOV5g012760.1	plc; phospholipase C [EC:3.1.4.3]	11.35	11.6	12.55	25.79	38.34	13.72	13.07	5	16.75	24.6
			K01115	SOV4g010220.1	PLD1_2; phospholipase D1/2 [EC:3.1.4.4]	2.83	3.56	3.72	4.14	4.16	2.72	2.44	5.21	12.56	17.67
			K01115	SOV5g033780.1	PLD1_2; phospholipase D1/2 [EC:3.1.4.4]	2.56	0.21	0.25	0.43	3.71	0.88	2.63	2.44	10.12	201.3
			K01115	SOV6g035940.1	PLD1_2; phospholipase D1/2 [EC:3.1.4.4]	8.31	6.62	6.07	4.22	3.51	5.73	4.22	5.6	64.81	124.69
			K01176	SOV4g010030.1	AMY, amyA, malS; alpha-amylase [EC:3.2.1.1]	0	0	0	0	0	0.04	0.14	0.26	159.19	271.58
			K01176	SOV6g040570.1	AMY, amyA, malS; alpha-amylase [EC:3.2.1.1]	0.02	0	0.03	0.02	0	0	0	15.19	71.79	41.62
			K01177	SOV2g028050.1	E3.2.1.2; beta-amylase [EC:3.2.1.2]	0.18	0.09	0.29	0.2	0.1	0.31	0.28	0.21	15.38	14.35
			K01177	SOV4g001810.1	E3.2.1.2; beta-amylase [EC:3.2.1.2]	113.23	78.08	62.62	36.75	57.43	44.31	40.39	52.17	124.72	522.7
			K01177	SOV6g046480.1	E3.2.1.2; beta-amylase [EC:3.2.1.2]	86.55	120.25	183.14	121.05	191.02	27.73	46.78	77.54	251.69	709.25
			K01179	SOV4g002510.1	E3.2.1.4; endoglucanase [EC:3.2.1.4]	71.74	96.61	115.58	149.29	134.37	124.82	99.32	19.67	7.93	2.4
			K01179	SOV4g043940.1	E3.2.1.4; endoglucanase [EC:3.2.1.4]	18.1	20.41	10.43	14.36	24.99	13.94	18.23	2.15	12.32	3.25
			K01179	SOV6g032560.1	E3.2.1.4; endoglucanase [EC:3.2.1.4]	436.3	473.69	497.76	494.32	449.44	467.44	330.61	422.56	65.52	62.62
			K01179	SOV6g039800.1	E3.2.1.4; endoglucanase [EC:3.2.1.4]	0.07	0.03	0.2	0.35	0.77	0.63	1.91	20.91	97.86	235.97
			K01179	SOV6g043450.1	E3.2.1.4; endoglucanase [EC:3.2.1.4]	205.78	208.28	247.77	386.75	487.42	237.77	267.93	102.33	516.93	221.26
			K01179	SOV6g044610.1	E3.2.1.4; endoglucanase [EC:3.2.1.4]	1.79	3	13.13	38.44	71.42	1.3	11.06	39.29	13.54	9.58
			K01183	SOV2g000500.1	E3.2.1.14; chitinase [EC:3.2.1.14]	95.68	132.22	90.93	170.21	142.57	86.25	207.02	22.26	6.66	2.15
			K01183	SOV2g000570.1	E3.2.1.14; chitinase [EC:3.2.1.14]	1.68	0.77	0.25	2.05	17.94	0.87	0.51	19.58	1.83	1.39
			K01183	SOV2g015020.1	E3.2.1.14; chitinase [EC:3.2.1.14]	9.5	8.68	8.88	18.93	57.69	4.48	15.47	10.58	31.94	19.94
			K01183	SOV2g015030.1	E3.2.1.14; chitinase [EC:3.2.1.14]	630.62	474.36	299.83	433.04	1069.26	113	354.86	147.86	59	20.05
			K01183	SOV3g003900.1	E3.2.1.14; chitinase [EC:3.2.1.14]	0	0	0	0	0	0.3	0.22	0.15	2.72	46.81
			K01183	SOV3g012830.1	E3.2.1.14; chitinase [EC:3.2.1.14]	8.99	9.66	10.16	11.69	8.64	12.69	11.67	9.04	27.92	7.78
			K01184	SOV3g013730.1	E3.2.1.15; polygalacturonase [EC:3.2.1.15]	0.03	0.03	0	0.54	0.45	0	0	0.38	2.3	12.09
			K01184	SOV3g019400.1	E3.2.1.15; polygalacturonase [EC:3.2.1.15]	0.17	0.23	0.45	0.34	1.12	0.24	0.55	36.4	3.98	4.08
			K01187	SOV3g003650.1	malZ; alpha-glucosidase [EC:3.2.1.20]	14.5	15.86	27.15	8.14	5.5	16.66	20.64	34.41	12.84	10.27
			K01188	SOV2g020940.1	E3.2.1.21; beta-glucosidase [EC:3.2.1.21]	0.72	1.67	1.74	6.04	4.56	1.61	3.23	7.77	0.34	0.23
			K01188	SOV4g000880.1	E3.2.1.21; beta-glucosidase [EC:3.2.1.21]	36.71	40.77	40.24	42.75	42.47	48.86	49.16	441.07	1547.76	137.32
			K01188	SOV4g000890.1	E3.2.1.21; beta-glucosidase [EC:3.2.1.21]	15.38	15.94	14.53	13.11	15.14	17.46	17.2	133.14	454.21	129.6
			K01188	SOV4g035510.1	E3.2.1.21; beta-glucosidase [EC:3.2.1.21]	11.86	12.63	11.54	8.18	7.18	11.29	10.63	16.53	5.97	6.17
			K01188	SOV4g037090.1	E3.2.1.21; beta-glucosidase [EC:3.2.1.21]	23.1	29.48	23.11	23.72	34.71	29.35	25.52	155.97	781.22	235.98
			K01188	SOV6g031590.1	E3.2.1.21; beta-glucosidase [EC:3.2.1.21]	17.4	16.54	11.47	11.64	9.5	14.43	17.56	6.04	12.71	6.19
			K01188	SOV6g031680.1	E3.2.1.21; beta-glucosidase [EC:3.2.1.21]	3.25	3.32	3.31	2.95	2.6	10.7	8.16	8.06	2.89	1.21
			K01188	SOV6g031840.1	E3.2.1.21; beta-glucosidase [EC:3.2.1.21]	0	0	0	0	0	0	0.05	0.05	1.45	0
			K01193	SOV3g000750.1	INV, sacA; beta-fructofuranosidase [EC:3.2.1.26]	23.11	35.24	48.71	42.24	83.14	44.76	66.67	65.57	31.67	35.07
			K01193	SOV6g035610.1	INV, sacA; beta-fructofuranosidase [EC:3.2.1.26]	0.27	0.58	0.81	1.04	8.26	0.95	0.78	5.96	0.74	1.7
			K01209	SOV1g004280.1	abfA; alpha-L-arabinofuranosidase [EC:3.2.1.55]	14.79	18.18	21.41	21.4	23.31	14.4	15.2	41.46	123.58	131.76
			K01209	SOV5g007110.1	abfA; alpha-L-arabinofuranosidase [EC:3.2.1.55]	2.05	6.91	47.61	129.72	140.94	2.76	4.55	15.64	4.21	1.92
			K01213	SOV2g038350.1	E3.2.1.67; galacturan 1,4-alpha-galacturonidase [EC:3.2.1.67]	25.38	1.33	1.51	1.46	4.02	4.36	14.71	2.02	88.71	2012.68
			K01213	SOV3g015020.1	E3.2.1.67; galacturan 1,4-alpha-galacturonidase [EC:3.2.1.67]	16.33	17.82	22.11	30.34	44.36	14.53	15.93	19.54	65.25	13.97
			K01213	SOV4g005550.1	E3.2.1.67; galacturan 1,4-alpha-galacturonidase [EC:3.2.1.67]	1.93	2.12	1.57	1.79	2.14	2.16	3.75	21.24	2.26	1.34
			K01213	SOV4g042840.1	E3.2.1.67; galacturan 1,4-alpha-galacturonidase [EC:3.2.1.67]	0	0.01	0	0.05	0.27	0	0	0	2.88	14.69
			K01213	SOV5g000320.1	E3.2.1.67; galacturan 1,4-alpha-galacturonidase [EC:3.2.1.67]	0.88	1.65	2.03	7.41	16.52	7.61	7.43	10.38	21.15	15.25
			K01213	SOV5g005400.1	E3.2.1.67; galacturan 1,4-alpha-galacturonidase [EC:3.2.1.67]	14.3	1.02	0.91	0.78	2.21	3.09	11.22	1.31	15.89	985.11
			K01213	SOV6g032590.1	E3.2.1.67; galacturan 1,4-alpha-galacturonidase [EC:3.2.1.67]	25.88	1.39	1.93	1.57	6.16	5.61	19.9	1.73	42.96	1535.84
			K01213	SOV6g032610.1	E3.2.1.67; galacturan 1,4-alpha-galacturonidase [EC:3.2.1.67]	34.1	1.86	2.33	2.49	6.18	7.32	24.17	1.87	135.07	1887.38
			K01214	SOV2g014090.1	ISA, treX; isoamylase [EC:3.2.1.68]	2.5	2.33	2.96	3.03	2.31	2.93	4.66	319.83	31.83	8.91
			K01214	SOV2g038450.1	ISA, treX; isoamylase [EC:3.2.1.68]	16.37	16.14	16.94	19.97	18.97	15.57	15.67	19.68	88.87	389.63
			K01240	SOV6g023060.1	URH1; uridine nucleosidase [EC:3.2.2.3]	139.99	125.6	122.52	103.65	107.41	113.7	91.68	83.81	276.57	238.08
			K01251	SOV1g001180.1	E3.3.1.1, ahcY; adenosylhomocysteinase [EC:3.3.1.1]	2057.99	1870.48	1701.34	1863.85	2478.68	1577.54	1787.08	917.43	2441.97	3442.27
			K01251	SOV4g000740.1	E3.3.1.1, ahcY; adenosylhomocysteinase [EC:3.3.1.1]	907.08	930.39	988.56	1336.16	1743.85	731.66	874.91	376.3	1217.98	1107.06
			K01256	SOV2g000950.1	pepN; aminopeptidase N [EC:3.4.11.2]	1.31	1.05	0.65	0.96	1.97	2.62	2.77	16.78	35.16	53.17
			K01466	SOV6g010690.1	allB; allantoinase [EC:3.5.2.5]	6.29	11.12	15.85	24.83	18.86	9.04	10.66	17.08	77.6	94.77
			K01476	SOV2g029760.1	E3.5.3.1, rocF, arg; arginase [EC:3.5.3.1]	44.7	82.08	126.34	108.71	347.34	150.21	171	145.48	303.3	224.54
			K01489	SOV2g001400.1	cdd, CDA; cytidine deaminase [EC:3.5.4.5]	20.87	23.96	23.32	34.07	48.02	23.64	24.54	42.71	134.73	113.4
			K01493	SOV5g012950.1	comEB; dCMP deaminase [EC:3.5.4.12]	12.77	15.82	16.2	16.17	15.74	20.59	22.01	20.15	6.48	4.47
			K01535	SOV1g011560.1	PMA1, PMA2; H+-transporting ATPase [EC:7.1.2.1]	19.7	11.57	9.47	9.86	11.44	24.1	21.33	70.02	17.72	8.8
			K01535	SOV2g000180.1	PMA1, PMA2; H+-transporting ATPase [EC:7.1.2.1]	19.86	4.45	5.61	7.2	7.89	6.7	13.93	7.49	27.66	1074.97
			K01535	SOV4g056320.1	PMA1, PMA2; H+-transporting ATPase [EC:7.1.2.1]	0.14	0.13	0.06	0.04	0.08	0.65	0.55	0.78	267.44	474.53
			K01580	SOV4g050190.1	E4.1.1.15, gadB, gadA, GAD; glutamate decarboxylase [EC:4.1.1.15]	17.58	9.52	7.08	6.42	17.92	11.17	12.83	6.34	45.05	1162.27
			K01583	SOV1g039630.1	E4.1.1.19; arginine decarboxylase [EC:4.1.1.19]	56.26	62.06	71.81	58.18	62.56	55.48	60.15	19.58	9.55	6.03
			K01593	SOV3g048150.1	DDC, TDC; aromatic-L-amino-acid/L-tryptophan decarboxylase [EC:4.1.1.28 4.1.1.105]	0.3	1.5	0.37	5.28	11.52	2.87	7.69	10.98	3.85	1.95
			K01595	SOV4g029370.1	ppc; phosphoenolpyruvate carboxylase [EC:4.1.1.31]	119.51	131.55	158.38	167.38	213.99	152.72	202.78	103.85	251.56	448.99
			K01599	SOV4g029240.1	hemE, UROD; uroporphyrinogen decarboxylase [EC:4.1.1.37]	29.88	34.18	42.33	48.69	66.64	43.08	61.87	45.53	94.19	61.35
			K01602	SOV1g031240.1	rbcS; ribulose-bisphosphate carboxylase small chain [EC:4.1.1.39]	139.03	144.27	216.08	330.49	1144	271.37	625.2	796.38	3906.34	2413.33
			K01602	SOV1g031280.1	rbcS; ribulose-bisphosphate carboxylase small chain [EC:4.1.1.39]	17.3	21.04	68.33	123.75	842.64	169.23	707.46	1322.9	3475.31	2075.81
			K01602	SOV1g031320.1	rbcS; ribulose-bisphosphate carboxylase small chain [EC:4.1.1.39]	474.79	654.57	1458.95	1732.52	4318.31	900.86	1996.32	3391.75	7088.01	3763.88
			K01610	SOV6g035750.1	E4.1.1.49, pckA; phosphoenolpyruvate carboxykinase (ATP) [EC:4.1.1.49]	7.29	4.16	2.86	1.66	2.32	8.36	10.2	21.49	60.2	549.37
			K01613	SOV6g045020.1	psd, PISD; phosphatidylserine decarboxylase [EC:4.1.1.65]	11.52	11.45	10.33	10.6	7.62	12.14	11.85	24.24	10.75	3.74
			K01623	SOV3g046600.1	ALDO; fructose-bisphosphate aldolase, class I [EC:4.1.2.13]	0.16	0.17	0.46	0.84	2.5	0.64	1.93	1.48	11.41	16.22
			K01623	SOV4g038110.1	ALDO; fructose-bisphosphate aldolase, class I [EC:4.1.2.13]	354.9	420.96	608.36	514.68	962.31	450.03	755.96	959.33	2225.45	995.64
			K01634	SOV1g047770.1	SGPL1, DPL1; sphinganine-1-phosphate aldolase [EC:4.1.2.27]	7.44	5.65	4.48	5.35	10.72	7.02	5.18	26.96	78.02	30.72
			K01637	SOV2g007830.1	E4.1.3.1, aceA; isocitrate lyase [EC:4.1.3.1]	5.02	6.97	12.14	4.16	1.42	8.78	13.2	40.06	9.76	13.02
			K01640	SOV4g002650.1	E4.1.3.4, HMGCL, hmgL; hydroxymethylglutaryl-CoA lyase [EC:4.1.3.4]	37.18	39.64	42.55	38.99	40.89	30.48	29.04	138.1	65.4	37.03
			K01647	SOV4g002130.1	CS, gltA; citrate synthase [EC:2.3.3.1]	73.87	78.89	80.87	89.78	103.55	76.93	88.44	81.39	169.73	277.85
			K01653	SOV6g034940.1	E2.2.1.6S, ilvH, ilvN; acetolactate synthase I/III small subunit [EC:2.2.1.6]	0.13	0.2	0.09	0.18	0.2	0.02	0	11.87	1.69	2.38
			K01657	SOV1g040530.1	trpE; anthranilate synthase component I [EC:4.1.3.27]	7.45	9.13	11.35	18.72	18.18	6.75	9.86	11.47	3.89	4.4
			K01673	SOV2g019490.1	cynT, can; carbonic anhydrase [EC:4.2.1.1]	19.14	14.32	46.37	24.84	114.69	28.15	157.51	107.27	954.93	1019.7
			K01673	SOV4g052660.1	cynT, can; carbonic anhydrase [EC:4.2.1.1]	47.73	56.78	67.56	87.03	75.75	48.02	52.2	243.59	91.31	35.33
			K01674	SOV4g021270.1	cah; carbonic anhydrase [EC:4.2.1.1]	29.82	1.87	2.11	2.02	6.99	7.83	21.88	1.85	153	2245.14
			K01679	SOV6g032800.1	E4.2.1.2B, fumC, FH; fumarate hydratase, class II [EC:4.2.1.2]	59.12	63.18	65.75	92.7	110.22	71.85	85.35	63.62	154.42	295.22
			K01711	SOV2g024480.1	gmd, GMDS; GDPmannose 4,6-dehydratase [EC:4.2.1.47]	106.05	130.71	137.22	181.06	240.73	77.62	97.05	98.33	210.55	332.53
			K01724	SOV4g043930.1	PCBD, phhB; 4a-hydroxytetrahydrobiopterin dehydratase [EC:4.2.1.96]	57.27	58.78	65.2	43.84	114.98	32.81	49.94	15.98	72.58	25.48
			K01728	SOV1g011440.1	pel; pectate lyase [EC:4.2.2.2]	30.35	1.72	2.01	1.73	6.33	5.94	17.19	1.83	64.98	2100
			K01728	SOV5g007960.1	pel; pectate lyase [EC:4.2.2.2]	2.24	0.06	0.21	0.22	0.57	0.28	1.23	0.18	12.46	352.63
			K01761	SOV6g044500.1	E4.4.1.11; methionine-gamma-lyase [EC:4.4.1.11]	10.91	9.74	8.01	21.25	44.71	108.15	36.96	1098.99	159.59	172.12
			K01772	SOV1g011800.1	hemH, FECH; protoporphyrin/coproporphyrin ferrochelatase [EC:4.99.1.1 4.99.1.9]	7.93	9.98	7.19	17.77	15.35	14.43	21.11	15.18	2.83	2.26
			K01784	SOV6g042770.1	galE, GALE; UDP-glucose 4-epimerase [EC:5.1.3.2]	8.05	4.38	3.27	4.38	2.11	2.15	2.39	64.1	19.81	9.59
			K01784	SOV6g043650.1	galE, GALE; UDP-glucose 4-epimerase [EC:5.1.3.2]	13.87	15.07	14.74	15.44	22.05	12.66	11.29	78.85	23.47	16.64
			K01785	SOV1g011200.1	galM, GALM; aldose 1-epimerase [EC:5.1.3.3]	73.68	74.2	85.46	82.15	118.85	51.88	69.92	52.23	117	244.89
			K01792	SOV3g045580.1	E5.1.3.15; glucose-6-phosphate 1-epimerase [EC:5.1.3.15]	49.52	60.03	79.45	89.04	125.34	62.69	87.03	90.31	228.83	273.61
			K01817	SOV1g028410.1	trpF; phosphoribosylanthranilate isomerase [EC:5.3.1.24]	23.44	27.8	28.07	26.1	37.77	31.57	25.1	19.3	42.42	39
			K01834	SOV2g037580.1	PGAM, gpmA; 2,3-bisphosphoglycerate-dependent phosphoglycerate mutase [EC:5.4.2.11]	36.75	40.06	40.9	65.79	91.02	44.62	45.28	238.27	66.02	30.48
			K01835	SOV3g001490.1	pgm; phosphoglucomutase [EC:5.4.2.2]	35.04	34.6	45.41	58.21	78.84	41.41	51.57	60.45	177.85	211.33
			K01836	SOV6g046860.1	PGM3; phosphoacetylglucosamine mutase [EC:5.4.2.3]	63.37	47.3	41.42	32.95	26.54	31.93	26.17	42.41	18.26	21.8
			K01858	SOV3g039990.1	INO1, ISYNA1; myo-inositol-1-phosphate synthase [EC:5.5.1.4]	141.7	160.51	192.96	159.09	207.52	184.46	207.32	115.87	522.58	463.59
			K01859	SOV1g015580.1	E5.5.1.6; chalcone isomerase [EC:5.5.1.6]	60.66	71.6	50.57	91.58	264.48	84.34	157.22	175.14	521.62	278.51
			K01859	SOV3g028860.1	E5.5.1.6; chalcone isomerase [EC:5.5.1.6]	57.81	69.58	81.85	79.14	66.29	85.6	81.71	53.96	20.32	18.69
			K01859	SOV4g037520.1	E5.5.1.6; chalcone isomerase [EC:5.5.1.6]	68.07	75.64	69.12	71.24	145.06	94.73	122.17	72.16	303.37	265.9
			K01874	SOV1g023720.1	MARS, metG; methionyl-tRNA synthetase [EC:6.1.1.10]	9.12	7.7	5.48	3.33	1.5	7.28	4.59	11.73	1.91	1.3
			K01897	SOV5g000500.1	ACSL, fadD; long-chain acyl-CoA synthetase [EC:6.2.1.3]	25.96	31.14	37.98	33.44	35.67	26.06	44.76	94.13	236.1	102.8
			K01900	SOV1g047540.1	LSC2; succinyl-CoA synthetase beta subunit [EC:6.2.1.4 6.2.1.5]	5.61	4.12	4.71	3.38	2.29	0.21	0.69	2.83	0.79	0.4
			K01904	SOV1g047590.1	4CL; 4-coumarate--CoA ligase [EC:6.2.1.12]	0	0	0	0	0.03	0.04	1.16	2722.05	370.62	102.96
			K01904	SOV3g007910.1	4CL; 4-coumarate--CoA ligase [EC:6.2.1.12]	6.41	8.81	4.39	11.26	37.3	10.58	16.73	22.29	134.26	101.99
			K01965	SOV5g003130.1	PCCA, pccA; propionyl-CoA carboxylase alpha chain [EC:6.4.1.3]	42.14	42.45	44.55	39.64	32.14	39.4	36.25	53.28	21.18	23.61
			K01988	SOV6g011750.1	A4GALT; lactosylceramide 4-alpha-galactosyltransferase [EC:2.4.1.228]	0.86	1.43	0.82	4.1	2	2.66	4.46	11.78	3.19	1.59
			K02132	SOV5g034160.1	ATPeF1A, ATP5A1, ATP1; F-type H+-transporting ATPase subunit alpha	2.33	2.43	3.29	3.64	7.14	0.58	0.32	3.37	0.55	1.17
			K02134	SOV2g023940.1	ATPeF1D, ATP5D, ATP16; F-type H+-transporting ATPase subunit delta	57.08	64.36	60.96	51.86	31.12	59.52	54.04	29	10.87	8.62
			K02151	SOV5g002680.1	ATPeV1F, ATP6S14; V-type H+-transporting ATPase subunit F	64.12	77.2	91.36	101.55	151.62	79.2	78.49	75.59	161.64	211.2
			K02201	SOV3g045600.1	E2.7.7.3B; pantetheine-phosphate adenylyltransferase [EC:2.7.7.3]	4.79	5.25	5.06	6.03	5.64	7.23	7.2	55.49	19.78	15.3
			K02265	SOV4g048250.1	COX5B; cytochrome c oxidase subunit 5b	206.31	242.74	254.23	356.91	413.71	277.78	335.35	249.3	540.73	885.42
			K02291	SOV4g000330.1	crtB; 15-cis-phytoene synthase [EC:2.5.1.32]	0.01	0.02	0.01	0.14	0.32	0.03	0.13	1.93	16.52	18.9
			K02367	SOV1g028860.1	EXT2; glucuronyl/N-acetylglucosaminyl transferase EXT2 [EC:2.4.1.224 2.4.1.225]	8.07	7.64	7.72	6.14	6.57	8.77	4.74	7.76	2.03	5.12
			K02370	SOV1g033840.1	EXTL3; alpha-1,4-N-acetylglucosaminyltransferase EXTL3 [EC:2.4.1.223 2.4.1.224]	13.38	11.56	9.69	8.95	7.51	10.01	9.86	4.92	12.44	10.97
			K02639	SOV1g029120.1	petF; ferredoxin	683	778.97	822.41	932.97	1296.22	762.13	1094.79	1087.29	2248.92	1125.21
			K02699	SOV4g003830.1	psaL; photosystem I subunit XI	353.76	441.45	449.1	433.8	648.66	626.2	829.49	793.8	1761.74	702.89
			K03146	SOV4g037430.1	THI4, THI1; cysteine-dependent adenosine diphosphate thiazole synthase [EC:2.4.2.60]	70.07	76.24	370.27	662.93	854.63	169.24	423.55	335.04	1004.21	944.12
			K03147	SOV6g023120.1	thiC; phosphomethylpyrimidine synthase [EC:4.1.99.17]	37.7	37.07	46.02	46.97	72.61	29.58	57.5	34.75	116.86	107.81
			K03637	SOV2g034280.1	moaC, CNX3; cyclic pyranopterin monophosphate synthase [EC:4.6.1.17]	58.07	62.49	49.55	32.04	29.27	39.84	33.42	41.45	19.88	9.31
			K03707	SOV4g008530.1	tenA; thiaminase (transcriptional activator TenA) [EC:3.5.99.2]	33.16	32.29	31.47	33.53	36.02	25.92	27.85	197.19	54.26	50.67
			K03794	SOV5g009910.1	sirB; sirohydrochlorin ferrochelatase [EC:4.99.1.4]	18.42	20.58	19.6	20.19	20.86	15.82	16.96	13.27	27.9	20.51
			K03921	SOV4g003350.1	FAB2, SSI2, desA1; acyl-[acyl-carrier-protein] desaturase [EC:1.14.19.2 1.14.19.11 1.14.19.26]	102.05	108.53	113.87	167.64	193.31	103.78	112.55	228.07	1071.87	408.47
			K04035	SOV1g004160.1	E1.14.13.81, acsF, chlE; magnesium-protoporphyrin IX monomethyl ester (oxidative) cyclase [EC:1.14.13.81]	383.11	414.08	445.48	423.88	609.88	363.26	476.77	351.98	743.31	380.96
			K04121	SOV4g058030.1	E4.2.3.19; ent-kaurene synthase [EC:4.2.3.19]	0.82	0.74	0.97	3.02	5.69	0.65	1.06	6.63	15.69	6.43
			K04123	SOV2g024320.1	KAO; ent-kaurenoic acid monooxygenase [EC:1.14.14.107]	4.47	3.46	4.78	7.88	17.9	3.19	3.4	17.52	38.71	13.94
			K04124	SOV4g048560.1	E1.14.11.15; gibberellin 3beta-dioxygenase [EC:1.14.11.15]	0.78	0.66	0.54	0.79	5.67	1.08	3.35	0.74	23.05	13.95
			K05288	SOV6g040070.1	PIGO; GPI ethanolamine phosphate transferase 3 subunit O [EC:2.7.-.-]	6.68	6.61	6.85	7.52	6.67	5.61	5.37	23	7.27	2.83
			K05298	SOV4g015950.1	GAPA; glyceraldehyde-3-phosphate dehydrogenase (NADP+) (phosphorylating) [EC:1.2.1.13]	160.42	219.64	412.59	478.72	805.06	365.01	709.83	872.62	1802.32	848.87
			K05298	SOV5g038240.1	GAPA; glyceraldehyde-3-phosphate dehydrogenase (NADP+) (phosphorylating) [EC:1.2.1.13]	54.85	71.34	134.76	146.53	282.83	127	300.79	456.89	997.86	522.24
			K05350	SOV1g042790.1	bglB; beta-glucosidase [EC:3.2.1.21]	4.82	6.6	7.03	12.4	11.24	8.47	8.81	2.31	0.76	0.26
			K05350	SOV6g002140.1	bglB; beta-glucosidase [EC:3.2.1.21]	110.16	97.32	73.49	152.15	99.22	100.31	61.19	17.58	43.57	23.42
			K05350	SOV6g002280.1	bglB; beta-glucosidase [EC:3.2.1.21]	32.76	20.11	11.17	11.54	23.08	23.61	27.91	65.21	276.41	191.21
			K05857	SOV1g028580.1	PLCD; phosphatidylinositol phospholipase C, delta [EC:3.1.4.11]	64.19	69.14	56.57	29.33	30.09	40.63	36.45	41.51	17.81	20.4
			K05857	SOV1g040890.1	PLCD; phosphatidylinositol phospholipase C, delta [EC:3.1.4.11]	21.39	16.64	8.92	3.2	2.08	16.98	8.4	6.1	0.9	0.92
			K05894	SOV4g059530.1	OPR; 12-oxophytodienoic acid reductase [EC:1.3.1.42]	4.14	5.79	4.12	11.42	40.61	12.05	19.9	18.86	7.92	6.88
			K05917	SOV2g023930.1	CYP51; sterol 14alpha-demethylase [EC:1.14.14.154 1.14.15.36]	61.1	70.64	78.51	106.64	142.09	86.95	88.73	62.69	143.62	113.79
			K05933	SOV2g001390.1	E1.14.17.4; aminocyclopropanecarboxylate oxidase [EC:1.14.17.4]	0.16	0.12	0.54	39.14	139.23	0.06	0.21	0.68	20.51	83.21
			K05953	SOV4g004710.1	E2.5.1.43; nicotianamine synthase [EC:2.5.1.43]	1.66	3.51	5.09	8.89	8.68	11.52	16.73	12.14	33.39	28.1
			K06123	SOV3g039780.1	AYR1; 1-acylglycerone phosphate reductase [EC:1.1.1.101]	10.84	11.98	4.87	6.27	9.88	9.93	10.76	11.96	24.51	19.26
			K06124	SOV6g045340.1	PHOSPHO1; phosphoethanolamine/phosphocholine phosphatase [EC:3.1.3.75]	1.18	1.18	1.23	0.96	1.29	2.81	3.49	39.33	4.48	4.79
			K06124	SOV6g045420.1	PHOSPHO1; phosphoethanolamine/phosphocholine phosphatase [EC:3.1.3.75]	0	0	0	0.06	0.48	0	0	8.91	1.24	1.49
			K06124	SOV6g045440.1	PHOSPHO1; phosphoethanolamine/phosphocholine phosphatase [EC:3.1.3.75]	0	0.05	0	0.1	0.45	0.09	0	22.21	1.78	0.83
			K06617	SOV1g041580.1	E2.4.1.82; raffinose synthase [EC:2.4.1.82]	26.77	26.88	19.88	14.35	11.5	14.49	13.59	10.83	4.66	2.33
			K06617	SOV5g005370.1	E2.4.1.82; raffinose synthase [EC:2.4.1.82]	0	0.02	0	0	0.01	0.02	0.04	0.57	4.75	3.19
			K06928	SOV5g009940.1	NTPCR; nucleoside-triphosphatase [EC:3.6.1.15]	13.79	15.27	20.82	22.9	17.69	17.52	12.87	14.83	5.98	4.27
			K06949	SOV1g047190.1	rsgA, engC; ribosome biogenesis GTPase / thiamine phosphate phosphatase [EC:3.6.1.- 3.1.3.100]	29.4	29.16	29.53	26.75	23.29	30.11	27.31	54	16.78	5.94
			K07232	SOV1g033760.1	CHAC, chaC; glutathione-specific gamma-glutamylcyclotransferase [EC:4.3.2.7]	2311.35	1959.85	1327.56	628.27	596.93	9872.85	2523.29	15552.7	1680.4	1347.09
			K07408	SOV1g021000.1	CYP1A1; cytochrome P450 family 1 subfamily A polypeptide 1 [EC:1.14.14.1]	14.59	15.47	8.98	3.24	3.28	0.37	1.42	5.36	79.44	6.15
			K07408	SOV1g029500.1	CYP1A1; cytochrome P450 family 1 subfamily A polypeptide 1 [EC:1.14.14.1]	3.53	4.57	3.96	3.34	2.24	3.35	3.62	6.81	260.95	196.58
			K07408	SOV1g041830.1	CYP1A1; cytochrome P450 family 1 subfamily A polypeptide 1 [EC:1.14.14.1]	108.24	95.09	97.75	59.03	40.04	42.6	53.85	36.96	75.74	61.02
			K07408	SOV2g027070.1	CYP1A1; cytochrome P450 family 1 subfamily A polypeptide 1 [EC:1.14.14.1]	1.54	3.12	2.58	30.92	225.47	0.66	1.5	32.06	77.92	57.39
			K07512	SOV6g027400.1	MECR, NRBF1; mitochondrial enoyl-[acyl-carrier protein] reductase / trans-2-enoyl-CoA reductase [EC:1.3.1.- 1.3.1.38]	27.57	22.87	20.43	16.3	11.01	24.67	20.17	22.37	8.69	3.96
			K07964	SOV2g020700.1	HPSE; heparanase [EC:3.2.1.166]	16.19	18.54	18.37	27.61	30.22	17.61	22.99	37.68	193.66	98.52
			K08081	SOV6g022130.1	TR1; tropinone reductase I [EC:1.1.1.206]	0	0	0	0	0	3.65	4.75	5.04	1.46	0.54
			K08099	SOV6g042000.1	E3.1.1.14; chlorophyllase [EC:3.1.1.14]	0.02	0.03	0.07	0.43	0.12	0.07	0.16	0.64	3.21	5.77
			K08247	SOV3g024550.1	E2.1.1.12; methionine S-methyltransferase [EC:2.1.1.12]	68.18	68.08	71.68	78.57	77.85	30.74	44.24	18.71	37.65	53.61
			K08248	SOV2g012820.1	MDL3; (R)-mandelonitrile lyase [EC:4.1.2.10]	7.38	8.91	9.53	10.62	8.48	10	8.86	78.56	15.52	4.26
			K08678	SOV6g025160.1	UXS1, uxs; UDP-glucuronate decarboxylase [EC:4.1.1.35]	179.58	201.69	212.52	256.3	372.73	202.59	250.36	254.02	604.67	644.27
			K08901	SOV1g040280.1	psbQ; photosystem II oxygen-evolving enhancer protein 3	11.07	14.76	18.1	16.52	29.07	13.83	36.17	43.75	98	38.41
			K08902	SOV6g023630.1	psb27; photosystem II Psb27 protein	90.56	95.35	121.38	109.98	184.47	95.14	152.14	157.81	345.79	154.58
			K08912	SOV1g041810.1	LHCB1; light-harvesting complex II chlorophyll a/b binding protein 1	603.88	752.46	866.64	1126.4	2841.59	1093.69	1849.8	1491.1	3148.61	1647.84
			K08912	SOV2g025950.1	LHCB1; light-harvesting complex II chlorophyll a/b binding protein 1	939.97	1040.75	1314.59	1321.77	3297.42	918.8	1662.23	416.01	3823.02	1734.24
			K08912	SOV5g026610.1	LHCB1; light-harvesting complex II chlorophyll a/b binding protein 1	1131.38	1288.15	1547.51	1832.92	4114.03	1837.95	3017.35	2498.37	5674.29	2793.79
			K08912	SOV5g026630.1	LHCB1; light-harvesting complex II chlorophyll a/b binding protein 1	1131.38	1288.15	1547.51	1832.92	4114.03	1837.95	3017.35	2498.37	5674.29	2793.79
			K08916	SOV2g032010.1	LHCB5; light-harvesting complex II chlorophyll a/b binding protein 5	1033.5	1173.57	1300.89	1156.17	1882.63	1184.57	1306.58	1213.54	2655.07	1359.05
			K09458	SOV5g026250.1	fabF, OXSM, CEM1; 3-oxoacyl-[acyl-carrier-protein] synthase II [EC:2.3.1.179]	115.89	137.84	180.27	224.51	241.75	156.25	224.65	188.1	560.74	374.89
			K09587	SOV3g048120.1	CYP90B1, DWF4; steroid 22-alpha-hydroxylase [EC:1.14.13.-]	17.16	15.41	16.53	21.58	45.52	13.65	13.7	50.94	22	89.86
			K09590	SOV3g046260.1	CYP85A1, BR6OX1; brassinosteroid-6-oxidase 1 [EC:1.14.-.-]	6.67	7.51	11.42	18.06	8.4	9.24	8.35	4.74	25.11	15.17
			K09680	SOV4g049350.1	coaW; type II pantothenate kinase [EC:2.7.1.33]	24.82	27.83	28.8	36.37	41.18	32.64	34.46	25.23	52.72	57.79
			K09680	SOV5g005850.1	coaW; type II pantothenate kinase [EC:2.7.1.33]	44.05	44.48	50.76	52.78	52.48	44.19	45.48	182.27	62.87	50.37
			K09753	SOV3g008230.1	CCR; cinnamoyl-CoA reductase [EC:1.2.1.44]	2.34	3.26	2.62	2.77	7.87	3.51	4.2	72.72	12.28	4.56
			K09753	SOV4g056470.1	CCR; cinnamoyl-CoA reductase [EC:1.2.1.44]	39.33	39.39	36.96	72.07	98.6	151.34	116.52	31.02	68.77	496.59
			K09753	SOV6g047710.1	CCR; cinnamoyl-CoA reductase [EC:1.2.1.44]	10.97	13.4	9.53	9.72	25.71	3.67	6.17	631.22	243.46	59.33
			K09832	SOV3g009360.1	CYP710A; sterol 22-desaturase [EC:1.14.19.41]	53.08	58.56	39.41	43.71	45.13	57.57	51.13	101.3	30.77	18.45
			K09832	SOV3g009390.1	CYP710A; sterol 22-desaturase [EC:1.14.19.41]	22.97	28.41	34.27	40.03	28.68	33.03	38.7	42.74	6.54	3.39
			K09833	SOV1g026020.1	HPT, HGGT, ubiA; homogentisate phytyltransferase / homogentisate geranylgeranyltransferase [EC:2.5.1.115 2.5.1.116]	0.83	0.8	0.76	0.46	1.2	1.66	1.66	0.5	5.51	12.57
			K10047	SOV5g031670.1	VTC4; inositol-phosphate phosphatase / L-galactose 1-phosphate phosphatase [EC:3.1.3.25 3.1.3.93]	23.01	28.36	31.79	37.24	50.51	29.95	39.14	27.97	56.45	66.22
			K10206	SOV6g020360.1	E2.6.1.83; LL-diaminopimelate aminotransferase [EC:2.6.1.83]	0.02	0	0	0	0.02	0	0	2.81	18.05	5.28
			K10251	SOV1g046350.1	HSD17B12, KAR, IFA38; 17beta-estradiol 17-dehydrogenase / very-long-chain 3-oxoacyl-CoA reductase [EC:1.1.1.62 1.1.1.330]	76	88.59	86.32	81.97	83.26	80.94	92.79	73.15	172.63	62.47
			K10256	SOV4g000640.1	FAD2; omega-6 fatty acid desaturase / acyl-lipid omega-6 desaturase (Delta-12 desaturase) [EC:1.14.19.6 1.14.19.22]	0	0	0	0.12	1.63	0	0	120.81	772.12	177.73
			K10712	SOV1g011320.1	ADO; cysteamine dioxygenase [EC:1.13.11.19]	67.73	43.96	27.94	36.79	62.84	18.79	19.11	20.34	45.8	14.21
			K10717	SOV1g031350.1	CYP735A; cytokinin trans-hydroxylase	2.16	0.79	0.44	0.5	0.7	0.36	2.15	5.01	46.3	27.86
			K10760	SOV1g025390.1	IPT; adenylate dimethylallyltransferase (cytokinin synthase) [EC:2.5.1.27 2.5.1.112]	0	0	0.04	0	0.25	0	0	4.48	68.95	27.77
			K10760	SOV3g033000.1	IPT; adenylate dimethylallyltransferase (cytokinin synthase) [EC:2.5.1.27 2.5.1.112]	4.79	3.76	2.82	1.62	1.2	4.86	4.06	20.14	3.4	0.73
			K10807	SOV4g012100.1	RRM1; ribonucleoside-diphosphate reductase subunit M1 [EC:1.17.4.1]	12.6	14.92	13.98	13.42	10.23	14.06	10.26	12.81	5	1.48
			K10960	SOV5g008670.1	chlP, bchP; geranylgeranyl diphosphate/geranylgeranyl-bacteriochlorophyllide a reductase [EC:1.3.1.83 1.3.1.111]	762.6	812.54	812.38	461.22	539.57	746.69	734.19	369.39	897.76	367.51
			K11153	SOV1g037330.1	RDH12; retinol dehydrogenase 12 [EC:1.1.1.300]	0.04	0.1	0.07	0	0	0.28	0.35	48.86	478.1	132.48
			K11153	SOV5g005410.1	RDH12; retinol dehydrogenase 12 [EC:1.1.1.300]	5.5	10.92	9.89	9.21	8.5	6.36	8.2	6.93	2.03	1.3
			K11153	SOV5g015380.1	RDH12; retinol dehydrogenase 12 [EC:1.1.1.300]	25.39	33.04	39.57	21.29	20.25	27.98	22.21	471.18	110.67	57.85
			K11153	SOV6g044190.1	RDH12; retinol dehydrogenase 12 [EC:1.1.1.300]	109.75	94.11	96.71	63.92	31.07	45.91	32.53	35.31	11.74	5.98
			K11420	SOV1g035960.1	EHMT; [histone H3]-lysine9 N-trimethyltransferase EHMT [EC:2.1.1.355]	0.26	0.27	0.7	1.23	0.85	0.77	2.45	15.28	5.74	0.89
			K11422	SOV4g052250.1	SETD1, SET1; [histone H3]-lysine4 N-trimethyltransferase SETD1 [EC:2.1.1.354]	9.12	8.1	7.72	7.2	4.79	7.44	7.53	8.76	4.16	7.53
			K11517	SOV5g025620.1	HAO; (S)-2-hydroxy-acid oxidase [EC:1.1.3.15]	6.58	8.7	9.65	10.55	17.67	11.75	13.56	7.41	20.51	17.61
			K11816	SOV1g036930.1	YUCCA; indole-3-pyruvate monooxygenase [EC:1.14.13.168]	2.45	4.85	13.25	17.18	15.67	7.57	6.94	14.22	39.04	54.88
			K11820	SOV1g038910.1	UGT74B1; N-hydroxythioamide S-beta-glucosyltransferase [EC:2.4.1.195]	0.33	0.08	0.27	0.94	2.91	1.01	0.96	2.77	13.41	13.14
			K11820	SOV3g013570.1	UGT74B1; N-hydroxythioamide S-beta-glucosyltransferase [EC:2.4.1.195]	0.12	0.22	0.11	0.25	0.44	0.66	0.76	3.26	106.74	139.81
			K11820	SOV5g003780.1	UGT74B1; N-hydroxythioamide S-beta-glucosyltransferase [EC:2.4.1.195]	6.4	7	10.57	11.36	16.56	10.17	15.42	48.76	19.43	31.52
			K12309	SOV2g001510.1	GLB1, ELNR1; beta-galactosidase [EC:3.2.1.23]	10.57	16.15	33.68	25.77	57.23	9.71	15.66	53.18	134.13	91.76
			K12309	SOV6g035690.1	GLB1, ELNR1; beta-galactosidase [EC:3.2.1.23]	37.68	37.36	30.84	26.06	25.21	52.19	41.69	47.73	20.63	8.62
			K12349	SOV6g023410.1	ASAH2; neutral ceramidase [EC:3.5.1.23]	66.48	71.13	84.31	116.47	112.94	75.55	82.28	124.59	531.94	110.98
			K12353	SOV6g045130.1	SMPD4; sphingomyelin phosphodiesterase 4 [EC:3.1.4.12]	16.09	14.3	15.05	12.49	11.59	10.55	10.06	29.32	6.05	3.35
			K12373	SOV1g028790.1	HEXA_B; hexosaminidase [EC:3.2.1.52]	3.43	4.58	4.77	6.18	31.31	6.36	7.8	32.58	8.01	8.31
			K12451	SOV6g042380.1	UER1; 3,5-epimerase/4-reductase [EC:5.1.3.- 1.1.1.-]	104.47	101.25	93.77	168.22	277.96	108.71	133.01	135.75	421.74	930.1
			K12657	SOV1g029760.1	ALDH18A1, P5CS; delta-1-pyrroline-5-carboxylate synthetase [EC:2.7.2.11 1.2.1.41]	224.81	172.68	147.49	129.23	104.89	212.17	183.79	91.08	497.17	387.86
			K13051	SOV3g022310.1	ASRGL1, iaaA; L-asparaginase / beta-aspartyl-peptidase [EC:3.5.1.1 3.4.19.5]	7.71	10.9	7.2	8.32	16.42	3.35	4.9	7.62	33.91	41.86
			K13051	SOV5g010510.1	ASRGL1, iaaA; L-asparaginase / beta-aspartyl-peptidase [EC:3.5.1.1 3.4.19.5]	76.32	83.48	71.45	69.53	52.82	70.49	76.82	26.91	72.55	86.18
			K13065	SOV3g014960.1	E2.3.1.133, HCT; shikimate O-hydroxycinnamoyltransferase [EC:2.3.1.133]	1.95	3.49	1.5	6.03	8.65	2.61	6.71	117.04	23.75	10.88
			K13066	SOV3g006550.1	E2.1.1.68, COMT; caffeic acid 3-O-methyltransferase [EC:2.1.1.68]	14.19	14.51	8.49	26.73	63.3	27.18	18.31	22.31	47.61	25.82
			K13082	SOV6g045350.1	DFR; bifunctional dihydroflavonol 4-reductase/flavanone 4-reductase [EC:1.1.1.219 1.1.1.234]	0.58	0.93	0.24	22.3	273.77	0.41	1.16	6.18	0.08	0.09
			K13258	SOV2g027990.1	HIDH; 2-hydroxyisoflavanone dehydratase [EC:4.2.1.105]	0	0.04	0	0.13	1.04	0.45	0.65	32.23	10.71	2.5
			K13366	SOV1g019320.1	MPAO, PAO1; polyamine oxidase [EC:1.5.3.14 1.5.3.16 1.5.3.-]	25	24.58	22.95	30.7	25.62	1.62	1.6	10.87	29.31	18.19
			K13379	SOV1g020360.1	RGP, UTM; reversibly glycosylated polypeptide / UDP-arabinopyranose mutase [EC:2.4.1.- 5.4.99.30]	36.53	37.39	41.54	54.84	71.9	46.14	56.63	35.43	419.05	2822.03
			K13508	SOV2g027620.1	GPAT; glycerol-3-phosphate acyltransferase [EC:2.3.1.15 2.3.1.198]	0	0	0.13	2.96	5.51	0.04	1.52	56.3	7.79	1.38
			K13600	SOV2g039330.1	CAO; chlorophyllide a oxygenase [EC:1.14.13.122]	46.91	49.37	54.14	53.27	69.81	43.11	47.37	32.01	77.8	56.48
			K13679	SOV6g044750.1	WAXY; granule-bound starch synthase [EC:2.4.1.242]	227.24	187.01	208.93	298.29	460.46	182.47	173.39	148.71	596.29	693.84
			K13800	SOV3g000860.1	CMPK1, UMPK; UMP-CMP kinase [EC:2.7.4.14]	5.81	6.66	7.6	5.94	6.89	7.19	10.1	16.85	37.47	54.43
			K14085	SOV1g043320.1	ALDH7A1; aldehyde dehydrogenase family 7 member A1 [EC:1.2.1.31 1.2.1.8 1.2.1.3]	87.75	96.42	84.18	76.25	115.85	113.3	107.73	194.12	456.17	565.1
			K14175	SOV6g005500.1	NES1; (3S,6E)-nerolidol synthase [EC:4.2.3.48]	0.08	0.06	0.23	0.27	1.92	2.12	4.98	0.08	7.96	34.86
			K14652	SOV6g025610.1	ribBA; 3,4-dihydroxy 2-butanone 4-phosphate synthase / GTP cyclohydrolase II [EC:4.1.99.12 3.5.4.25]	0.13	0.16	0.59	0.5	0.97	0.03	0.89	2.09	6.53	5.76
			K14682	SOV3g044640.1	argAB; amino-acid N-acetyltransferase [EC:2.3.1.1]	37.05	44	49.27	29.05	19.09	61.7	48.69	57.2	20.11	16.11
			K15227	SOV2g020570.1	TYRAAT; arogenate dehydrogenase (NADP+), plant [EC:1.3.1.78]	70.5	88.59	28.55	25.69	42.32	57.32	50.38	27.43	10.14	9.91
			K15397	SOV1g032730.1	KCS; 3-ketoacyl-CoA synthase [EC:2.3.1.199]	1.77	1.59	1.25	1.68	1.01	1.04	0.52	60.79	841.46	109.41
			K15397	SOV2g034790.1	KCS; 3-ketoacyl-CoA synthase [EC:2.3.1.199]	128.03	188.04	181.68	109.66	117.23	48.07	66.48	122.3	23.09	67.71
			K15397	SOV3g001380.1	KCS; 3-ketoacyl-CoA synthase [EC:2.3.1.199]	31.66	35.97	29.23	23.81	15.74	36.52	27.68	12.39	1.58	1.6
			K15397	SOV4g010570.1	KCS; 3-ketoacyl-CoA synthase [EC:2.3.1.199]	0.41	0.15	0.06	0.08	0.02	0.08	0.16	64.31	991.12	96.63
			K15397	SOV4g045310.1	KCS; 3-ketoacyl-CoA synthase [EC:2.3.1.199]	3.12	3.74	7.05	9.34	11.61	2.39	3.96	14.07	80.84	17.5
			K15397	SOV5g016570.1	KCS; 3-ketoacyl-CoA synthase [EC:2.3.1.199]	108.42	125.94	108.42	77.24	63.09	65.79	64.74	115.2	42.07	14.18
			K15397	SOV6g022150.1	KCS; 3-ketoacyl-CoA synthase [EC:2.3.1.199]	1.87	1.89	1.83	2.92	2.22	2.81	1.04	8.06	18.92	12.34
			K15397	SOV6g022160.1	KCS; 3-ketoacyl-CoA synthase [EC:2.3.1.199]	0.1	0.13	0.58	5.12	5.33	1.05	1.74	97.89	215.42	8.09
			K15398	SOV2g031660.1	CYP86A4S; fatty acid omega-hydroxylase [EC:1.14.-.-]	34.88	40.38	41.7	42.54	38.53	30.14	35.74	71.22	32.4	12.25
			K15398	SOV6g039170.1	CYP86A4S; fatty acid omega-hydroxylase [EC:1.14.-.-]	47.21	62.59	56.11	34.19	43.53	20.4	27.38	65.43	217.52	182.73
			K15893	SOV4g051180.1	HPR1; glycerate dehydrogenase [EC:1.1.1.29]	29.51	36.91	67.95	72.59	138.79	40.55	82.56	134.25	303.14	197.23
			K15919	SOV6g042110.1	HPR2_3; glyoxylate/hydroxypyruvate reductase [EC:1.1.1.79 1.1.1.81]	14.79	11.98	9	9.03	8.69	7.88	8.24	3.88	10.17	12.02
			K15920	SOV2g000300.1	XYL4; xylan 1,4-beta-xylosidase [EC:3.2.1.37]	10.24	17.94	47.46	84.43	87.5	16.58	32	72.97	459.84	117.45
			K15920	SOV2g021810.1	XYL4; xylan 1,4-beta-xylosidase [EC:3.2.1.37]	0.73	0.46	10.04	10.32	15.13	0.41	0.94	30.88	4.3	4.83
			K15920	SOV3g010040.1	XYL4; xylan 1,4-beta-xylosidase [EC:3.2.1.37]	37.89	23.59	33.44	67.6	191.02	16	33.28	52.97	175.79	228.83
			K16055	SOV2g009230.1	TPS; trehalose 6-phosphate synthase/phosphatase [EC:2.4.1.15 3.1.3.12]	35.24	35.75	36.92	26.8	25.93	23.36	25.08	94.2	36.23	48.18
			K16055	SOV5g006260.1	TPS; trehalose 6-phosphate synthase/phosphatase [EC:2.4.1.15 3.1.3.12]	197.82	203.97	185.03	50.57	59.8	135.37	120.83	85.38	28.29	30.71
			K16055	SOV5g027360.1	TPS; trehalose 6-phosphate synthase/phosphatase [EC:2.4.1.15 3.1.3.12]	0.96	1.35	2.66	2.46	2.94	2.6	2.03	42.32	9.83	3.05
			K16190	SOV5g017600.1	GLCAK; glucuronokinase [EC:2.7.1.43]	33.25	38.8	38.11	48.49	53.75	35.47	43.19	71.05	265.77	133.01
			K16871	SOV3g026580.1	POP2; 4-aminobutyrate---pyruvate transaminase [EC:2.6.1.96]	1.33	1.52	0.74	0.95	35.98	1.38	1.4	0.81	9.36	21.96
			K16903	SOV1g045490.1	TAA1; L-tryptophan---pyruvate aminotransferase [EC:2.6.1.99]	6.77	0.12	0.28	0.34	2.9	1.63	7.07	0.71	24.12	1108.79
			K17285	SOV1g001370.1	SELENBP1; methanethiol oxidase [EC:1.8.3.4]	67.14	70.84	89.02	55.77	101.15	151.64	127.07	389.08	148.55	234.27
			K17497	SOV5g033650.1	PMM; phosphomannomutase [EC:5.4.2.8]	44.83	56.7	68.02	92.23	124.38	71.56	85.55	60.53	130.54	247.16
			K18674	SOV3g011160.1	GALK2; N-acetylgalactosamine kinase [EC:2.7.1.157]	31.66	37.88	38.89	41.39	45.69	38.76	34.18	73.08	33.23	16.49
			K18674	SOV5g013100.1	GALK2; N-acetylgalactosamine kinase [EC:2.7.1.157]	28.37	30.49	30.94	26.53	22.07	39.46	31.44	133.59	38.84	19.91
			K18819	SOV5g000400.1	GOLS; inositol 3-alpha-galactosyltransferase [EC:2.4.1.123]	1.35	0.78	0.2	0.08	0.03	0.31	0.41	6.57	0.49	0.08
			K18857	SOV2g036390.1	ADH1; alcohol dehydrogenase class-P [EC:1.1.1.1]	16.56	15.36	18.81	58.11	118.91	12.7	13.65	20.2	49.11	193.49
			K19355	SOV2g024720.1	MAN; mannan endo-1,4-beta-mannosidase [EC:3.2.1.78]	0.17	0.23	0.1	0.34	0.3	0.24	1.02	2.06	5.6	3.21
			K19355	SOV3g045890.1	MAN; mannan endo-1,4-beta-mannosidase [EC:3.2.1.78]	50.02	51.75	53.7	93.56	88.07	39.33	50.82	24.85	78.32	66.69
			K19355	SOV5g017890.1	MAN; mannan endo-1,4-beta-mannosidase [EC:3.2.1.78]	1.58	2.79	6.42	13.06	31.19	2.74	7.35	8.23	37.77	36.15
			K19893	SOV1g032770.1	GN5_6; glucan endo-1,3-beta-glucosidase 5/6 [EC:3.2.1.39]	60.54	63.35	72.99	75.32	73.79	61.71	59.36	34.01	127.05	58.36
			K19893	SOV2g020660.1	GN5_6; glucan endo-1,3-beta-glucosidase 5/6 [EC:3.2.1.39]	3.04	4.99	12.86	17.96	23.64	4.36	3.7	9.7	20.91	18.35
			K20495	SOV4g035970.1	CYP704B1; long-chain fatty acid omega-monooxygenase [EC:1.14.14.80]	0.23	0.19	0.13	0.13	0.09	0.39	0.29	1885.09	623.35	30.15
			K20772	SOV6g039760.1	ACS1_2_6; 1-aminocyclopropane-1-carboxylate synthase 1/2/6 [EC:4.4.1.14]	67.17	126.96	106.25	76.36	106.96	10.99	16.65	58.97	15.71	7.01
			K21568	SOV6g048780.1	PLR; pinoresinol/lariciresinol reductase [EC:1.23.1.1 1.23.1.2 1.23.1.3 1.23.1.4]	8.93	5.72	2.55	3.32	8.63	10.08	8.46	3.6	22.75	19.01
			K22374	SOV1g038670.1	DMAS1; 3''-deamino-3''-oxonicotianamine reductase [EC:1.1.1.285]	11.39	10.78	7.88	8.27	6.09	20.61	18.01	15.22	6.93	6.63
			K22374	SOV1g038690.1	DMAS1; 3''-deamino-3''-oxonicotianamine reductase [EC:1.1.1.285]	0.12	0	0.22	3.22	61.98	0.07	0.13	57.31	386.93	96.53
2	Starch and sucrose metabolism	ko00500	K00688	SOV1g010400.1	PYG, glgP; glycogen phosphorylase [EC:2.4.1.1]	70.52	71.66	80.27	77.6	71.93	62.51	79.66	68.56	197.76	284.92
			K00688	SOV6g023220.1	PYG, glgP; glycogen phosphorylase [EC:2.4.1.1]	53.56	58.81	79.36	82.81	70.06	73.94	88.96	69.28	138.97	551.49
			K00695	SOV6g032580.1	E2.4.1.13; sucrose synthase [EC:2.4.1.13]	164.23	111.93	93.81	46.57	25.38	155.81	84.16	39.12	14.09	13.8
			K00700	SOV5g036840.1	GBE1, glgB; 1,4-alpha-glucan branching enzyme [EC:2.4.1.18]	38.63	39.67	46.25	52.83	60.23	36.47	34.77	57.99	151.94	247.91
			K00703	SOV1g032810.1	glgA; starch synthase [EC:2.4.1.21]	44.21	50.74	61.41	70.72	66.14	35.6	35.24	38.58	103.82	240.16
			K00705	SOV3g030330.1	malQ; 4-alpha-glucanotransferase [EC:2.4.1.25]	22.06	24.23	24.92	27.44	27.99	27.15	30.18	20.39	48.41	70.02
			K00750	SOV6g040900.1	GYG1, GYG2; glycogenin [EC:2.4.1.186]	1.42	1.53	1.01	1.3	2.9	1.34	1.03	1.27	6.99	36.65
			K00844	SOV4g002070.1	HK; hexokinase [EC:2.7.1.1]	59.63	53.66	47.8	50.96	67.01	37.73	32.34	80.63	23.19	20.54
			K00847	SOV1g042510.1	E2.7.1.4, scrK; fructokinase [EC:2.7.1.4]	0.07	0.05	0	0.1	0.15	0.52	0.53	176.77	47.86	85.18
			K00847	SOV1g042520.1	E2.7.1.4, scrK; fructokinase [EC:2.7.1.4]	0.07	0	0	0.07	0.04	0	0	316.16	35.55	2.61
			K00847	SOV3g012220.1	E2.7.1.4, scrK; fructokinase [EC:2.7.1.4]	89.27	120.52	179.92	210.31	227.49	109.12	123.54	93.25	348.54	1574.22
			K00975	SOV2g024730.1	glgC; glucose-1-phosphate adenylyltransferase [EC:2.7.7.27]	160.03	153.47	154.6	156.69	160.1	170.06	165.38	125.3	274.88	412.96
			K00975	SOV3g016450.1	glgC; glucose-1-phosphate adenylyltransferase [EC:2.7.7.27]	2.96	4.72	11.04	6.98	16.42	3.44	9.41	6.57	15.91	9.64
			K00975	SOV4g020410.1	glgC; glucose-1-phosphate adenylyltransferase [EC:2.7.7.27]	55.09	53.18	62.96	71.46	97.83	60.91	79.5	66.35	201.9	374.23
			K00975	SOV4g045120.1	glgC; glucose-1-phosphate adenylyltransferase [EC:2.7.7.27]	22.05	19.83	24.05	23.88	19.74	15.34	18.84	10.07	44.1	154.32
			K01087	SOV2g032770.1	otsB; trehalose 6-phosphate phosphatase [EC:3.1.3.12]	0.29	0.51	1.36	2.87	2.94	1.11	2.12	2.16	7.93	6.99
			K01087	SOV2g037640.1	otsB; trehalose 6-phosphate phosphatase [EC:3.1.3.12]	52.51	57.05	42.98	38.22	56.12	73.53	67.86	54.78	14.36	18.45
			K01176	SOV4g010030.1	AMY, amyA, malS; alpha-amylase [EC:3.2.1.1]	0	0	0	0	0	0.04	0.14	0.26	159.19	271.58
			K01176	SOV6g040570.1	AMY, amyA, malS; alpha-amylase [EC:3.2.1.1]	0.02	0	0.03	0.02	0	0	0	15.19	71.79	41.62
			K01177	SOV2g028050.1	E3.2.1.2; beta-amylase [EC:3.2.1.2]	0.18	0.09	0.29	0.2	0.1	0.31	0.28	0.21	15.38	14.35
			K01177	SOV4g001810.1	E3.2.1.2; beta-amylase [EC:3.2.1.2]	113.23	78.08	62.62	36.75	57.43	44.31	40.39	52.17	124.72	522.7
			K01177	SOV6g046480.1	E3.2.1.2; beta-amylase [EC:3.2.1.2]	86.55	120.25	183.14	121.05	191.02	27.73	46.78	77.54	251.69	709.25
			K01179	SOV4g002510.1	E3.2.1.4; endoglucanase [EC:3.2.1.4]	71.74	96.61	115.58	149.29	134.37	124.82	99.32	19.67	7.93	2.4
			K01179	SOV4g043940.1	E3.2.1.4; endoglucanase [EC:3.2.1.4]	18.1	20.41	10.43	14.36	24.99	13.94	18.23	2.15	12.32	3.25
			K01179	SOV6g032560.1	E3.2.1.4; endoglucanase [EC:3.2.1.4]	436.3	473.69	497.76	494.32	449.44	467.44	330.61	422.56	65.52	62.62
			K01179	SOV6g039800.1	E3.2.1.4; endoglucanase [EC:3.2.1.4]	0.07	0.03	0.2	0.35	0.77	0.63	1.91	20.91	97.86	235.97
			K01179	SOV6g043450.1	E3.2.1.4; endoglucanase [EC:3.2.1.4]	205.78	208.28	247.77	386.75	487.42	237.77	267.93	102.33	516.93	221.26
			K01179	SOV6g044610.1	E3.2.1.4; endoglucanase [EC:3.2.1.4]	1.79	3	13.13	38.44	71.42	1.3	11.06	39.29	13.54	9.58
			K01187	SOV3g003650.1	malZ; alpha-glucosidase [EC:3.2.1.20]	14.5	15.86	27.15	8.14	5.5	16.66	20.64	34.41	12.84	10.27
			K01188	SOV2g020940.1	E3.2.1.21; beta-glucosidase [EC:3.2.1.21]	0.72	1.67	1.74	6.04	4.56	1.61	3.23	7.77	0.34	0.23
			K01188	SOV4g000880.1	E3.2.1.21; beta-glucosidase [EC:3.2.1.21]	36.71	40.77	40.24	42.75	42.47	48.86	49.16	441.07	1547.76	137.32
			K01188	SOV4g000890.1	E3.2.1.21; beta-glucosidase [EC:3.2.1.21]	15.38	15.94	14.53	13.11	15.14	17.46	17.2	133.14	454.21	129.6
			K01188	SOV4g035510.1	E3.2.1.21; beta-glucosidase [EC:3.2.1.21]	11.86	12.63	11.54	8.18	7.18	11.29	10.63	16.53	5.97	6.17
			K01188	SOV4g037090.1	E3.2.1.21; beta-glucosidase [EC:3.2.1.21]	23.1	29.48	23.11	23.72	34.71	29.35	25.52	155.97	781.22	235.98
			K01188	SOV6g031590.1	E3.2.1.21; beta-glucosidase [EC:3.2.1.21]	17.4	16.54	11.47	11.64	9.5	14.43	17.56	6.04	12.71	6.19
			K01188	SOV6g031680.1	E3.2.1.21; beta-glucosidase [EC:3.2.1.21]	3.25	3.32	3.31	2.95	2.6	10.7	8.16	8.06	2.89	1.21
			K01188	SOV6g031840.1	E3.2.1.21; beta-glucosidase [EC:3.2.1.21]	0	0	0	0	0	0	0.05	0.05	1.45	0
			K01193	SOV3g000750.1	INV, sacA; beta-fructofuranosidase [EC:3.2.1.26]	23.11	35.24	48.71	42.24	83.14	44.76	66.67	65.57	31.67	35.07
			K01193	SOV6g035610.1	INV, sacA; beta-fructofuranosidase [EC:3.2.1.26]	0.27	0.58	0.81	1.04	8.26	0.95	0.78	5.96	0.74	1.7
			K01214	SOV2g014090.1	ISA, treX; isoamylase [EC:3.2.1.68]	2.5	2.33	2.96	3.03	2.31	2.93	4.66	319.83	31.83	8.91
			K01214	SOV2g038450.1	ISA, treX; isoamylase [EC:3.2.1.68]	16.37	16.14	16.94	19.97	18.97	15.57	15.67	19.68	88.87	389.63
			K01835	SOV3g001490.1	pgm; phosphoglucomutase [EC:5.4.2.2]	35.04	34.6	45.41	58.21	78.84	41.41	51.57	60.45	177.85	211.33
			K05350	SOV1g042790.1	bglB; beta-glucosidase [EC:3.2.1.21]	4.82	6.6	7.03	12.4	11.24	8.47	8.81	2.31	0.76	0.26
			K05350	SOV6g002140.1	bglB; beta-glucosidase [EC:3.2.1.21]	110.16	97.32	73.49	152.15	99.22	100.31	61.19	17.58	43.57	23.42
			K05350	SOV6g002280.1	bglB; beta-glucosidase [EC:3.2.1.21]	32.76	20.11	11.17	11.54	23.08	23.61	27.91	65.21	276.41	191.21
			K13679	SOV6g044750.1	WAXY; granule-bound starch synthase [EC:2.4.1.242]	227.24	187.01	208.93	298.29	460.46	182.47	173.39	148.71	596.29	693.84
			K16055	SOV2g009230.1	TPS; trehalose 6-phosphate synthase/phosphatase [EC:2.4.1.15 3.1.3.12]	35.24	35.75	36.92	26.8	25.93	23.36	25.08	94.2	36.23	48.18
			K16055	SOV5g006260.1	TPS; trehalose 6-phosphate synthase/phosphatase [EC:2.4.1.15 3.1.3.12]	197.82	203.97	185.03	50.57	59.8	135.37	120.83	85.38	28.29	30.71
			K16055	SOV5g027360.1	TPS; trehalose 6-phosphate synthase/phosphatase [EC:2.4.1.15 3.1.3.12]	0.96	1.35	2.66	2.46	2.94	2.6	2.03	42.32	9.83	3.05
			K19893	SOV1g032770.1	GN5_6; glucan endo-1,3-beta-glucosidase 5/6 [EC:3.2.1.39]	60.54	63.35	72.99	75.32	73.79	61.71	59.36	34.01	127.05	58.36
			K19893	SOV2g020660.1	GN5_6; glucan endo-1,3-beta-glucosidase 5/6 [EC:3.2.1.39]	3.04	4.99	12.86	17.96	23.64	4.36	3.7	9.7	20.91	18.35
3	Biosynthesis of secondary metabolites	ko01110	K00002	SOV6g037560.1	AKR1A1, adh; alcohol dehydrogenase (NADP+) [EC:1.1.1.2]	0.48	0.3	1.05	0.73	0.38	0.86	0.17	1.42	4.93	11.94
			K00026	SOV5g026120.1	MDH2; malate dehydrogenase [EC:1.1.1.37]	176.95	185.62	172.74	187.89	295.48	160.37	181.63	122.09	301.31	439.55
			K00030	SOV4g052170.1	IDH3; isocitrate dehydrogenase (NAD+) [EC:1.1.1.41]	2.57	3.58	4.03	4.89	5.56	5.48	8.11	6.62	24.22	93.17
			K00083	SOV3g038730.1	CAD; cinnamyl-alcohol dehydrogenase [EC:1.1.1.195]	10.09	5.98	8.62	15.3	32.78	27.55	27.81	97.76	635.5	1036.87
			K00083	SOV3g038760.1	CAD; cinnamyl-alcohol dehydrogenase [EC:1.1.1.195]	0.27	0.36	0.04	1.16	3.47	2.82	1.31	13.9	62.88	12.65
			K00083	SOV4g034580.1	CAD; cinnamyl-alcohol dehydrogenase [EC:1.1.1.195]	41.83	38.74	33.49	34.35	96.61	38.61	42.46	55.31	124.8	92.78
			K00121	SOV5g035320.1	frmA, ADH5, adhC; S-(hydroxymethyl)glutathione dehydrogenase / alcohol dehydrogenase [EC:1.1.1.284 1.1.1.1]	0.29	0.33	2.67	10.87	7.2	0.17	0.86	7.53	32.66	19.7
			K00128	SOV2g017930.1	ALDH; aldehyde dehydrogenase (NAD+) [EC:1.2.1.3]	36.1	44.52	59.28	88.34	128.78	24.7	41.25	45.3	221.79	70.72
			K00128	SOV4g001350.1	ALDH; aldehyde dehydrogenase (NAD+) [EC:1.2.1.3]	152.6	200.7	276.71	212.56	195.86	100.46	147.01	215.75	1364.5	165.07
			K00128	SOV4g007150.1	ALDH; aldehyde dehydrogenase (NAD+) [EC:1.2.1.3]	4.54	5.1	5.89	6.79	6.19	9.31	17.82	111.6	833.26	121.06
			K00164	SOV4g045560.1	OGDH, sucA; 2-oxoglutarate dehydrogenase E1 component [EC:1.2.4.2]	44.37	44.39	51.43	61.37	77.57	37.14	48.36	46.27	92.85	148.04
			K00279	SOV1g012080.1	CKX; cytokinin dehydrogenase [EC:1.5.99.12]	2.14	8.04	35.06	31.23	23.33	0.35	1.56	13.18	34.66	66.68
			K00279	SOV2g025140.1	CKX; cytokinin dehydrogenase [EC:1.5.99.12]	14.47	12.88	12.02	19.69	19.93	14.8	19.26	35.75	72.01	70.43
			K00293	SOV2g005670.1	LYS9; saccharopine dehydrogenase (NADP+, L-glutamate forming) [EC:1.5.1.10]	19.82	16.63	19.11	18.27	27.14	11.84	11.87	38.86	100.38	110.53
			K00422	SOV6g012000.1	E1.10.3.1; polyphenol oxidase [EC:1.10.3.1]	218.59	322.56	188.19	394.72	200.34	322.05	706.82	26.23	6.02	4.33
			K00422	SOV6g012070.1	E1.10.3.1; polyphenol oxidase [EC:1.10.3.1]	0.06	0	0.01	0.08	1.51	0.09	0.08	1.13	18.46	21.54
			K00430	SOV1g018160.1	E1.11.1.7; peroxidase [EC:1.11.1.7]	19.48	22.84	28.03	23.65	29.31	21.42	32.17	67.24	11.1	5.84
			K00430	SOV1g027360.1	E1.11.1.7; peroxidase [EC:1.11.1.7]	146.11	187.47	149.7	225.55	362.22	196.92	291.71	180.51	77.39	40.1
			K00430	SOV1g034290.1	E1.11.1.7; peroxidase [EC:1.11.1.7]	1.24	1.06	1.85	5.76	10.75	1.97	2.88	5.1	63.66	121.02
			K00430	SOV1g038870.1	E1.11.1.7; peroxidase [EC:1.11.1.7]	13.01	0.81	0.88	1.11	3.05	2.74	9.05	0.97	51.58	926.62
			K00430	SOV2g025040.1	E1.11.1.7; peroxidase [EC:1.11.1.7]	0.44	0.56	0.55	1.82	18.81	0.31	9.2	96.93	24.89	6.67
			K00430	SOV3g001550.1	E1.11.1.7; peroxidase [EC:1.11.1.7]	1.24	1.42	2.7	4.66	10.28	1.16	3.27	18.17	108.24	69.9
			K00430	SOV3g006730.1	E1.11.1.7; peroxidase [EC:1.11.1.7]	0.11	0.3	2.03	25.65	69.08	0.06	0.09	12.97	114.11	31
			K00430	SOV3g010860.1	E1.11.1.7; peroxidase [EC:1.11.1.7]	3.4	3.22	2.19	2.89	44.15	1.46	0.95	14.2	2.75	1.4
			K00430	SOV3g046090.1	E1.11.1.7; peroxidase [EC:1.11.1.7]	0	0.02	0	0	0.08	0	0	1.59	0.05	0.07
			K00430	SOV3g046100.1	E1.11.1.7; peroxidase [EC:1.11.1.7]	0.56	1.07	0.12	0	0.03	0.26	4.32	68.77	11.74	3.75
			K00430	SOV3g046150.1	E1.11.1.7; peroxidase [EC:1.11.1.7]	2.57	5.82	17	49.72	112.62	4.48	8.28	16.95	42.59	61.63
			K00430	SOV4g030870.1	E1.11.1.7; peroxidase [EC:1.11.1.7]	51.24	61.7	38.43	68.19	32.28	44.25	96.46	4.06	1.01	0.46
			K00430	SOV4g031050.1	E1.11.1.7; peroxidase [EC:1.11.1.7]	17.82	24.22	20.09	12.54	6.08	18.76	34.4	23.19	59.06	33.81
			K00430	SOV4g055400.1	E1.11.1.7; peroxidase [EC:1.11.1.7]	0.82	2.12	5.32	5.55	35.35	5.99	5.53	59.96	4.66	6.38
			K00430	SOV5g019890.1	E1.11.1.7; peroxidase [EC:1.11.1.7]	6.05	6.36	6.53	5.66	5.68	6.42	8.21	71.08	18.77	3.8
			K00430	SOV6g000670.1	E1.11.1.7; peroxidase [EC:1.11.1.7]	29.05	31.9	33.79	19.15	10.71	23.98	17.54	28.87	6.4	2.2
			K00430	SOV6g027950.1	E1.11.1.7; peroxidase [EC:1.11.1.7]	6.53	6.55	6.91	7.04	7.94	0.23	0.21	31.9	4.78	6.89
			K00430	SOV6g028910.1	E1.11.1.7; peroxidase [EC:1.11.1.7]	0	0	0	0	0	0	0	0	1.29	0.84
			K00430	SOV6g028920.1	E1.11.1.7; peroxidase [EC:1.11.1.7]	0.16	0.23	1.22	1.9	1.5	0	0	0	1.16	1.65
			K00454	SOV4g000950.1	LOX2S; lipoxygenase [EC:1.13.11.12]	2.36	2.63	15.68	10.89	17.92	4.2	12.12	42.64	198.21	263.27
			K00547	SOV3g033340.1	mmuM, BHMT2; homocysteine S-methyltransferase [EC:2.1.1.10]	45.82	49.45	41.7	46.31	37.59	248	96.87	345.49	73.9	105.27
			K00549	SOV5g019430.1	metE; 5-methyltetrahydropteroyltriglutamate--homocysteine methyltransferase [EC:2.1.1.14]	23.85	24.8	29.59	37.93	45.76	30.95	36.68	43.17	96.56	88.86
			K00549	SOV6g036450.1	metE; 5-methyltetrahydropteroyltriglutamate--homocysteine methyltransferase [EC:2.1.1.14]	854.94	877.64	1095.06	1385.37	1316.21	1008.19	1054.48	818.99	1822.46	1582.36
			K00559	SOV1g019300.1	SMT1, ERG6; sterol 24-C-methyltransferase [EC:2.1.1.41]	127.75	141.11	138.16	209.34	310.83	127.73	138.63	125.86	257.71	252.31
			K00588	SOV5g012060.1	E2.1.1.104; caffeoyl-CoA O-methyltransferase [EC:2.1.1.104]	238.68	275.48	213.34	288.63	467.75	239.15	332.21	319.84	744.57	467.78
			K00600	SOV1g001130.1	glyA, SHMT; glycine hydroxymethyltransferase [EC:2.1.2.1]	328.62	376.89	430.92	599.64	865.14	522.89	651.57	403.68	1010.44	1161.03
			K00600	SOV2g001490.1	glyA, SHMT; glycine hydroxymethyltransferase [EC:2.1.2.1]	11.57	15.84	13.88	8.33	9.57	12.55	18.51	60.41	21.41	19.58
			K00660	SOV1g038000.1	CHS; chalcone synthase [EC:2.3.1.74]	0	0.08	0	0.92	0.77	0	0.11	0.67	8.86	7.14
			K00660	SOV6g020830.1	CHS; chalcone synthase [EC:2.3.1.74]	114.48	131.34	72.32	145.37	391.59	126.09	189.29	269.65	1083.79	810.24
			K00660	SOV6g022890.1	CHS; chalcone synthase [EC:2.3.1.74]	0.39	0.26	0.16	0.11	0.03	0.07	0.05	71.89	674.79	71.31
			K00660	SOV6g022900.1	CHS; chalcone synthase [EC:2.3.1.74]	0.39	0.26	0.16	0.11	0.03	0.07	0.05	71.89	674.79	71.31
			K00688	SOV1g010400.1	PYG, glgP; glycogen phosphorylase [EC:2.4.1.1]	70.52	71.66	80.27	77.6	71.93	62.51	79.66	68.56	197.76	284.92
			K00688	SOV6g023220.1	PYG, glgP; glycogen phosphorylase [EC:2.4.1.1]	53.56	58.81	79.36	82.81	70.06	73.94	88.96	69.28	138.97	551.49
			K00695	SOV6g032580.1	E2.4.1.13; sucrose synthase [EC:2.4.1.13]	164.23	111.93	93.81	46.57	25.38	155.81	84.16	39.12	14.09	13.8
			K00699	SOV2g001310.1	UGT; glucuronosyltransferase [EC:2.4.1.17]	92.17	95.58	85.29	53.01	46.76	66.95	57.86	37.98	79.07	215.04
			K00699	SOV2g040350.1	UGT; glucuronosyltransferase [EC:2.4.1.17]	0.04	0	0	0.09	0	0	0	0.11	16.26	79.15
			K00699	SOV4g034620.1	UGT; glucuronosyltransferase [EC:2.4.1.17]	86.48	84.73	68.86	70.34	143.82	62.3	57.35	87.53	32.53	39.65
			K00700	SOV5g036840.1	GBE1, glgB; 1,4-alpha-glucan branching enzyme [EC:2.4.1.18]	38.63	39.67	46.25	52.83	60.23	36.47	34.77	57.99	151.94	247.91
			K00703	SOV1g032810.1	glgA; starch synthase [EC:2.4.1.21]	44.21	50.74	61.41	70.72	66.14	35.6	35.24	38.58	103.82	240.16
			K00705	SOV3g030330.1	malQ; 4-alpha-glucanotransferase [EC:2.4.1.25]	22.06	24.23	24.92	27.44	27.99	27.15	30.18	20.39	48.41	70.02
			K00750	SOV6g040900.1	GYG1, GYG2; glycogenin [EC:2.4.1.186]	1.42	1.53	1.01	1.3	2.9	1.34	1.03	1.27	6.99	36.65
			K00793	SOV2g014460.1	ribE, RIB5; riboflavin synthase [EC:2.5.1.9]	63.26	67.58	73.57	83.42	104.36	71.01	84.57	108.23	250.89	213.79
			K00811	SOV1g026070.1	ASP5; aspartate aminotransferase, chloroplastic [EC:2.6.1.1]	97.45	100.13	108.96	105.11	155.15	95.6	117.08	102.72	230.03	206.76
			K00815	SOV6g048190.1	TAT; tyrosine aminotransferase [EC:2.6.1.5]	25.11	16.18	3.67	3.49	7.77	15.59	19.41	18.77	140.8	101.06
			K00827	SOV5g016620.1	AGXT2; alanine-glyoxylate transaminase / (R)-3-amino-2-methylpropionate-pyruvate transaminase [EC:2.6.1.44 2.6.1.40]	6.87	5.62	3.57	12.76	45.14	38.67	17.33	328.72	98.63	187.52
			K00831	SOV3g028580.1	serC, PSAT1; phosphoserine aminotransferase [EC:2.6.1.52]	112.53	123.04	159.64	212.04	266.94	126.27	153.34	94.55	235.69	467.63
			K00844	SOV4g002070.1	HK; hexokinase [EC:2.7.1.1]	59.63	53.66	47.8	50.96	67.01	37.73	32.34	80.63	23.19	20.54
			K00847	SOV1g042510.1	E2.7.1.4, scrK; fructokinase [EC:2.7.1.4]	0.07	0.05	0	0.1	0.15	0.52	0.53	176.77	47.86	85.18
			K00847	SOV1g042520.1	E2.7.1.4, scrK; fructokinase [EC:2.7.1.4]	0.07	0	0	0.07	0.04	0	0	316.16	35.55	2.61
			K00847	SOV3g012220.1	E2.7.1.4, scrK; fructokinase [EC:2.7.1.4]	89.27	120.52	179.92	210.31	227.49	109.12	123.54	93.25	348.54	1574.22
			K00850	SOV4g053770.1	pfkA, PFK; 6-phosphofructokinase 1 [EC:2.7.1.11]	51.43	51.28	45.93	48.54	27.6	45.7	40.64	147.8	29.26	10.06
			K00873	SOV3g003860.1	PK, pyk; pyruvate kinase [EC:2.7.1.40]	104.54	128.85	134.99	139.02	109.83	105.54	122.6	207.18	99.97	38.47
			K00901	SOV4g007460.1	dgkA, DGK; diacylglycerol kinase (ATP) [EC:2.7.1.107]	12.49	13	14.36	16.17	18.05	11.01	12.56	30.72	12.97	50.9
			K00919	SOV1g045790.1	ispE; 4-diphosphocytidyl-2-C-methyl-D-erythritol kinase [EC:2.7.1.148]	0.85	0.72	0.66	1	1.22	5.47	9.54	1.81	11.68	4.85
			K00927	SOV1g023790.1	PGK, pgk; phosphoglycerate kinase [EC:2.7.2.3]	82.08	97.8	145.12	197.39	341.76	135.25	246.27	384.83	788.71	443.49
			K00927	SOV1g023810.1	PGK, pgk; phosphoglycerate kinase [EC:2.7.2.3]	355.44	415.71	452.78	562.95	770.32	489.65	596.28	416.55	938.68	1092.09
			K00939	SOV1g024180.1	adk, AK; adenylate kinase [EC:2.7.4.3]	251.18	222.99	165.9	165.88	201.72	154.24	141.82	177.86	86.52	42.52
			K00939	SOV2g013620.1	adk, AK; adenylate kinase [EC:2.7.4.3]	46.07	54.95	54.36	62.46	77.15	49.99	52.98	51.16	111.7	227.23
			K00940	SOV1g037120.1	ndk, NME; nucleoside-diphosphate kinase [EC:2.7.4.6]	58.83	79.78	79.68	92.42	148.71	89.94	146.25	91.68	196.88	92.28
			K00940	SOV6g043610.1	ndk, NME; nucleoside-diphosphate kinase [EC:2.7.4.6]	148.13	196.56	219.3	288.84	316.88	272.95	385.62	293.44	704.4	917.81
			K00948	SOV6g046970.1	PRPS, prsA; ribose-phosphate pyrophosphokinase [EC:2.7.6.1]	67.65	78.28	72.21	62	52.27	128.11	86.23	109.55	47.58	55
			K00975	SOV2g024730.1	glgC; glucose-1-phosphate adenylyltransferase [EC:2.7.7.27]	160.03	153.47	154.6	156.69	160.1	170.06	165.38	125.3	274.88	412.96
			K00975	SOV3g016450.1	glgC; glucose-1-phosphate adenylyltransferase [EC:2.7.7.27]	2.96	4.72	11.04	6.98	16.42	3.44	9.41	6.57	15.91	9.64
			K00975	SOV4g020410.1	glgC; glucose-1-phosphate adenylyltransferase [EC:2.7.7.27]	55.09	53.18	62.96	71.46	97.83	60.91	79.5	66.35	201.9	374.23
			K00975	SOV4g045120.1	glgC; glucose-1-phosphate adenylyltransferase [EC:2.7.7.27]	22.05	19.83	24.05	23.88	19.74	15.34	18.84	10.07	44.1	154.32
			K01047	SOV2g001170.1	PLA2G, SPLA2; secretory phospholipase A2 [EC:3.1.1.4]	26.95	37.54	31.97	36.04	48.59	52.54	56.44	48.23	106.33	282.22
			K01057	SOV3g005780.1	PGLS, pgl, devB; 6-phosphogluconolactonase [EC:3.1.1.31]	37.37	41.25	38.39	44.43	64.55	50.67	57.04	52.62	108.49	84.97
			K01087	SOV2g032770.1	otsB; trehalose 6-phosphate phosphatase [EC:3.1.3.12]	0.29	0.51	1.36	2.87	2.94	1.11	2.12	2.16	7.93	6.99
			K01087	SOV2g037640.1	otsB; trehalose 6-phosphate phosphatase [EC:3.1.3.12]	52.51	57.05	42.98	38.22	56.12	73.53	67.86	54.78	14.36	18.45
			K01114	SOV2g024470.1	plc; phospholipase C [EC:3.1.4.3]	4.33	4.39	3.01	2.64	4.6	4.95	6.14	9.53	76.93	68.13
			K01114	SOV5g012760.1	plc; phospholipase C [EC:3.1.4.3]	11.35	11.6	12.55	25.79	38.34	13.72	13.07	5	16.75	24.6
			K01115	SOV4g010220.1	PLD1_2; phospholipase D1/2 [EC:3.1.4.4]	2.83	3.56	3.72	4.14	4.16	2.72	2.44	5.21	12.56	17.67
			K01115	SOV5g033780.1	PLD1_2; phospholipase D1/2 [EC:3.1.4.4]	2.56	0.21	0.25	0.43	3.71	0.88	2.63	2.44	10.12	201.3
			K01115	SOV6g035940.1	PLD1_2; phospholipase D1/2 [EC:3.1.4.4]	8.31	6.62	6.07	4.22	3.51	5.73	4.22	5.6	64.81	124.69
			K01176	SOV4g010030.1	AMY, amyA, malS; alpha-amylase [EC:3.2.1.1]	0	0	0	0	0	0.04	0.14	0.26	159.19	271.58
			K01176	SOV6g040570.1	AMY, amyA, malS; alpha-amylase [EC:3.2.1.1]	0.02	0	0.03	0.02	0	0	0	15.19	71.79	41.62
			K01177	SOV2g028050.1	E3.2.1.2; beta-amylase [EC:3.2.1.2]	0.18	0.09	0.29	0.2	0.1	0.31	0.28	0.21	15.38	14.35
			K01177	SOV4g001810.1	E3.2.1.2; beta-amylase [EC:3.2.1.2]	113.23	78.08	62.62	36.75	57.43	44.31	40.39	52.17	124.72	522.7
			K01177	SOV6g046480.1	E3.2.1.2; beta-amylase [EC:3.2.1.2]	86.55	120.25	183.14	121.05	191.02	27.73	46.78	77.54	251.69	709.25
			K01187	SOV3g003650.1	malZ; alpha-glucosidase [EC:3.2.1.20]	14.5	15.86	27.15	8.14	5.5	16.66	20.64	34.41	12.84	10.27
			K01188	SOV2g020940.1	E3.2.1.21; beta-glucosidase [EC:3.2.1.21]	0.72	1.67	1.74	6.04	4.56	1.61	3.23	7.77	0.34	0.23
			K01188	SOV4g000880.1	E3.2.1.21; beta-glucosidase [EC:3.2.1.21]	36.71	40.77	40.24	42.75	42.47	48.86	49.16	441.07	1547.76	137.32
			K01188	SOV4g000890.1	E3.2.1.21; beta-glucosidase [EC:3.2.1.21]	15.38	15.94	14.53	13.11	15.14	17.46	17.2	133.14	454.21	129.6
			K01188	SOV4g035510.1	E3.2.1.21; beta-glucosidase [EC:3.2.1.21]	11.86	12.63	11.54	8.18	7.18	11.29	10.63	16.53	5.97	6.17
			K01188	SOV4g037090.1	E3.2.1.21; beta-glucosidase [EC:3.2.1.21]	23.1	29.48	23.11	23.72	34.71	29.35	25.52	155.97	781.22	235.98
			K01188	SOV6g031590.1	E3.2.1.21; beta-glucosidase [EC:3.2.1.21]	17.4	16.54	11.47	11.64	9.5	14.43	17.56	6.04	12.71	6.19
			K01188	SOV6g031680.1	E3.2.1.21; beta-glucosidase [EC:3.2.1.21]	3.25	3.32	3.31	2.95	2.6	10.7	8.16	8.06	2.89	1.21
			K01188	SOV6g031840.1	E3.2.1.21; beta-glucosidase [EC:3.2.1.21]	0	0	0	0	0	0	0.05	0.05	1.45	0
			K01193	SOV3g000750.1	INV, sacA; beta-fructofuranosidase [EC:3.2.1.26]	23.11	35.24	48.71	42.24	83.14	44.76	66.67	65.57	31.67	35.07
			K01193	SOV6g035610.1	INV, sacA; beta-fructofuranosidase [EC:3.2.1.26]	0.27	0.58	0.81	1.04	8.26	0.95	0.78	5.96	0.74	1.7
			K01214	SOV2g014090.1	ISA, treX; isoamylase [EC:3.2.1.68]	2.5	2.33	2.96	3.03	2.31	2.93	4.66	319.83	31.83	8.91
			K01214	SOV2g038450.1	ISA, treX; isoamylase [EC:3.2.1.68]	16.37	16.14	16.94	19.97	18.97	15.57	15.67	19.68	88.87	389.63
			K01476	SOV2g029760.1	E3.5.3.1, rocF, arg; arginase [EC:3.5.3.1]	44.7	82.08	126.34	108.71	347.34	150.21	171	145.48	303.3	224.54
			K01580	SOV4g050190.1	E4.1.1.15, gadB, gadA, GAD; glutamate decarboxylase [EC:4.1.1.15]	17.58	9.52	7.08	6.42	17.92	11.17	12.83	6.34	45.05	1162.27
			K01593	SOV3g048150.1	DDC, TDC; aromatic-L-amino-acid/L-tryptophan decarboxylase [EC:4.1.1.28 4.1.1.105]	0.3	1.5	0.37	5.28	11.52	2.87	7.69	10.98	3.85	1.95
			K01599	SOV4g029240.1	hemE, UROD; uroporphyrinogen decarboxylase [EC:4.1.1.37]	29.88	34.18	42.33	48.69	66.64	43.08	61.87	45.53	94.19	61.35
			K01602	SOV1g031240.1	rbcS; ribulose-bisphosphate carboxylase small chain [EC:4.1.1.39]	139.03	144.27	216.08	330.49	1144	271.37	625.2	796.38	3906.34	2413.33
			K01602	SOV1g031280.1	rbcS; ribulose-bisphosphate carboxylase small chain [EC:4.1.1.39]	17.3	21.04	68.33	123.75	842.64	169.23	707.46	1322.9	3475.31	2075.81
			K01602	SOV1g031320.1	rbcS; ribulose-bisphosphate carboxylase small chain [EC:4.1.1.39]	474.79	654.57	1458.95	1732.52	4318.31	900.86	1996.32	3391.75	7088.01	3763.88
			K01610	SOV6g035750.1	E4.1.1.49, pckA; phosphoenolpyruvate carboxykinase (ATP) [EC:4.1.1.49]	7.29	4.16	2.86	1.66	2.32	8.36	10.2	21.49	60.2	549.37
			K01613	SOV6g045020.1	psd, PISD; phosphatidylserine decarboxylase [EC:4.1.1.65]	11.52	11.45	10.33	10.6	7.62	12.14	11.85	24.24	10.75	3.74
			K01623	SOV3g046600.1	ALDO; fructose-bisphosphate aldolase, class I [EC:4.1.2.13]	0.16	0.17	0.46	0.84	2.5	0.64	1.93	1.48	11.41	16.22
			K01623	SOV4g038110.1	ALDO; fructose-bisphosphate aldolase, class I [EC:4.1.2.13]	354.9	420.96	608.36	514.68	962.31	450.03	755.96	959.33	2225.45	995.64
			K01637	SOV2g007830.1	E4.1.3.1, aceA; isocitrate lyase [EC:4.1.3.1]	5.02	6.97	12.14	4.16	1.42	8.78	13.2	40.06	9.76	13.02
			K01640	SOV4g002650.1	E4.1.3.4, HMGCL, hmgL; hydroxymethylglutaryl-CoA lyase [EC:4.1.3.4]	37.18	39.64	42.55	38.99	40.89	30.48	29.04	138.1	65.4	37.03
			K01647	SOV4g002130.1	CS, gltA; citrate synthase [EC:2.3.3.1]	73.87	78.89	80.87	89.78	103.55	76.93	88.44	81.39	169.73	277.85
			K01653	SOV6g034940.1	E2.2.1.6S, ilvH, ilvN; acetolactate synthase I/III small subunit [EC:2.2.1.6]	0.13	0.2	0.09	0.18	0.2	0.02	0	11.87	1.69	2.38
			K01657	SOV1g040530.1	trpE; anthranilate synthase component I [EC:4.1.3.27]	7.45	9.13	11.35	18.72	18.18	6.75	9.86	11.47	3.89	4.4
			K01679	SOV6g032800.1	E4.2.1.2B, fumC, FH; fumarate hydratase, class II [EC:4.2.1.2]	59.12	63.18	65.75	92.7	110.22	71.85	85.35	63.62	154.42	295.22
			K01772	SOV1g011800.1	hemH, FECH; protoporphyrin/coproporphyrin ferrochelatase [EC:4.99.1.1 4.99.1.9]	7.93	9.98	7.19	17.77	15.35	14.43	21.11	15.18	2.83	2.26
			K01785	SOV1g011200.1	galM, GALM; aldose 1-epimerase [EC:5.1.3.3]	73.68	74.2	85.46	82.15	118.85	51.88	69.92	52.23	117	244.89
			K01792	SOV3g045580.1	E5.1.3.15; glucose-6-phosphate 1-epimerase [EC:5.1.3.15]	49.52	60.03	79.45	89.04	125.34	62.69	87.03	90.31	228.83	273.61
			K01817	SOV1g028410.1	trpF; phosphoribosylanthranilate isomerase [EC:5.3.1.24]	23.44	27.8	28.07	26.1	37.77	31.57	25.1	19.3	42.42	39
			K01834	SOV2g037580.1	PGAM, gpmA; 2,3-bisphosphoglycerate-dependent phosphoglycerate mutase [EC:5.4.2.11]	36.75	40.06	40.9	65.79	91.02	44.62	45.28	238.27	66.02	30.48
			K01835	SOV3g001490.1	pgm; phosphoglucomutase [EC:5.4.2.2]	35.04	34.6	45.41	58.21	78.84	41.41	51.57	60.45	177.85	211.33
			K01858	SOV3g039990.1	INO1, ISYNA1; myo-inositol-1-phosphate synthase [EC:5.5.1.4]	141.7	160.51	192.96	159.09	207.52	184.46	207.32	115.87	522.58	463.59
			K01859	SOV1g015580.1	E5.5.1.6; chalcone isomerase [EC:5.5.1.6]	60.66	71.6	50.57	91.58	264.48	84.34	157.22	175.14	521.62	278.51
			K01859	SOV3g028860.1	E5.5.1.6; chalcone isomerase [EC:5.5.1.6]	57.81	69.58	81.85	79.14	66.29	85.6	81.71	53.96	20.32	18.69
			K01859	SOV4g037520.1	E5.5.1.6; chalcone isomerase [EC:5.5.1.6]	68.07	75.64	69.12	71.24	145.06	94.73	122.17	72.16	303.37	265.9
			K01900	SOV1g047540.1	LSC2; succinyl-CoA synthetase beta subunit [EC:6.2.1.4 6.2.1.5]	5.61	4.12	4.71	3.38	2.29	0.21	0.69	2.83	0.79	0.4
			K01904	SOV1g047590.1	4CL; 4-coumarate--CoA ligase [EC:6.2.1.12]	0	0	0	0	0.03	0.04	1.16	2722.05	370.62	102.96
			K01904	SOV3g007910.1	4CL; 4-coumarate--CoA ligase [EC:6.2.1.12]	6.41	8.81	4.39	11.26	37.3	10.58	16.73	22.29	134.26	101.99
			K01965	SOV5g003130.1	PCCA, pccA; propionyl-CoA carboxylase alpha chain [EC:6.4.1.3]	42.14	42.45	44.55	39.64	32.14	39.4	36.25	53.28	21.18	23.61
			K02291	SOV4g000330.1	crtB; 15-cis-phytoene synthase [EC:2.5.1.32]	0.01	0.02	0.01	0.14	0.32	0.03	0.13	1.93	16.52	18.9
			K03794	SOV5g009910.1	sirB; sirohydrochlorin ferrochelatase [EC:4.99.1.4]	18.42	20.58	19.6	20.19	20.86	15.82	16.96	13.27	27.9	20.51
			K04035	SOV1g004160.1	E1.14.13.81, acsF, chlE; magnesium-protoporphyrin IX monomethyl ester (oxidative) cyclase [EC:1.14.13.81]	383.11	414.08	445.48	423.88	609.88	363.26	476.77	351.98	743.31	380.96
			K04121	SOV4g058030.1	E4.2.3.19; ent-kaurene synthase [EC:4.2.3.19]	0.82	0.74	0.97	3.02	5.69	0.65	1.06	6.63	15.69	6.43
			K04123	SOV2g024320.1	KAO; ent-kaurenoic acid monooxygenase [EC:1.14.14.107]	4.47	3.46	4.78	7.88	17.9	3.19	3.4	17.52	38.71	13.94
			K04124	SOV4g048560.1	E1.14.11.15; gibberellin 3beta-dioxygenase [EC:1.14.11.15]	0.78	0.66	0.54	0.79	5.67	1.08	3.35	0.74	23.05	13.95
			K05350	SOV1g042790.1	bglB; beta-glucosidase [EC:3.2.1.21]	4.82	6.6	7.03	12.4	11.24	8.47	8.81	2.31	0.76	0.26
			K05350	SOV6g002140.1	bglB; beta-glucosidase [EC:3.2.1.21]	110.16	97.32	73.49	152.15	99.22	100.31	61.19	17.58	43.57	23.42
			K05350	SOV6g002280.1	bglB; beta-glucosidase [EC:3.2.1.21]	32.76	20.11	11.17	11.54	23.08	23.61	27.91	65.21	276.41	191.21
			K05894	SOV4g059530.1	OPR; 12-oxophytodienoic acid reductase [EC:1.3.1.42]	4.14	5.79	4.12	11.42	40.61	12.05	19.9	18.86	7.92	6.88
			K05917	SOV2g023930.1	CYP51; sterol 14alpha-demethylase [EC:1.14.14.154 1.14.15.36]	61.1	70.64	78.51	106.64	142.09	86.95	88.73	62.69	143.62	113.79
			K05933	SOV2g001390.1	E1.14.17.4; aminocyclopropanecarboxylate oxidase [EC:1.14.17.4]	0.16	0.12	0.54	39.14	139.23	0.06	0.21	0.68	20.51	83.21
			K05953	SOV4g004710.1	E2.5.1.43; nicotianamine synthase [EC:2.5.1.43]	1.66	3.51	5.09	8.89	8.68	11.52	16.73	12.14	33.39	28.1
			K06928	SOV5g009940.1	NTPCR; nucleoside-triphosphatase [EC:3.6.1.15]	13.79	15.27	20.82	22.9	17.69	17.52	12.87	14.83	5.98	4.27
			K08081	SOV6g022130.1	TR1; tropinone reductase I [EC:1.1.1.206]	0	0	0	0	0	3.65	4.75	5.04	1.46	0.54
			K08099	SOV6g042000.1	E3.1.1.14; chlorophyllase [EC:3.1.1.14]	0.02	0.03	0.07	0.43	0.12	0.07	0.16	0.64	3.21	5.77
			K08241	SOV1g028920.1	E2.1.1.141; jasmonate O-methyltransferase [EC:2.1.1.141]	1	0.6	0.79	1.57	25.96	0.7	0.58	20.07	80.76	22.09
			K08241	SOV4g045060.1	E2.1.1.141; jasmonate O-methyltransferase [EC:2.1.1.141]	0.17	0.29	0.22	0.07	0.11	0.22	1.07	185.63	922.31	224.99
			K08241	SOV5g006530.1	E2.1.1.141; jasmonate O-methyltransferase [EC:2.1.1.141]	14.37	13.67	9.88	8.89	5	12.89	10.16	7.93	2.63	1.41
			K08248	SOV2g012820.1	MDL3; (R)-mandelonitrile lyase [EC:4.1.2.10]	7.38	8.91	9.53	10.62	8.48	10	8.86	78.56	15.52	4.26
			K09587	SOV3g048120.1	CYP90B1, DWF4; steroid 22-alpha-hydroxylase [EC:1.14.13.-]	17.16	15.41	16.53	21.58	45.52	13.65	13.7	50.94	22	89.86
			K09590	SOV3g046260.1	CYP85A1, BR6OX1; brassinosteroid-6-oxidase 1 [EC:1.14.-.-]	6.67	7.51	11.42	18.06	8.4	9.24	8.35	4.74	25.11	15.17
			K09753	SOV3g008230.1	CCR; cinnamoyl-CoA reductase [EC:1.2.1.44]	2.34	3.26	2.62	2.77	7.87	3.51	4.2	72.72	12.28	4.56
			K09753	SOV4g056470.1	CCR; cinnamoyl-CoA reductase [EC:1.2.1.44]	39.33	39.39	36.96	72.07	98.6	151.34	116.52	31.02	68.77	496.59
			K09753	SOV6g047710.1	CCR; cinnamoyl-CoA reductase [EC:1.2.1.44]	10.97	13.4	9.53	9.72	25.71	3.67	6.17	631.22	243.46	59.33
			K09756	SOV3g023340.1	SCPL19, SNG2; serine carboxypeptidase-like 19 [EC:3.4.16.- 2.3.1.91]	0	0.07	0	0	0.03	0.28	0.35	43.87	578.64	372.53
			K09832	SOV3g009360.1	CYP710A; sterol 22-desaturase [EC:1.14.19.41]	53.08	58.56	39.41	43.71	45.13	57.57	51.13	101.3	30.77	18.45
			K09832	SOV3g009390.1	CYP710A; sterol 22-desaturase [EC:1.14.19.41]	22.97	28.41	34.27	40.03	28.68	33.03	38.7	42.74	6.54	3.39
			K09833	SOV1g026020.1	HPT, HGGT, ubiA; homogentisate phytyltransferase / homogentisate geranylgeranyltransferase [EC:2.5.1.115 2.5.1.116]	0.83	0.8	0.76	0.46	1.2	1.66	1.66	0.5	5.51	12.57
			K09843	SOV6g024220.1	CYP707A; (+)-abscisic acid 8'-hydroxylase [EC:1.14.14.137]	0.12	0.08	0.57	1.24	4.59	3.4	0.48	8.45	0.68	0.97
			K09843	SOV6g041220.1	CYP707A; (+)-abscisic acid 8'-hydroxylase [EC:1.14.14.137]	71.81	82.64	78.53	35.27	24.63	7.16	7.1	305.79	59.85	77.95
			K10047	SOV5g031670.1	VTC4; inositol-phosphate phosphatase / L-galactose 1-phosphate phosphatase [EC:3.1.3.25 3.1.3.93]	23.01	28.36	31.79	37.24	50.51	29.95	39.14	27.97	56.45	66.22
			K10206	SOV6g020360.1	E2.6.1.83; LL-diaminopimelate aminotransferase [EC:2.6.1.83]	0.02	0	0	0	0.02	0	0	2.81	18.05	5.28
			K10251	SOV1g046350.1	HSD17B12, KAR, IFA38; 17beta-estradiol 17-dehydrogenase / very-long-chain 3-oxoacyl-CoA reductase [EC:1.1.1.62 1.1.1.330]	76	88.59	86.32	81.97	83.26	80.94	92.79	73.15	172.63	62.47
			K10717	SOV1g031350.1	CYP735A; cytokinin trans-hydroxylase	2.16	0.79	0.44	0.5	0.7	0.36	2.15	5.01	46.3	27.86
			K10760	SOV1g025390.1	IPT; adenylate dimethylallyltransferase (cytokinin synthase) [EC:2.5.1.27 2.5.1.112]	0	0	0.04	0	0.25	0	0	4.48	68.95	27.77
			K10760	SOV3g033000.1	IPT; adenylate dimethylallyltransferase (cytokinin synthase) [EC:2.5.1.27 2.5.1.112]	4.79	3.76	2.82	1.62	1.2	4.86	4.06	20.14	3.4	0.73
			K10960	SOV5g008670.1	chlP, bchP; geranylgeranyl diphosphate/geranylgeranyl-bacteriochlorophyllide a reductase [EC:1.3.1.83 1.3.1.111]	762.6	812.54	812.38	461.22	539.57	746.69	734.19	369.39	897.76	367.51
			K11517	SOV5g025620.1	HAO; (S)-2-hydroxy-acid oxidase [EC:1.1.3.15]	6.58	8.7	9.65	10.55	17.67	11.75	13.56	7.41	20.51	17.61
			K11778	SOV1g040660.1	DHDDS, RER2, SRT1; ditrans,polycis-polyprenyl diphosphate synthase [EC:2.5.1.87]	6.18	6.96	5.36	5.17	3.26	12.88	14.27	9.29	3.47	5
			K11778	SOV1g044910.1	DHDDS, RER2, SRT1; ditrans,polycis-polyprenyl diphosphate synthase [EC:2.5.1.87]	0.15	0.26	0.27	0.12	0.19	0.16	0.26	92.84	273.26	20.13
			K11820	SOV1g038910.1	UGT74B1; N-hydroxythioamide S-beta-glucosyltransferase [EC:2.4.1.195]	0.33	0.08	0.27	0.94	2.91	1.01	0.96	2.77	13.41	13.14
			K11820	SOV3g013570.1	UGT74B1; N-hydroxythioamide S-beta-glucosyltransferase [EC:2.4.1.195]	0.12	0.22	0.11	0.25	0.44	0.66	0.76	3.26	106.74	139.81
			K11820	SOV5g003780.1	UGT74B1; N-hydroxythioamide S-beta-glucosyltransferase [EC:2.4.1.195]	6.4	7	10.57	11.36	16.56	10.17	15.42	48.76	19.43	31.52
			K12451	SOV6g042380.1	UER1; 3,5-epimerase/4-reductase [EC:5.1.3.- 1.1.1.-]	104.47	101.25	93.77	168.22	277.96	108.71	133.01	135.75	421.74	930.1
			K12657	SOV1g029760.1	ALDH18A1, P5CS; delta-1-pyrroline-5-carboxylate synthetase [EC:2.7.2.11 1.2.1.41]	224.81	172.68	147.49	129.23	104.89	212.17	183.79	91.08	497.17	387.86
			K13051	SOV3g022310.1	ASRGL1, iaaA; L-asparaginase / beta-aspartyl-peptidase [EC:3.5.1.1 3.4.19.5]	7.71	10.9	7.2	8.32	16.42	3.35	4.9	7.62	33.91	41.86
			K13051	SOV5g010510.1	ASRGL1, iaaA; L-asparaginase / beta-aspartyl-peptidase [EC:3.5.1.1 3.4.19.5]	76.32	83.48	71.45	69.53	52.82	70.49	76.82	26.91	72.55	86.18
			K13065	SOV3g014960.1	E2.3.1.133, HCT; shikimate O-hydroxycinnamoyltransferase [EC:2.3.1.133]	1.95	3.49	1.5	6.03	8.65	2.61	6.71	117.04	23.75	10.88
			K13066	SOV3g006550.1	E2.1.1.68, COMT; caffeic acid 3-O-methyltransferase [EC:2.1.1.68]	14.19	14.51	8.49	26.73	63.3	27.18	18.31	22.31	47.61	25.82
			K13081	SOV5g011220.1	LAR; leucoanthocyanidin reductase [EC:1.17.1.3]	5.8	8.22	25.67	19.34	173.64	5.99	10.6	14.88	2.42	6
			K13082	SOV6g045350.1	DFR; bifunctional dihydroflavonol 4-reductase/flavanone 4-reductase [EC:1.1.1.219 1.1.1.234]	0.58	0.93	0.24	22.3	273.77	0.41	1.16	6.18	0.08	0.09
			K13258	SOV2g027990.1	HIDH; 2-hydroxyisoflavanone dehydratase [EC:4.2.1.105]	0	0.04	0	0.13	1.04	0.45	0.65	32.23	10.71	2.5
			K13494	SOV6g011000.1	ZOX1; zeatin O-xylosyltransferase [EC:2.4.2.40]	0.02	0.12	0.04	0.08	0.06	0	0.07	0.2	1.53	1.54
			K13496	SOV6g029350.1	UGT73C; UDP-glucosyltransferase 73C [EC:2.4.1.-]	2.36	2.41	0.99	1.05	1.1	16.22	10.42	72.04	7.8	2.84
			K13508	SOV2g027620.1	GPAT; glycerol-3-phosphate acyltransferase [EC:2.3.1.15 2.3.1.198]	0	0	0.13	2.96	5.51	0.04	1.52	56.3	7.79	1.38
			K13600	SOV2g039330.1	CAO; chlorophyllide a oxygenase [EC:1.14.13.122]	46.91	49.37	54.14	53.27	69.81	43.11	47.37	32.01	77.8	56.48
			K13679	SOV6g044750.1	WAXY; granule-bound starch synthase [EC:2.4.1.242]	227.24	187.01	208.93	298.29	460.46	182.47	173.39	148.71	596.29	693.84
			K14085	SOV1g043320.1	ALDH7A1; aldehyde dehydrogenase family 7 member A1 [EC:1.2.1.31 1.2.1.8 1.2.1.3]	87.75	96.42	84.18	76.25	115.85	113.3	107.73	194.12	456.17	565.1
			K14652	SOV6g025610.1	ribBA; 3,4-dihydroxy 2-butanone 4-phosphate synthase / GTP cyclohydrolase II [EC:4.1.99.12 3.5.4.25]	0.13	0.16	0.59	0.5	0.97	0.03	0.89	2.09	6.53	5.76
			K14682	SOV3g044640.1	argAB; amino-acid N-acetyltransferase [EC:2.3.1.1]	37.05	44	49.27	29.05	19.09	61.7	48.69	57.2	20.11	16.11
			K15227	SOV2g020570.1	TYRAAT; arogenate dehydrogenase (NADP+), plant [EC:1.3.1.78]	70.5	88.59	28.55	25.69	42.32	57.32	50.38	27.43	10.14	9.91
			K15397	SOV1g032730.1	KCS; 3-ketoacyl-CoA synthase [EC:2.3.1.199]	1.77	1.59	1.25	1.68	1.01	1.04	0.52	60.79	841.46	109.41
			K15397	SOV2g034790.1	KCS; 3-ketoacyl-CoA synthase [EC:2.3.1.199]	128.03	188.04	181.68	109.66	117.23	48.07	66.48	122.3	23.09	67.71
			K15397	SOV3g001380.1	KCS; 3-ketoacyl-CoA synthase [EC:2.3.1.199]	31.66	35.97	29.23	23.81	15.74	36.52	27.68	12.39	1.58	1.6
			K15397	SOV4g010570.1	KCS; 3-ketoacyl-CoA synthase [EC:2.3.1.199]	0.41	0.15	0.06	0.08	0.02	0.08	0.16	64.31	991.12	96.63
			K15397	SOV4g045310.1	KCS; 3-ketoacyl-CoA synthase [EC:2.3.1.199]	3.12	3.74	7.05	9.34	11.61	2.39	3.96	14.07	80.84	17.5
			K15397	SOV5g016570.1	KCS; 3-ketoacyl-CoA synthase [EC:2.3.1.199]	108.42	125.94	108.42	77.24	63.09	65.79	64.74	115.2	42.07	14.18
			K15397	SOV6g022150.1	KCS; 3-ketoacyl-CoA synthase [EC:2.3.1.199]	1.87	1.89	1.83	2.92	2.22	2.81	1.04	8.06	18.92	12.34
			K15397	SOV6g022160.1	KCS; 3-ketoacyl-CoA synthase [EC:2.3.1.199]	0.1	0.13	0.58	5.12	5.33	1.05	1.74	97.89	215.42	8.09
			K15404	SOV2g008660.1	K15404, CER1; aldehyde decarbonylase [EC:4.1.99.5]	45.11	51.67	55.03	49.69	49.23	32.63	58.17	254.13	772.53	284.31
			K15404	SOV2g024180.1	K15404, CER1; aldehyde decarbonylase [EC:4.1.99.5]	2.68	10.4	81.02	219.33	226.61	13.55	64.69	338.1	1795.47	674.62
			K15405	SOV1g045420.1	MAH1, CYP96A15; midchain alkane hydroxylase	0.58	0.99	1.84	0.74	34.09	2.06	3.03	10.76	73.59	244.36
			K15405	SOV6g021210.1	MAH1, CYP96A15; midchain alkane hydroxylase	0.35	0.4	1.27	0.32	2.09	2.11	2.63	108.34	410.4	78.93
			K15777	SOV4g008040.1	DOPA; 4,5-DOPA dioxygenase extradiol [EC:1.13.11.-]	3.02	3.21	3.04	2.72	1.7	3.47	4.51	3.39	8.39	7.33
			K15893	SOV4g051180.1	HPR1; glycerate dehydrogenase [EC:1.1.1.29]	29.51	36.91	67.95	72.59	138.79	40.55	82.56	134.25	303.14	197.23
			K15919	SOV6g042110.1	HPR2_3; glyoxylate/hydroxypyruvate reductase [EC:1.1.1.79 1.1.1.81]	14.79	11.98	9	9.03	8.69	7.88	8.24	3.88	10.17	12.02
			K16055	SOV2g009230.1	TPS; trehalose 6-phosphate synthase/phosphatase [EC:2.4.1.15 3.1.3.12]	35.24	35.75	36.92	26.8	25.93	23.36	25.08	94.2	36.23	48.18
			K16055	SOV5g006260.1	TPS; trehalose 6-phosphate synthase/phosphatase [EC:2.4.1.15 3.1.3.12]	197.82	203.97	185.03	50.57	59.8	135.37	120.83	85.38	28.29	30.71
			K16055	SOV5g027360.1	TPS; trehalose 6-phosphate synthase/phosphatase [EC:2.4.1.15 3.1.3.12]	0.96	1.35	2.66	2.46	2.94	2.6	2.03	42.32	9.83	3.05
			K16084	SOV2g030420.1	CYP76M7_8; ent-cassa-12,15-diene 11-hydroxylase / oryzalexin D synthase [EC:1.14.14.112 1.14.14.123]	3.85	3.66	2.44	2.2	2.39	1.99	2.42	1.81	0.6	2.15
			K17497	SOV5g033650.1	PMM; phosphomannomutase [EC:5.4.2.8]	44.83	56.7	68.02	92.23	124.38	71.56	85.55	60.53	130.54	247.16
			K17911	SOV5g002780.1	DWARF27; beta-carotene isomerase [EC:5.2.1.14]	0	0	0	0	0	0	0	9.52	61.89	7.41
			K18693	SOV2g030310.1	DPP1, DPPL, PLPP4_5; diacylglycerol diphosphate phosphatase / phosphatidate phosphatase [EC:3.1.3.81 3.1.3.4]	4.78	7.54	3.71	3.88	7.39	2.1	1.96	5.98	22.97	68.17
			K18857	SOV2g036390.1	ADH1; alcohol dehydrogenase class-P [EC:1.1.1.1]	16.56	15.36	18.81	58.11	118.91	12.7	13.65	20.2	49.11	193.49
			K20659	SOV1g032870.1	LUS; lupeol synthase [EC:5.4.99.41]	0.19	0.15	0.01	0.06	0.03	0.14	0.15	163.75	578.38	47.64
			K20772	SOV6g039760.1	ACS1_2_6; 1-aminocyclopropane-1-carboxylate synthase 1/2/6 [EC:4.4.1.14]	67.17	126.96	106.25	76.36	106.96	10.99	16.65	58.97	15.71	7.01
			K21568	SOV6g048780.1	PLR; pinoresinol/lariciresinol reductase [EC:1.23.1.1 1.23.1.2 1.23.1.3 1.23.1.4]	8.93	5.72	2.55	3.32	8.63	10.08	8.46	3.6	22.75	19.01
			K22013	SOV6g042320.1	SGR, SGRL; magnesium dechelatase [EC:4.99.1.10]	60.77	56.6	40.36	39.5	57.75	51.25	51.04	24.39	77.17	51.18
			K22374	SOV1g038670.1	DMAS1; 3''-deamino-3''-oxonicotianamine reductase [EC:1.1.1.285]	11.39	10.78	7.88	8.27	6.09	20.61	18.01	15.22	6.93	6.63
			K22374	SOV1g038690.1	DMAS1; 3''-deamino-3''-oxonicotianamine reductase [EC:1.1.1.285]	0.12	0	0.22	3.22	61.98	0.07	0.13	57.31	386.93	96.53
4	Amino sugar and nucleotide sugar metabolism	ko00520	K00012	SOV1g010440.1	UGDH, ugd; UDPglucose 6-dehydrogenase [EC:1.1.1.22]	76.86	90.61	101.65	189.63	324.34	109.94	137.59	128.58	309.89	1070.13
			K00012	SOV5g009590.1	UGDH, ugd; UDPglucose 6-dehydrogenase [EC:1.1.1.22]	9.27	14.46	23.7	40.69	66.09	17.52	35.79	20.41	42.94	50.89
			K00770	SOV6g033010.1	E2.4.2.24; 1,4-beta-D-xylan synthase [EC:2.4.2.24]	82.94	87.49	110.71	109.18	85.01	77.77	76.26	45	11.3	4.11
			K00844	SOV4g002070.1	HK; hexokinase [EC:2.7.1.1]	59.63	53.66	47.8	50.96	67.01	37.73	32.34	80.63	23.19	20.54
			K00847	SOV1g042510.1	E2.7.1.4, scrK; fructokinase [EC:2.7.1.4]	0.07	0.05	0	0.1	0.15	0.52	0.53	176.77	47.86	85.18
			K00847	SOV1g042520.1	E2.7.1.4, scrK; fructokinase [EC:2.7.1.4]	0.07	0	0	0.07	0.04	0	0	316.16	35.55	2.61
			K00847	SOV3g012220.1	E2.7.1.4, scrK; fructokinase [EC:2.7.1.4]	89.27	120.52	179.92	210.31	227.49	109.12	123.54	93.25	348.54	1574.22
			K00975	SOV2g024730.1	glgC; glucose-1-phosphate adenylyltransferase [EC:2.7.7.27]	160.03	153.47	154.6	156.69	160.1	170.06	165.38	125.3	274.88	412.96
			K00975	SOV3g016450.1	glgC; glucose-1-phosphate adenylyltransferase [EC:2.7.7.27]	2.96	4.72	11.04	6.98	16.42	3.44	9.41	6.57	15.91	9.64
			K00975	SOV4g020410.1	glgC; glucose-1-phosphate adenylyltransferase [EC:2.7.7.27]	55.09	53.18	62.96	71.46	97.83	60.91	79.5	66.35	201.9	374.23
			K00975	SOV4g045120.1	glgC; glucose-1-phosphate adenylyltransferase [EC:2.7.7.27]	22.05	19.83	24.05	23.88	19.74	15.34	18.84	10.07	44.1	154.32
			K01183	SOV2g000500.1	E3.2.1.14; chitinase [EC:3.2.1.14]	95.68	132.22	90.93	170.21	142.57	86.25	207.02	22.26	6.66	2.15
			K01183	SOV2g000570.1	E3.2.1.14; chitinase [EC:3.2.1.14]	1.68	0.77	0.25	2.05	17.94	0.87	0.51	19.58	1.83	1.39
			K01183	SOV2g015020.1	E3.2.1.14; chitinase [EC:3.2.1.14]	9.5	8.68	8.88	18.93	57.69	4.48	15.47	10.58	31.94	19.94
			K01183	SOV2g015030.1	E3.2.1.14; chitinase [EC:3.2.1.14]	630.62	474.36	299.83	433.04	1069.26	113	354.86	147.86	59	20.05
			K01183	SOV3g003900.1	E3.2.1.14; chitinase [EC:3.2.1.14]	0	0	0	0	0	0.3	0.22	0.15	2.72	46.81
			K01183	SOV3g012830.1	E3.2.1.14; chitinase [EC:3.2.1.14]	8.99	9.66	10.16	11.69	8.64	12.69	11.67	9.04	27.92	7.78
			K01209	SOV1g004280.1	abfA; alpha-L-arabinofuranosidase [EC:3.2.1.55]	14.79	18.18	21.41	21.4	23.31	14.4	15.2	41.46	123.58	131.76
			K01209	SOV5g007110.1	abfA; alpha-L-arabinofuranosidase [EC:3.2.1.55]	2.05	6.91	47.61	129.72	140.94	2.76	4.55	15.64	4.21	1.92
			K01711	SOV2g024480.1	gmd, GMDS; GDPmannose 4,6-dehydratase [EC:4.2.1.47]	106.05	130.71	137.22	181.06	240.73	77.62	97.05	98.33	210.55	332.53
			K01784	SOV6g042770.1	galE, GALE; UDP-glucose 4-epimerase [EC:5.1.3.2]	8.05	4.38	3.27	4.38	2.11	2.15	2.39	64.1	19.81	9.59
			K01784	SOV6g043650.1	galE, GALE; UDP-glucose 4-epimerase [EC:5.1.3.2]	13.87	15.07	14.74	15.44	22.05	12.66	11.29	78.85	23.47	16.64
			K01835	SOV3g001490.1	pgm; phosphoglucomutase [EC:5.4.2.2]	35.04	34.6	45.41	58.21	78.84	41.41	51.57	60.45	177.85	211.33
			K01836	SOV6g046860.1	PGM3; phosphoacetylglucosamine mutase [EC:5.4.2.3]	63.37	47.3	41.42	32.95	26.54	31.93	26.17	42.41	18.26	21.8
			K08678	SOV6g025160.1	UXS1, uxs; UDP-glucuronate decarboxylase [EC:4.1.1.35]	179.58	201.69	212.52	256.3	372.73	202.59	250.36	254.02	604.67	644.27
			K12373	SOV1g028790.1	HEXA_B; hexosaminidase [EC:3.2.1.52]	3.43	4.58	4.77	6.18	31.31	6.36	7.8	32.58	8.01	8.31
			K12451	SOV6g042380.1	UER1; 3,5-epimerase/4-reductase [EC:5.1.3.- 1.1.1.-]	104.47	101.25	93.77	168.22	277.96	108.71	133.01	135.75	421.74	930.1
			K13379	SOV1g020360.1	RGP, UTM; reversibly glycosylated polypeptide / UDP-arabinopyranose mutase [EC:2.4.1.- 5.4.99.30]	36.53	37.39	41.54	54.84	71.9	46.14	56.63	35.43	419.05	2822.03
			K15920	SOV2g000300.1	XYL4; xylan 1,4-beta-xylosidase [EC:3.2.1.37]	10.24	17.94	47.46	84.43	87.5	16.58	32	72.97	459.84	117.45
			K15920	SOV2g021810.1	XYL4; xylan 1,4-beta-xylosidase [EC:3.2.1.37]	0.73	0.46	10.04	10.32	15.13	0.41	0.94	30.88	4.3	4.83
			K15920	SOV3g010040.1	XYL4; xylan 1,4-beta-xylosidase [EC:3.2.1.37]	37.89	23.59	33.44	67.6	191.02	16	33.28	52.97	175.79	228.83
			K16190	SOV5g017600.1	GLCAK; glucuronokinase [EC:2.7.1.43]	33.25	38.8	38.11	48.49	53.75	35.47	43.19	71.05	265.77	133.01
			K17497	SOV5g033650.1	PMM; phosphomannomutase [EC:5.4.2.8]	44.83	56.7	68.02	92.23	124.38	71.56	85.55	60.53	130.54	247.16
			K18674	SOV3g011160.1	GALK2; N-acetylgalactosamine kinase [EC:2.7.1.157]	31.66	37.88	38.89	41.39	45.69	38.76	34.18	73.08	33.23	16.49
			K18674	SOV5g013100.1	GALK2; N-acetylgalactosamine kinase [EC:2.7.1.157]	28.37	30.49	30.94	26.53	22.07	39.46	31.44	133.59	38.84	19.91
5	Pentose and glucuronate interconversions	ko00040	K00002	SOV6g037560.1	AKR1A1, adh; alcohol dehydrogenase (NADP+) [EC:1.1.1.2]	0.48	0.3	1.05	0.73	0.38	0.86	0.17	1.42	4.93	11.94
			K00008	SOV3g001660.1	SORD, gutB; L-iditol 2-dehydrogenase [EC:1.1.1.14]	66.11	76.51	72.91	65.6	51.13	46.06	47.67	30.65	85.24	64.33
			K00012	SOV1g010440.1	UGDH, ugd; UDPglucose 6-dehydrogenase [EC:1.1.1.22]	76.86	90.61	101.65	189.63	324.34	109.94	137.59	128.58	309.89	1070.13
			K00012	SOV5g009590.1	UGDH, ugd; UDPglucose 6-dehydrogenase [EC:1.1.1.22]	9.27	14.46	23.7	40.69	66.09	17.52	35.79	20.41	42.94	50.89
			K00699	SOV2g001310.1	UGT; glucuronosyltransferase [EC:2.4.1.17]	92.17	95.58	85.29	53.01	46.76	66.95	57.86	37.98	79.07	215.04
			K00699	SOV2g040350.1	UGT; glucuronosyltransferase [EC:2.4.1.17]	0.04	0	0	0.09	0	0	0	0.11	16.26	79.15
			K00699	SOV4g034620.1	UGT; glucuronosyltransferase [EC:2.4.1.17]	86.48	84.73	68.86	70.34	143.82	62.3	57.35	87.53	32.53	39.65
			K01051	SOV1g022230.1	E3.1.1.11; pectinesterase [EC:3.1.1.11]	14.99	0.66	1.09	0.44	1.3	2.56	12.32	1.4	19.02	1495.02
			K01051	SOV1g022560.1	E3.1.1.11; pectinesterase [EC:3.1.1.11]	9.93	0.68	0.56	0.46	1.85	2.13	9.6	0.54	15.96	856.78
			K01051	SOV1g022570.1	E3.1.1.11; pectinesterase [EC:3.1.1.11]	5.02	0.04	0.32	0.12	0.3	0.95	4.87	0.63	8.15	1032.22
			K01051	SOV1g023180.1	E3.1.1.11; pectinesterase [EC:3.1.1.11]	45.6	2.64	3.1	2.89	7.9	12.96	39.67	2.92	26.37	2061.14
			K01051	SOV1g043970.1	E3.1.1.11; pectinesterase [EC:3.1.1.11]	1.6	2.21	5.72	17.69	18.57	3.49	4.17	3.53	16.64	42.41
			K01051	SOV2g005240.1	E3.1.1.11; pectinesterase [EC:3.1.1.11]	1	0.74	0.39	0.49	0.56	0.3	0.63	60.8	6.46	1.67
			K01051	SOV2g005570.1	E3.1.1.11; pectinesterase [EC:3.1.1.11]	6.65	0.32	0.48	0.28	1.13	1.51	4.86	5.41	19.93	572.25
			K01051	SOV2g025030.1	E3.1.1.11; pectinesterase [EC:3.1.1.11]	0	0	0	0	0.1	0.14	0.07	1.37	6.96	0.75
			K01051	SOV3g000830.1	E3.1.1.11; pectinesterase [EC:3.1.1.11]	0.66	0.89	0.94	1.92	4.08	1.58	3.25	3.51	13.94	9.04
			K01051	SOV3g004940.1	E3.1.1.11; pectinesterase [EC:3.1.1.11]	65.09	62.9	52.82	74.67	92.24	14.35	15.21	8.18	105.86	149.19
			K01051	SOV4g004890.1	E3.1.1.11; pectinesterase [EC:3.1.1.11]	0	0	0	0.01	0.05	0	0	6.1	0.83	0.42
			K01051	SOV4g010340.1	E3.1.1.11; pectinesterase [EC:3.1.1.11]	0.12	0.19	0.11	0.09	0.06	0.14	0.03	72.35	787.18	153.05
			K01051	SOV4g058960.1	E3.1.1.11; pectinesterase [EC:3.1.1.11]	0	0.02	0.12	0.06	1.08	0	0.06	33.06	4.71	2.98
			K01051	SOV5g000150.1	E3.1.1.11; pectinesterase [EC:3.1.1.11]	13.28	2.82	2.84	2.73	3.73	4.95	9.96	3	12.06	594.44
			K01051	SOV5g023590.1	E3.1.1.11; pectinesterase [EC:3.1.1.11]	75.44	3.62	5.69	5.34	19.28	16.21	51.6	4.25	498.11	4666.73
			K01051	SOV5g023640.1	E3.1.1.11; pectinesterase [EC:3.1.1.11]	32.69	1.98	2.1	2.06	7.97	6.59	17.12	2.41	330.06	3042.32
			K01051	SOV6g000160.1	E3.1.1.11; pectinesterase [EC:3.1.1.11]	0.17	0.12	0.32	0.65	2.09	0.13	0.79	42.62	16.35	2.6
			K01051	SOV6g034340.1	E3.1.1.11; pectinesterase [EC:3.1.1.11]	0.56	0.45	0.36	0.31	0.26	0.46	0.45	0.25	12.15	10.74
			K01184	SOV3g013730.1	E3.2.1.15; polygalacturonase [EC:3.2.1.15]	0.03	0.03	0	0.54	0.45	0	0	0.38	2.3	12.09
			K01184	SOV3g019400.1	E3.2.1.15; polygalacturonase [EC:3.2.1.15]	0.17	0.23	0.45	0.34	1.12	0.24	0.55	36.4	3.98	4.08
			K01213	SOV2g038350.1	E3.2.1.67; galacturan 1,4-alpha-galacturonidase [EC:3.2.1.67]	25.38	1.33	1.51	1.46	4.02	4.36	14.71	2.02	88.71	2012.68
			K01213	SOV3g015020.1	E3.2.1.67; galacturan 1,4-alpha-galacturonidase [EC:3.2.1.67]	16.33	17.82	22.11	30.34	44.36	14.53	15.93	19.54	65.25	13.97
			K01213	SOV4g005550.1	E3.2.1.67; galacturan 1,4-alpha-galacturonidase [EC:3.2.1.67]	1.93	2.12	1.57	1.79	2.14	2.16	3.75	21.24	2.26	1.34
			K01213	SOV4g042840.1	E3.2.1.67; galacturan 1,4-alpha-galacturonidase [EC:3.2.1.67]	0	0.01	0	0.05	0.27	0	0	0	2.88	14.69
			K01213	SOV5g000320.1	E3.2.1.67; galacturan 1,4-alpha-galacturonidase [EC:3.2.1.67]	0.88	1.65	2.03	7.41	16.52	7.61	7.43	10.38	21.15	15.25
			K01213	SOV5g005400.1	E3.2.1.67; galacturan 1,4-alpha-galacturonidase [EC:3.2.1.67]	14.3	1.02	0.91	0.78	2.21	3.09	11.22	1.31	15.89	985.11
			K01213	SOV6g032590.1	E3.2.1.67; galacturan 1,4-alpha-galacturonidase [EC:3.2.1.67]	25.88	1.39	1.93	1.57	6.16	5.61	19.9	1.73	42.96	1535.84
			K01213	SOV6g032610.1	E3.2.1.67; galacturan 1,4-alpha-galacturonidase [EC:3.2.1.67]	34.1	1.86	2.33	2.49	6.18	7.32	24.17	1.87	135.07	1887.38
			K01728	SOV1g011440.1	pel; pectate lyase [EC:4.2.2.2]	30.35	1.72	2.01	1.73	6.33	5.94	17.19	1.83	64.98	2100
			K01728	SOV5g007960.1	pel; pectate lyase [EC:4.2.2.2]	2.24	0.06	0.21	0.22	0.57	0.28	1.23	0.18	12.46	352.63
			K16190	SOV5g017600.1	GLCAK; glucuronokinase [EC:2.7.1.43]	33.25	38.8	38.11	48.49	53.75	35.47	43.19	71.05	265.77	133.01
6	Biosynthesis of various plant secondary metabolites	ko00999	K01188	SOV2g020940.1	E3.2.1.21; beta-glucosidase [EC:3.2.1.21]	0.72	1.67	1.74	6.04	4.56	1.61	3.23	7.77	0.34	0.23
			K01188	SOV4g000880.1	E3.2.1.21; beta-glucosidase [EC:3.2.1.21]	36.71	40.77	40.24	42.75	42.47	48.86	49.16	441.07	1547.76	137.32
			K01188	SOV4g000890.1	E3.2.1.21; beta-glucosidase [EC:3.2.1.21]	15.38	15.94	14.53	13.11	15.14	17.46	17.2	133.14	454.21	129.6
			K01188	SOV4g035510.1	E3.2.1.21; beta-glucosidase [EC:3.2.1.21]	11.86	12.63	11.54	8.18	7.18	11.29	10.63	16.53	5.97	6.17
			K01188	SOV4g037090.1	E3.2.1.21; beta-glucosidase [EC:3.2.1.21]	23.1	29.48	23.11	23.72	34.71	29.35	25.52	155.97	781.22	235.98
			K01188	SOV6g031590.1	E3.2.1.21; beta-glucosidase [EC:3.2.1.21]	17.4	16.54	11.47	11.64	9.5	14.43	17.56	6.04	12.71	6.19
			K01188	SOV6g031680.1	E3.2.1.21; beta-glucosidase [EC:3.2.1.21]	3.25	3.32	3.31	2.95	2.6	10.7	8.16	8.06	2.89	1.21
			K01188	SOV6g031840.1	E3.2.1.21; beta-glucosidase [EC:3.2.1.21]	0	0	0	0	0	0	0.05	0.05	1.45	0
			K05350	SOV1g042790.1	bglB; beta-glucosidase [EC:3.2.1.21]	4.82	6.6	7.03	12.4	11.24	8.47	8.81	2.31	0.76	0.26
			K05350	SOV6g002140.1	bglB; beta-glucosidase [EC:3.2.1.21]	110.16	97.32	73.49	152.15	99.22	100.31	61.19	17.58	43.57	23.42
			K05350	SOV6g002280.1	bglB; beta-glucosidase [EC:3.2.1.21]	32.76	20.11	11.17	11.54	23.08	23.61	27.91	65.21	276.41	191.21
			K05953	SOV4g004710.1	E2.5.1.43; nicotianamine synthase [EC:2.5.1.43]	1.66	3.51	5.09	8.89	8.68	11.52	16.73	12.14	33.39	28.1
			K21568	SOV6g048780.1	PLR; pinoresinol/lariciresinol reductase [EC:1.23.1.1 1.23.1.2 1.23.1.3 1.23.1.4]	8.93	5.72	2.55	3.32	8.63	10.08	8.46	3.6	22.75	19.01
			K22374	SOV1g038670.1	DMAS1; 3''-deamino-3''-oxonicotianamine reductase [EC:1.1.1.285]	11.39	10.78	7.88	8.27	6.09	20.61	18.01	15.22	6.93	6.63
			K22374	SOV1g038690.1	DMAS1; 3''-deamino-3''-oxonicotianamine reductase [EC:1.1.1.285]	0.12	0	0.22	3.22	61.98	0.07	0.13	57.31	386.93	96.53
7	Cutin, suberine and wax biosynthesis	ko00073	K13356	SOV2g021590.1	FAR; alcohol-forming fatty acyl-CoA reductase [EC:1.2.1.84]	145.1	191.41	202.91	192.97	185.56	105.13	132.91	155.05	44.09	26.16
			K13356	SOV2g021680.1	FAR; alcohol-forming fatty acyl-CoA reductase [EC:1.2.1.84]	1.33	2.2	4.65	5.32	2.49	1.19	2.81	1.18	5.72	117.77
			K13356	SOV6g036190.1	FAR; alcohol-forming fatty acyl-CoA reductase [EC:1.2.1.84]	0.33	0.33	1.17	1.71	12.63	2.91	9.7	16.77	4.36	4.2
			K13356	SOV6g037870.1	FAR; alcohol-forming fatty acyl-CoA reductase [EC:1.2.1.84]	0.69	0.17	0.1	0.03	0	0	0	0.31	3.31	0.67
			K13407	SOV5g002280.1	CYP94A1; fatty acid omega-hydroxylase [EC:1.14.-.-]	2.87	1.98	1.52	1.33	1.28	1.55	1.6	7.95	44.26	8.32
			K15398	SOV2g031660.1	CYP86A4S; fatty acid omega-hydroxylase [EC:1.14.-.-]	34.88	40.38	41.7	42.54	38.53	30.14	35.74	71.22	32.4	12.25
			K15398	SOV6g039170.1	CYP86A4S; fatty acid omega-hydroxylase [EC:1.14.-.-]	47.21	62.59	56.11	34.19	43.53	20.4	27.38	65.43	217.52	182.73
			K15400	SOV2g018130.1	HHT1; omega-hydroxypalmitate O-feruloyl transferase [EC:2.3.1.188]	0	0	0	0.06	0.02	0	4.27	531.69	110.45	3.52
			K15400	SOV3g028100.1	HHT1; omega-hydroxypalmitate O-feruloyl transferase [EC:2.3.1.188]	1.91	3.97	12.97	17.21	7.04	0.54	1.09	31.47	7.82	0.98
			K15400	SOV5g012380.1	HHT1; omega-hydroxypalmitate O-feruloyl transferase [EC:2.3.1.188]	0.66	0.02	0.04	0.02	0.33	0.25	0.97	0.15	5.4	73.59
			K15402	SOV2g033940.1	CYP86B1; fatty acid omega-hydroxylase [EC:1.14.-.-]	0.4	0.8	0.95	0.9	0.97	0.48	1.53	178.94	34.67	11.02
			K15404	SOV2g008660.1	K15404, CER1; aldehyde decarbonylase [EC:4.1.99.5]	45.11	51.67	55.03	49.69	49.23	32.63	58.17	254.13	772.53	284.31
			K15404	SOV2g024180.1	K15404, CER1; aldehyde decarbonylase [EC:4.1.99.5]	2.68	10.4	81.02	219.33	226.61	13.55	64.69	338.1	1795.47	674.62
			K15405	SOV1g045420.1	MAH1, CYP96A15; midchain alkane hydroxylase	0.58	0.99	1.84	0.74	34.09	2.06	3.03	10.76	73.59	244.36
			K15405	SOV6g021210.1	MAH1, CYP96A15; midchain alkane hydroxylase	0.35	0.4	1.27	0.32	2.09	2.11	2.63	108.34	410.4	78.93
			K17991	SOV3g009590.1	PXG; peroxygenase [EC:1.11.2.3]	3.37	1.59	1.39	1.46	1.08	2.11	0.47	0.2	3.85	4.89
			K20495	SOV4g035970.1	CYP704B1; long-chain fatty acid omega-monooxygenase [EC:1.14.14.80]	0.23	0.19	0.13	0.13	0.09	0.39	0.29	1885.09	623.35	30.15
8	Cyanoamino acid metabolism	ko00460	K00600	SOV1g001130.1	glyA, SHMT; glycine hydroxymethyltransferase [EC:2.1.2.1]	328.62	376.89	430.92	599.64	865.14	522.89	651.57	403.68	1010.44	1161.03
			K00600	SOV2g001490.1	glyA, SHMT; glycine hydroxymethyltransferase [EC:2.1.2.1]	11.57	15.84	13.88	8.33	9.57	12.55	18.51	60.41	21.41	19.58
			K01188	SOV2g020940.1	E3.2.1.21; beta-glucosidase [EC:3.2.1.21]	0.72	1.67	1.74	6.04	4.56	1.61	3.23	7.77	0.34	0.23
			K01188	SOV4g000880.1	E3.2.1.21; beta-glucosidase [EC:3.2.1.21]	36.71	40.77	40.24	42.75	42.47	48.86	49.16	441.07	1547.76	137.32
			K01188	SOV4g000890.1	E3.2.1.21; beta-glucosidase [EC:3.2.1.21]	15.38	15.94	14.53	13.11	15.14	17.46	17.2	133.14	454.21	129.6
			K01188	SOV4g035510.1	E3.2.1.21; beta-glucosidase [EC:3.2.1.21]	11.86	12.63	11.54	8.18	7.18	11.29	10.63	16.53	5.97	6.17
			K01188	SOV4g037090.1	E3.2.1.21; beta-glucosidase [EC:3.2.1.21]	23.1	29.48	23.11	23.72	34.71	29.35	25.52	155.97	781.22	235.98
			K01188	SOV6g031590.1	E3.2.1.21; beta-glucosidase [EC:3.2.1.21]	17.4	16.54	11.47	11.64	9.5	14.43	17.56	6.04	12.71	6.19
			K01188	SOV6g031680.1	E3.2.1.21; beta-glucosidase [EC:3.2.1.21]	3.25	3.32	3.31	2.95	2.6	10.7	8.16	8.06	2.89	1.21
			K01188	SOV6g031840.1	E3.2.1.21; beta-glucosidase [EC:3.2.1.21]	0	0	0	0	0	0	0.05	0.05	1.45	0
			K05350	SOV1g042790.1	bglB; beta-glucosidase [EC:3.2.1.21]	4.82	6.6	7.03	12.4	11.24	8.47	8.81	2.31	0.76	0.26
			K05350	SOV6g002140.1	bglB; beta-glucosidase [EC:3.2.1.21]	110.16	97.32	73.49	152.15	99.22	100.31	61.19	17.58	43.57	23.42
			K05350	SOV6g002280.1	bglB; beta-glucosidase [EC:3.2.1.21]	32.76	20.11	11.17	11.54	23.08	23.61	27.91	65.21	276.41	191.21
			K08248	SOV2g012820.1	MDL3; (R)-mandelonitrile lyase [EC:4.1.2.10]	7.38	8.91	9.53	10.62	8.48	10	8.86	78.56	15.52	4.26
			K13051	SOV3g022310.1	ASRGL1, iaaA; L-asparaginase / beta-aspartyl-peptidase [EC:3.5.1.1 3.4.19.5]	7.71	10.9	7.2	8.32	16.42	3.35	4.9	7.62	33.91	41.86
			K13051	SOV5g010510.1	ASRGL1, iaaA; L-asparaginase / beta-aspartyl-peptidase [EC:3.5.1.1 3.4.19.5]	76.32	83.48	71.45	69.53	52.82	70.49	76.82	26.91	72.55	86.18
9	Anthocyanin biosynthesis	ko00942	K17193	SOV1g042420.1	UGT79B1; anthocyanidin 3-O-glucoside 2'''-O-xylosyltransferase [EC:2.4.2.51]	65.8	77.3	91.09	121.53	144.67	78.25	92.15	48.59	22.28	13.76
			K17193	SOV1g044430.1	UGT79B1; anthocyanidin 3-O-glucoside 2'''-O-xylosyltransferase [EC:2.4.2.51]	1.24	0.4	0.5	0.3	2.22	0.04	0.17	18.81	319.66	297
			K17193	SOV4g059090.1	UGT79B1; anthocyanidin 3-O-glucoside 2'''-O-xylosyltransferase [EC:2.4.2.51]	426.86	487.33	392.95	200.97	153.03	289.45	418.55	234.17	41.34	40.51
			K17193	SOV5g009200.1	UGT79B1; anthocyanidin 3-O-glucoside 2'''-O-xylosyltransferase [EC:2.4.2.51]	89.24	113.24	89.71	104.56	104.77	89.44	155.7	99.46	19.01	25.5
			K17193	SOV6g007610.1	UGT79B1; anthocyanidin 3-O-glucoside 2'''-O-xylosyltransferase [EC:2.4.2.51]	10.32	12.52	9.3	24.84	11.69	12.9	24.44	5.54	935.97	693.49
			K17193	SOV6g039080.1	UGT79B1; anthocyanidin 3-O-glucoside 2'''-O-xylosyltransferase [EC:2.4.2.51]	150.7	222.43	244.24	269.56	191.38	184.54	240.26	164.88	37.91	38.04
			K17193	SOV6g040520.1	UGT79B1; anthocyanidin 3-O-glucoside 2'''-O-xylosyltransferase [EC:2.4.2.51]	11.06	10.96	5.87	5.32	6.18	13.72	17.91	7.34	1.26	0.18
			K17193	SOV6g040530.1	UGT79B1; anthocyanidin 3-O-glucoside 2'''-O-xylosyltransferase [EC:2.4.2.51]	0.04	0.02	0.14	2.82	7.96	1.33	0.68	9.36	1.81	0.39
			K17193	SOV6g045220.1	UGT79B1; anthocyanidin 3-O-glucoside 2'''-O-xylosyltransferase [EC:2.4.2.51]	30.5	48.32	40.85	43.25	29.03	35.46	68.57	58.98	25.39	25.47
			K17193	SOV6g047320.1	UGT79B1; anthocyanidin 3-O-glucoside 2'''-O-xylosyltransferase [EC:2.4.2.51]	3.47	4.34	3.47	5.36	4.8	8.98	12.03	3.17	0.08	0.05
10	Plant-pathogen interaction	ko04626	K02183	SOV1g003960.1	CALM; calmodulin	20.76	25.53	19.35	28.56	29.45	28.49	33.96	49.49	187.38	93.95
			K02183	SOV2g034560.1	CALM; calmodulin	30.82	37.74	53.54	78.53	95.81	14.48	24.35	65.5	15.88	21.52
			K04079	SOV3g003380.1	HSP90A, htpG; molecular chaperone HtpG	0.2	0.26	0.3	0.13	0.15	0.1	25.25	1285.36	249.42	52.23
			K05391	SOV1g018480.1	CNGC; cyclic nucleotide gated channel, plant	3.03	2.75	2.65	2.12	2.9	2.27	5.49	18.33	5.29	5.5
			K05391	SOV1g032590.1	CNGC; cyclic nucleotide gated channel, plant	0.22	0	0	0.04	0	0	0.45	0	6.07	33.78
			K05391	SOV1g032600.1	CNGC; cyclic nucleotide gated channel, plant	0.48	0	0.06	0.03	0.09	0.16	0.21	0	6	52
			K05391	SOV2g032820.1	CNGC; cyclic nucleotide gated channel, plant	18.28	16.24	16.19	27.82	26.4	6.03	5.29	17.11	3.33	1.16
			K05391	SOV3g004460.1	CNGC; cyclic nucleotide gated channel, plant	65.48	67.94	59.69	62.86	65.14	38.73	30.63	35.74	15.22	15.63
			K05391	SOV4g034940.1	CNGC; cyclic nucleotide gated channel, plant	10	20.45	51.43	70.09	55.23	14.63	23.17	44.98	7.69	3.11
			K05391	SOV6g029530.1	CNGC; cyclic nucleotide gated channel, plant	0.1	0	0.04	0	0.03	0.06	0.03	0.06	12.92	61.22
			K05391	SOV6g041840.1	CNGC; cyclic nucleotide gated channel, plant	2.26	1.22	1.07	1.02	0.68	0.27	0.51	0.6	5.64	61.52
			K12795	SOV3g003630.1	SUGT1, SGT1; suppressor of G2 allele of SKP1	94.59	111.16	109.73	132.66	159.55	111.6	114.94	155.05	76.88	47.13
			K13412	SOV3g011730.1	CPK; calcium-dependent protein kinase [EC:2.7.11.1]	7.95	0.43	0.47	0.82	2.3	2.27	6.03	0.5	4.53	372.36
			K13412	SOV4g002500.1	CPK; calcium-dependent protein kinase [EC:2.7.11.1]	11.65	0.79	0.97	1.07	2.95	2.77	8.41	0.93	10.14	549.59
			K13430	SOV3g028210.1	PBS1; serine/threonine-protein kinase PBS1 [EC:2.7.11.1]	19.43	22.17	21.6	20.31	19.6	19.46	16.82	40.25	100.64	23.26
			K13447	SOV5g010010.1	RBOH; respiratory burst oxidase [EC:1.6.3.- 1.11.1.-]	10.51	8.5	7.16	5.51	3.69	6.39	4.57	6.91	2.88	2.28
			K13448	SOV1g000220.1	CML; calcium-binding protein CML	4.64	6.3	6.09	7.29	8.39	5.8	5.69	7.42	16.26	19.51
			K13448	SOV1g008350.1	CML; calcium-binding protein CML	582.41	692.75	635.33	554.44	662.1	188.15	155.17	286.97	141.78	75.76
			K13448	SOV1g023500.1	CML; calcium-binding protein CML	0.71	0	0.43	0.53	0	0	0.29	0	11.08	81.9
			K13448	SOV1g032330.1	CML; calcium-binding protein CML	82.91	8.75	6.88	3.4	8.8	23.42	63.05	7.65	657.53	7831.8
			K13448	SOV1g032360.1	CML; calcium-binding protein CML	284.62	396.93	321.35	233.98	285.89	63.27	60.62	278.31	113.71	93.42
			K13448	SOV3g047560.1	CML; calcium-binding protein CML	0.28	0.69	2.06	6.27	12.56	3.67	9.75	31.95	5.31	5.4
			K13448	SOV4g028380.1	CML; calcium-binding protein CML	1.65	0.36	0.17	0.17	0.1	0.7	0.89	0.17	10.05	186.52
			K13448	SOV5g004000.1	CML; calcium-binding protein CML	2.12	0.38	0.22	0	0.19	0	0.53	21.28	5.01	56.64
			K13449	SOV3g010590.1	PR1; pathogenesis-related protein 1	0	0	0	0	0.13	0	0	320.18	78.43	0.43
			K13449	SOV3g011830.1	PR1; pathogenesis-related protein 1	9.08	0	1.53	1.98	0.56	2.44	15.53	1.47	87.89	1402.4
			K13449	SOV4g056950.1	PR1; pathogenesis-related protein 1	0	0	0	0.27	3.79	0.37	3.84	5.06	31.67	14.27
			K13449	SOV6g008480.1	PR1; pathogenesis-related protein 1	63.23	2.85	5.7	3.77	12.41	10.62	36.28	4.37	39.56	2226.17
			K13449	SOV6g032550.1	PR1; pathogenesis-related protein 1	1.04	0	0.17	0	0.59	0.19	0.55	1.07	57.94	666.15
			K13457	SOV4g004340.1	RPM1, RPS3; disease resistance protein RPM1	0.87	0.72	1.04	1.46	1.08	1.06	1.21	4.56	0.74	3.15
			K15397	SOV1g032730.1	KCS; 3-ketoacyl-CoA synthase [EC:2.3.1.199]	1.77	1.59	1.25	1.68	1.01	1.04	0.52	60.79	841.46	109.41
			K15397	SOV2g034790.1	KCS; 3-ketoacyl-CoA synthase [EC:2.3.1.199]	128.03	188.04	181.68	109.66	117.23	48.07	66.48	122.3	23.09	67.71
			K15397	SOV3g001380.1	KCS; 3-ketoacyl-CoA synthase [EC:2.3.1.199]	31.66	35.97	29.23	23.81	15.74	36.52	27.68	12.39	1.58	1.6
			K15397	SOV4g010570.1	KCS; 3-ketoacyl-CoA synthase [EC:2.3.1.199]	0.41	0.15	0.06	0.08	0.02	0.08	0.16	64.31	991.12	96.63
			K15397	SOV4g045310.1	KCS; 3-ketoacyl-CoA synthase [EC:2.3.1.199]	3.12	3.74	7.05	9.34	11.61	2.39	3.96	14.07	80.84	17.5
			K15397	SOV5g016570.1	KCS; 3-ketoacyl-CoA synthase [EC:2.3.1.199]	108.42	125.94	108.42	77.24	63.09	65.79	64.74	115.2	42.07	14.18
			K15397	SOV6g022150.1	KCS; 3-ketoacyl-CoA synthase [EC:2.3.1.199]	1.87	1.89	1.83	2.92	2.22	2.81	1.04	8.06	18.92	12.34
			K15397	SOV6g022160.1	KCS; 3-ketoacyl-CoA synthase [EC:2.3.1.199]	0.1	0.13	0.58	5.12	5.33	1.05	1.74	97.89	215.42	8.09
			K20536	SOV2g023130.1	MPK3; mitogen-activated protein kinase 3 [EC:2.7.11.24]	246.48	321.01	269.77	199.39	322.19	14.88	11.78	39.58	11.37	7.61
11	Fatty acid elongation	ko00062	K07512	SOV6g027400.1	MECR, NRBF1; mitochondrial enoyl-[acyl-carrier protein] reductase / trans-2-enoyl-CoA reductase [EC:1.3.1.- 1.3.1.38]	27.57	22.87	20.43	16.3	11.01	24.67	20.17	22.37	8.69	3.96
			K10251	SOV1g046350.1	HSD17B12, KAR, IFA38; 17beta-estradiol 17-dehydrogenase / very-long-chain 3-oxoacyl-CoA reductase [EC:1.1.1.62 1.1.1.330]	76	88.59	86.32	81.97	83.26	80.94	92.79	73.15	172.63	62.47
			K15397	SOV1g032730.1	KCS; 3-ketoacyl-CoA synthase [EC:2.3.1.199]	1.77	1.59	1.25	1.68	1.01	1.04	0.52	60.79	841.46	109.41
			K15397	SOV2g034790.1	KCS; 3-ketoacyl-CoA synthase [EC:2.3.1.199]	128.03	188.04	181.68	109.66	117.23	48.07	66.48	122.3	23.09	67.71
			K15397	SOV3g001380.1	KCS; 3-ketoacyl-CoA synthase [EC:2.3.1.199]	31.66	35.97	29.23	23.81	15.74	36.52	27.68	12.39	1.58	1.6
			K15397	SOV4g010570.1	KCS; 3-ketoacyl-CoA synthase [EC:2.3.1.199]	0.41	0.15	0.06	0.08	0.02	0.08	0.16	64.31	991.12	96.63
			K15397	SOV4g045310.1	KCS; 3-ketoacyl-CoA synthase [EC:2.3.1.199]	3.12	3.74	7.05	9.34	11.61	2.39	3.96	14.07	80.84	17.5
			K15397	SOV5g016570.1	KCS; 3-ketoacyl-CoA synthase [EC:2.3.1.199]	108.42	125.94	108.42	77.24	63.09	65.79	64.74	115.2	42.07	14.18
			K15397	SOV6g022150.1	KCS; 3-ketoacyl-CoA synthase [EC:2.3.1.199]	1.87	1.89	1.83	2.92	2.22	2.81	1.04	8.06	18.92	12.34
			K15397	SOV6g022160.1	KCS; 3-ketoacyl-CoA synthase [EC:2.3.1.199]	0.1	0.13	0.58	5.12	5.33	1.05	1.74	97.89	215.42	8.09
12	Plant hormone signal transduction	ko04075	K13415	SOV3g038020.1	BRI1; protein brassinosteroid insensitive 1 [EC:2.7.10.1 2.7.11.1]	48.1	45.45	61.5	53.37	45.78	34.15	29.18	37.31	18.27	12.76
			K13422	SOV6g044550.1	MYC2; transcription factor MYC2	0.07	0.04	0.02	0.14	0.5	0.32	0.24	0.23	3.95	7.16
			K13449	SOV3g010590.1	PR1; pathogenesis-related protein 1	0	0	0	0	0.13	0	0	320.18	78.43	0.43
			K13449	SOV3g011830.1	PR1; pathogenesis-related protein 1	9.08	0	1.53	1.98	0.56	2.44	15.53	1.47	87.89	1402.4
			K13449	SOV4g056950.1	PR1; pathogenesis-related protein 1	0	0	0	0.27	3.79	0.37	3.84	5.06	31.67	14.27
			K13449	SOV6g008480.1	PR1; pathogenesis-related protein 1	63.23	2.85	5.7	3.77	12.41	10.62	36.28	4.37	39.56	2226.17
			K13449	SOV6g032550.1	PR1; pathogenesis-related protein 1	1.04	0	0.17	0	0.59	0.19	0.55	1.07	57.94	666.15
			K13946	SOV1g028800.1	AUX1, LAX; auxin influx carrier (AUX1 LAX family)	108.31	100.64	83.38	79.01	63.2	116.1	82.37	41.92	19.75	8.35
			K13946	SOV4g050790.1	AUX1, LAX; auxin influx carrier (AUX1 LAX family)	115.98	182.05	209.48	158.63	97.67	210.76	202.48	47.02	21.22	8.53
			K14431	SOV3g034050.1	TGA; transcription factor TGA	32.11	29.91	31.02	11.32	4.94	29.82	25.79	11.66	2.92	1.1
			K14484	SOV3g014320.1	IAA; auxin-responsive protein IAA	0.19	0.25	0.2	0.28	0.8	0.34	0.1	0.1	2.55	1.35
			K14484	SOV4g015680.1	IAA; auxin-responsive protein IAA	3.09	3.49	11.31	17.89	53.99	1.07	1.65	1.34	19.21	23.46
			K14484	SOV4g015720.1	IAA; auxin-responsive protein IAA	0	0	0	0	0	0	3.07	1.44	17.95	34.19
			K14484	SOV4g015730.1	IAA; auxin-responsive protein IAA	0.62	0.72	1.57	6.64	10.03	0.73	1.59	1.19	22.13	22.83
			K14484	SOV5g002600.1	IAA; auxin-responsive protein IAA	11.57	13.52	24.04	72.33	119.51	11.49	23.88	48.08	116.58	154.55
			K14484	SOV5g002610.1	IAA; auxin-responsive protein IAA	4.43	6	9.8	21.06	36.6	3.45	8.62	24.12	79.17	68.89
			K14487	SOV1g041590.1	GH3; auxin responsive GH3 gene family	0.12	0.46	2.4	10.48	5.72	0.36	1.45	21.94	231.25	116.23
			K14487	SOV2g032570.1	GH3; auxin responsive GH3 gene family	39.92	43.06	43.14	58.5	64.05	44.77	58.7	29.32	109.6	65.73
			K14487	SOV2g037980.1	GH3; auxin responsive GH3 gene family	96.52	111.11	116.73	100.68	116	16.46	30.49	51.37	143.74	58.33
			K14487	SOV3g043730.1	GH3; auxin responsive GH3 gene family	84.72	108.62	159.24	81.96	50.51	80.55	84.44	20.69	9.69	3.4
			K14487	SOV6g031220.1	GH3; auxin responsive GH3 gene family	2.75	3.96	5.45	8.27	18.19	3.1	6.73	2.18	6.79	9.66
			K14487	SOV6g048500.1	GH3; auxin responsive GH3 gene family	0.08	0.02	0	0.1	0.04	0.48	0.31	0.42	13.94	316.72
			K14488	SOV2g005080.1	SAUR; SAUR family protein	5.62	3.99	0.62	1.04	1.32	2.57	2.08	3.57	34.87	288.72
			K14488	SOV2g034690.1	SAUR; SAUR family protein	19.88	12.95	10.41	18.12	36.01	11.2	10.76	35.26	167.64	440.04
			K14488	SOV3g005990.1	SAUR; SAUR family protein	15.48	25.71	51.46	85.84	89.42	31.21	47.74	193.07	35.88	22.71
			K14488	SOV3g006590.1	SAUR; SAUR family protein	0	0	0	0	0	0	0	40.72	1.2	1.05
			K14488	SOV3g006620.1	SAUR; SAUR family protein	0	0	0	0	0	0	0	45.96	3.27	0.65
			K14488	SOV3g006690.1	SAUR; SAUR family protein	0.16	0	0	0	0	0	0	41.71	2.32	0.37
			K14488	SOV4g038760.1	SAUR; SAUR family protein	0.46	0.44	0.22	0.42	1.38	0.5	0.68	0.2	1.69	2.86
			K14489	SOV2g025900.1	AHK2_3_4; arabidopsis histidine kinase 2/3/4 (cytokinin receptor) [EC:2.7.13.3]	77.59	60.48	44.35	38.17	29.74	51.89	44.52	42.96	19.12	7.83
			K14490	SOV5g020110.1	AHP; histidine-containing phosphotransfer peotein	0	0	0	0	0	0	0	3.13	35.31	2
			K14492	SOV1g013120.1	ARR-A; two-component response regulator ARR-A family	18.8	11.42	3.94	4.33	6.29	3.82	5.2	14.11	57.59	32.01
			K14492	SOV1g038400.1	ARR-A; two-component response regulator ARR-A family	88.4	79.57	64.21	41.18	41.78	33.59	23.71	18.42	38.2	24.26
			K14492	SOV2g039240.1	ARR-A; two-component response regulator ARR-A family	9.66	17.08	19.61	124.51	221.67	17.55	22.26	12.92	27.25	32.45
			K14493	SOV2g038600.1	GID1; gibberellin receptor GID1 [EC:3.-.-.-]	2.05	3.77	4.3	3.81	13.62	4.62	5.98	7.44	36.49	18.06
			K14493	SOV4g013390.1	GID1; gibberellin receptor GID1 [EC:3.-.-.-]	487.36	470.34	399.08	219.5	136.02	247.23	167.62	221.09	80.54	37.76
			K14493	SOV6g029700.1	GID1; gibberellin receptor GID1 [EC:3.-.-.-]	92.8	98.38	62.46	19.31	16	87.62	70.53	41.86	15.46	30.67
			K14494	SOV2g018420.1	DELLA; DELLA protein	1.68	1.59	1.48	3.53	8.97	0.7	2.39	0.36	8.54	60.05
			K14496	SOV2g029960.1	PYL; abscisic acid receptor PYR/PYL family	26.69	28.88	18.91	22.2	18.33	17.95	19.4	57.09	24.83	14.47
			K14496	SOV2g032720.1	PYL; abscisic acid receptor PYR/PYL family	102.12	95.85	91.75	100.06	151.91	132.44	125.02	31.17	130.19	229.5
			K14497	SOV6g023790.1	PP2C; protein phosphatase 2C [EC:3.1.3.16]	59	46.89	35.74	6.11	6.67	46.99	20.18	5.74	0.99	0.46
			K14505	SOV4g034120.1	CYCD3; cyclin D3, plant	742.1	610.69	397.55	319.41	258.13	664.92	467.55	142.96	51.3	18.43
			K14508	SOV1g008520.1	NPR1; regulatory protein NPR1	0	0.1	0.03	0	0.14	0.05	0.22	5.82	59.16	35.29
			K14509	SOV4g022360.1	ETR, ERS; ethylene receptor [EC:2.7.13.-]	34.12	29.7	30.74	28.58	27.44	22	20.13	29.65	14.43	6.74
			K16189	SOV6g035020.1	PIF4; phytochrome-interacting factor 4	2.42	2.1	2.13	3.53	4.91	1.56	2.9	11.73	4.25	2.89
13	Carbon fixation in photosynthetic organisms	ko00710	K00026	SOV5g026120.1	MDH2; malate dehydrogenase [EC:1.1.1.37]	176.95	185.62	172.74	187.89	295.48	160.37	181.63	122.09	301.31	439.55
			K00029	SOV2g015650.1	E1.1.1.40, maeB; malate dehydrogenase (oxaloacetate-decarboxylating)(NADP+) [EC:1.1.1.40]	8.57	5.96	3.91	1.95	1.9	7.15	4.8	10.28	1.33	2.41
			K00051	SOV4g019980.1	E1.1.1.82; malate dehydrogenase (NADP+) [EC:1.1.1.82]	84.26	86.51	109.6	99.01	129.33	88.25	117.39	105.38	212.96	129.59
			K00927	SOV1g023790.1	PGK, pgk; phosphoglycerate kinase [EC:2.7.2.3]	82.08	97.8	145.12	197.39	341.76	135.25	246.27	384.83	788.71	443.49
			K00927	SOV1g023810.1	PGK, pgk; phosphoglycerate kinase [EC:2.7.2.3]	355.44	415.71	452.78	562.95	770.32	489.65	596.28	416.55	938.68	1092.09
			K01595	SOV4g029370.1	ppc; phosphoenolpyruvate carboxylase [EC:4.1.1.31]	119.51	131.55	158.38	167.38	213.99	152.72	202.78	103.85	251.56	448.99
			K01602	SOV1g031240.1	rbcS; ribulose-bisphosphate carboxylase small chain [EC:4.1.1.39]	139.03	144.27	216.08	330.49	1144	271.37	625.2	796.38	3906.34	2413.33
			K01602	SOV1g031280.1	rbcS; ribulose-bisphosphate carboxylase small chain [EC:4.1.1.39]	17.3	21.04	68.33	123.75	842.64	169.23	707.46	1322.9	3475.31	2075.81
			K01602	SOV1g031320.1	rbcS; ribulose-bisphosphate carboxylase small chain [EC:4.1.1.39]	474.79	654.57	1458.95	1732.52	4318.31	900.86	1996.32	3391.75	7088.01	3763.88
			K01610	SOV6g035750.1	E4.1.1.49, pckA; phosphoenolpyruvate carboxykinase (ATP) [EC:4.1.1.49]	7.29	4.16	2.86	1.66	2.32	8.36	10.2	21.49	60.2	549.37
			K01623	SOV3g046600.1	ALDO; fructose-bisphosphate aldolase, class I [EC:4.1.2.13]	0.16	0.17	0.46	0.84	2.5	0.64	1.93	1.48	11.41	16.22
			K01623	SOV4g038110.1	ALDO; fructose-bisphosphate aldolase, class I [EC:4.1.2.13]	354.9	420.96	608.36	514.68	962.31	450.03	755.96	959.33	2225.45	995.64
			K05298	SOV4g015950.1	GAPA; glyceraldehyde-3-phosphate dehydrogenase (NADP+) (phosphorylating) [EC:1.2.1.13]	160.42	219.64	412.59	478.72	805.06	365.01	709.83	872.62	1802.32	848.87
			K05298	SOV5g038240.1	GAPA; glyceraldehyde-3-phosphate dehydrogenase (NADP+) (phosphorylating) [EC:1.2.1.13]	54.85	71.34	134.76	146.53	282.83	127	300.79	456.89	997.86	522.24
14	Galactose metabolism	ko00052	K00844	SOV4g002070.1	HK; hexokinase [EC:2.7.1.1]	59.63	53.66	47.8	50.96	67.01	37.73	32.34	80.63	23.19	20.54
			K00850	SOV4g053770.1	pfkA, PFK; 6-phosphofructokinase 1 [EC:2.7.1.11]	51.43	51.28	45.93	48.54	27.6	45.7	40.64	147.8	29.26	10.06
			K01187	SOV3g003650.1	malZ; alpha-glucosidase [EC:3.2.1.20]	14.5	15.86	27.15	8.14	5.5	16.66	20.64	34.41	12.84	10.27
			K01193	SOV3g000750.1	INV, sacA; beta-fructofuranosidase [EC:3.2.1.26]	23.11	35.24	48.71	42.24	83.14	44.76	66.67	65.57	31.67	35.07
			K01193	SOV6g035610.1	INV, sacA; beta-fructofuranosidase [EC:3.2.1.26]	0.27	0.58	0.81	1.04	8.26	0.95	0.78	5.96	0.74	1.7
			K01784	SOV6g042770.1	galE, GALE; UDP-glucose 4-epimerase [EC:5.1.3.2]	8.05	4.38	3.27	4.38	2.11	2.15	2.39	64.1	19.81	9.59
			K01784	SOV6g043650.1	galE, GALE; UDP-glucose 4-epimerase [EC:5.1.3.2]	13.87	15.07	14.74	15.44	22.05	12.66	11.29	78.85	23.47	16.64
			K01785	SOV1g011200.1	galM, GALM; aldose 1-epimerase [EC:5.1.3.3]	73.68	74.2	85.46	82.15	118.85	51.88	69.92	52.23	117	244.89
			K01835	SOV3g001490.1	pgm; phosphoglucomutase [EC:5.4.2.2]	35.04	34.6	45.41	58.21	78.84	41.41	51.57	60.45	177.85	211.33
			K06617	SOV1g041580.1	E2.4.1.82; raffinose synthase [EC:2.4.1.82]	26.77	26.88	19.88	14.35	11.5	14.49	13.59	10.83	4.66	2.33
			K06617	SOV5g005370.1	E2.4.1.82; raffinose synthase [EC:2.4.1.82]	0	0.02	0	0	0.01	0.02	0.04	0.57	4.75	3.19
			K12309	SOV2g001510.1	GLB1, ELNR1; beta-galactosidase [EC:3.2.1.23]	10.57	16.15	33.68	25.77	57.23	9.71	15.66	53.18	134.13	91.76
			K12309	SOV6g035690.1	GLB1, ELNR1; beta-galactosidase [EC:3.2.1.23]	37.68	37.36	30.84	26.06	25.21	52.19	41.69	47.73	20.63	8.62
			K18819	SOV5g000400.1	GOLS; inositol 3-alpha-galactosyltransferase [EC:2.4.1.123]	1.35	0.78	0.2	0.08	0.03	0.31	0.41	6.57	0.49	0.08
15	Thiamine metabolism	ko00730	K00939	SOV1g024180.1	adk, AK; adenylate kinase [EC:2.7.4.3]	251.18	222.99	165.9	165.88	201.72	154.24	141.82	177.86	86.52	42.52
			K00939	SOV2g013620.1	adk, AK; adenylate kinase [EC:2.7.4.3]	46.07	54.95	54.36	62.46	77.15	49.99	52.98	51.16	111.7	227.23
			K03146	SOV4g037430.1	THI4, THI1; cysteine-dependent adenosine diphosphate thiazole synthase [EC:2.4.2.60]	70.07	76.24	370.27	662.93	854.63	169.24	423.55	335.04	1004.21	944.12
			K03147	SOV6g023120.1	thiC; phosphomethylpyrimidine synthase [EC:4.1.99.17]	37.7	37.07	46.02	46.97	72.61	29.58	57.5	34.75	116.86	107.81
			K03707	SOV4g008530.1	tenA; thiaminase (transcriptional activator TenA) [EC:3.5.99.2]	33.16	32.29	31.47	33.53	36.02	25.92	27.85	197.19	54.26	50.67
			K06928	SOV5g009940.1	NTPCR; nucleoside-triphosphatase [EC:3.6.1.15]	13.79	15.27	20.82	22.9	17.69	17.52	12.87	14.83	5.98	4.27
			K06949	SOV1g047190.1	rsgA, engC; ribosome biogenesis GTPase / thiamine phosphate phosphatase [EC:3.6.1.- 3.1.3.100]	29.4	29.16	29.53	26.75	23.29	30.11	27.31	54	16.78	5.94
16	MAPK signaling pathway - plant	ko04016	K00940	SOV1g037120.1	ndk, NME; nucleoside-diphosphate kinase [EC:2.7.4.6]	58.83	79.78	79.68	92.42	148.71	89.94	146.25	91.68	196.88	92.28
			K00940	SOV6g043610.1	ndk, NME; nucleoside-diphosphate kinase [EC:2.7.4.6]	148.13	196.56	219.3	288.84	316.88	272.95	385.62	293.44	704.4	917.81
			K02183	SOV1g003960.1	CALM; calmodulin	20.76	25.53	19.35	28.56	29.45	28.49	33.96	49.49	187.38	93.95
			K02183	SOV2g034560.1	CALM; calmodulin	30.82	37.74	53.54	78.53	95.81	14.48	24.35	65.5	15.88	21.52
			K13422	SOV6g044550.1	MYC2; transcription factor MYC2	0.07	0.04	0.02	0.14	0.5	0.32	0.24	0.23	3.95	7.16
			K13447	SOV5g010010.1	RBOH; respiratory burst oxidase [EC:1.6.3.- 1.11.1.-]	10.51	8.5	7.16	5.51	3.69	6.39	4.57	6.91	2.88	2.28
			K13449	SOV3g010590.1	PR1; pathogenesis-related protein 1	0	0	0	0	0.13	0	0	320.18	78.43	0.43
			K13449	SOV3g011830.1	PR1; pathogenesis-related protein 1	9.08	0	1.53	1.98	0.56	2.44	15.53	1.47	87.89	1402.4
			K13449	SOV4g056950.1	PR1; pathogenesis-related protein 1	0	0	0	0.27	3.79	0.37	3.84	5.06	31.67	14.27
			K13449	SOV6g008480.1	PR1; pathogenesis-related protein 1	63.23	2.85	5.7	3.77	12.41	10.62	36.28	4.37	39.56	2226.17
			K13449	SOV6g032550.1	PR1; pathogenesis-related protein 1	1.04	0	0.17	0	0.59	0.19	0.55	1.07	57.94	666.15
			K14496	SOV2g029960.1	PYL; abscisic acid receptor PYR/PYL family	26.69	28.88	18.91	22.2	18.33	17.95	19.4	57.09	24.83	14.47
			K14496	SOV2g032720.1	PYL; abscisic acid receptor PYR/PYL family	102.12	95.85	91.75	100.06	151.91	132.44	125.02	31.17	130.19	229.5
			K14497	SOV6g023790.1	PP2C; protein phosphatase 2C [EC:3.1.3.16]	59	46.89	35.74	6.11	6.67	46.99	20.18	5.74	0.99	0.46
			K14509	SOV4g022360.1	ETR, ERS; ethylene receptor [EC:2.7.13.-]	34.12	29.7	30.74	28.58	27.44	22	20.13	29.65	14.43	6.74
			K17686	SOV6g040450.1	copA, ctpA, ATP7; P-type Cu+ transporter [EC:7.2.2.8]	1.04	0.92	0.84	0.88	1.51	1.22	1.04	4.34	17.65	17.49
			K20536	SOV2g023130.1	MPK3; mitogen-activated protein kinase 3 [EC:2.7.11.24]	246.48	321.01	269.77	199.39	322.19	14.88	11.78	39.58	11.37	7.61
			K20537	SOV3g019360.1	MPK7_14; mitogen-activated protein kinase 7/14 [EC:2.7.11.24]	0	0	0	0.03	0.03	0	0.06	24.13	0.28	0.27
			K20537	SOV3g043930.1	MPK7_14; mitogen-activated protein kinase 7/14 [EC:2.7.11.24]	0.16	0.08	0.3	0.06	0.07	0.1	0.29	26.11	1.29	0.24
			K20537	SOV6g032500.1	MPK7_14; mitogen-activated protein kinase 7/14 [EC:2.7.11.24]	0	0	0	0	0	0	0	3.7	0.29	0
			K20714	SOV1g042070.1	OXI1; serine/threonine-protein kinase OXI1 [EC:2.7.11.1]	1.91	1.51	1.09	2.3	4.3	0.92	0.81	2.35	5.79	7.28
			K20718	SOV1g034440.1	ER; LRR receptor-like serine/threonine-protein kinase ERECTA [EC:2.7.11.1]	706.06	704.65	656.53	459.69	269.19	539.09	471.02	229	107.47	42.97
			K20772	SOV6g039760.1	ACS1_2_6; 1-aminocyclopropane-1-carboxylate synthase 1/2/6 [EC:4.4.1.14]	67.17	126.96	106.25	76.36	106.96	10.99	16.65	58.97	15.71	7.01
17	Glycosphingolipid biosynthesis - ganglio series	ko00604	K12309	SOV2g001510.1	GLB1, ELNR1; beta-galactosidase [EC:3.2.1.23]	10.57	16.15	33.68	25.77	57.23	9.71	15.66	53.18	134.13	91.76
			K12309	SOV6g035690.1	GLB1, ELNR1; beta-galactosidase [EC:3.2.1.23]	37.68	37.36	30.84	26.06	25.21	52.19	41.69	47.73	20.63	8.62
			K12373	SOV1g028790.1	HEXA_B; hexosaminidase [EC:3.2.1.52]	3.43	4.58	4.77	6.18	31.31	6.36	7.8	32.58	8.01	8.31
18	Fructose and mannose metabolism	ko00051	K00008	SOV3g001660.1	SORD, gutB; L-iditol 2-dehydrogenase [EC:1.1.1.14]	66.11	76.51	72.91	65.6	51.13	46.06	47.67	30.65	85.24	64.33
			K00844	SOV4g002070.1	HK; hexokinase [EC:2.7.1.1]	59.63	53.66	47.8	50.96	67.01	37.73	32.34	80.63	23.19	20.54
			K00847	SOV1g042510.1	E2.7.1.4, scrK; fructokinase [EC:2.7.1.4]	0.07	0.05	0	0.1	0.15	0.52	0.53	176.77	47.86	85.18
			K00847	SOV1g042520.1	E2.7.1.4, scrK; fructokinase [EC:2.7.1.4]	0.07	0	0	0.07	0.04	0	0	316.16	35.55	2.61
			K00847	SOV3g012220.1	E2.7.1.4, scrK; fructokinase [EC:2.7.1.4]	89.27	120.52	179.92	210.31	227.49	109.12	123.54	93.25	348.54	1574.22
			K00850	SOV4g053770.1	pfkA, PFK; 6-phosphofructokinase 1 [EC:2.7.1.11]	51.43	51.28	45.93	48.54	27.6	45.7	40.64	147.8	29.26	10.06
			K01623	SOV3g046600.1	ALDO; fructose-bisphosphate aldolase, class I [EC:4.1.2.13]	0.16	0.17	0.46	0.84	2.5	0.64	1.93	1.48	11.41	16.22
			K01623	SOV4g038110.1	ALDO; fructose-bisphosphate aldolase, class I [EC:4.1.2.13]	354.9	420.96	608.36	514.68	962.31	450.03	755.96	959.33	2225.45	995.64
			K01711	SOV2g024480.1	gmd, GMDS; GDPmannose 4,6-dehydratase [EC:4.2.1.47]	106.05	130.71	137.22	181.06	240.73	77.62	97.05	98.33	210.55	332.53
			K17497	SOV5g033650.1	PMM; phosphomannomutase [EC:5.4.2.8]	44.83	56.7	68.02	92.23	124.38	71.56	85.55	60.53	130.54	247.16
			K19355	SOV2g024720.1	MAN; mannan endo-1,4-beta-mannosidase [EC:3.2.1.78]	0.17	0.23	0.1	0.34	0.3	0.24	1.02	2.06	5.6	3.21
			K19355	SOV3g045890.1	MAN; mannan endo-1,4-beta-mannosidase [EC:3.2.1.78]	50.02	51.75	53.7	93.56	88.07	39.33	50.82	24.85	78.32	66.69
			K19355	SOV5g017890.1	MAN; mannan endo-1,4-beta-mannosidase [EC:3.2.1.78]	1.58	2.79	6.42	13.06	31.19	2.74	7.35	8.23	37.77	36.15

## Sheet: MS5_vs_MS6
Pathway Detail						FPKM value
#	Pathway	Pathway ID	K_id	genes	K_id desc	FS2	FS3	FS4	FS5	FS6	MS2	MS3	MS4	MS5	MS6
1	Pentose and glucuronate interconversions	ko00040	K00002	SOV6g037560.1	AKR1A1, adh; alcohol dehydrogenase (NADP+) [EC:1.1.1.2]	0.48	0.3	1.05	0.73	0.38	0.86	0.17	1.42	4.93	11.94
			K00008	SOV1g008430.1	SORD, gutB; L-iditol 2-dehydrogenase [EC:1.1.1.14]	5.41	7.87	10.24	9.27	15.56	4.57	6.92	108.62	37.76	12.84
			K00012	SOV1g010440.1	UGDH, ugd; UDPglucose 6-dehydrogenase [EC:1.1.1.22]	76.86	90.61	101.65	189.63	324.34	109.94	137.59	128.58	309.89	1070.13
			K00012	SOV3g048520.1	UGDH, ugd; UDPglucose 6-dehydrogenase [EC:1.1.1.22]	224.02	250.12	295.82	421.26	648.53	234.41	252.04	203.13	242	601.17
			K00699	SOV2g001310.1	UGT; glucuronosyltransferase [EC:2.4.1.17]	92.17	95.58	85.29	53.01	46.76	66.95	57.86	37.98	79.07	215.04
			K00699	SOV2g040350.1	UGT; glucuronosyltransferase [EC:2.4.1.17]	0.04	0	0	0.09	0	0	0	0.11	16.26	79.15
			K00963	SOV4g016800.1	UGP2, galU, galF; UTP--glucose-1-phosphate uridylyltransferase [EC:2.7.7.9]	175.18	182.07	195.81	245.77	337	191.92	216.47	296.62	374.83	1688.17
			K01051	SOV1g022230.1	E3.1.1.11; pectinesterase [EC:3.1.1.11]	14.99	0.66	1.09	0.44	1.3	2.56	12.32	1.4	19.02	1495.02
			K01051	SOV1g022560.1	E3.1.1.11; pectinesterase [EC:3.1.1.11]	9.93	0.68	0.56	0.46	1.85	2.13	9.6	0.54	15.96	856.78
			K01051	SOV1g022570.1	E3.1.1.11; pectinesterase [EC:3.1.1.11]	5.02	0.04	0.32	0.12	0.3	0.95	4.87	0.63	8.15	1032.22
			K01051	SOV1g022580.1	E3.1.1.11; pectinesterase [EC:3.1.1.11]	5.94	0.42	0.08	0	0.23	0.87	3.46	0.84	6.78	1100.16
			K01051	SOV1g022590.1	E3.1.1.11; pectinesterase [EC:3.1.1.11]	13.7	0.33	0.86	0.62	1.23	2.76	12.59	1.44	6.1	1106.23
			K01051	SOV1g022600.1	E3.1.1.11; pectinesterase [EC:3.1.1.11]	18.4	0.65	1.1	0.98	2.51	6.2	18.55	1.33	7.27	1138.76
			K01051	SOV1g023180.1	E3.1.1.11; pectinesterase [EC:3.1.1.11]	45.6	2.64	3.1	2.89	7.9	12.96	39.67	2.92	26.37	2061.14
			K01051	SOV1g043970.1	E3.1.1.11; pectinesterase [EC:3.1.1.11]	1.6	2.21	5.72	17.69	18.57	3.49	4.17	3.53	16.64	42.41
			K01051	SOV2g005570.1	E3.1.1.11; pectinesterase [EC:3.1.1.11]	6.65	0.32	0.48	0.28	1.13	1.51	4.86	5.41	19.93	572.25
			K01051	SOV2g015150.1	E3.1.1.11; pectinesterase [EC:3.1.1.11]	78.11	75.31	52.28	52.82	49.7	64.62	48.31	45.57	29.88	10.55
			K01051	SOV2g025030.1	E3.1.1.11; pectinesterase [EC:3.1.1.11]	0	0	0	0	0.1	0.14	0.07	1.37	6.96	0.75
			K01051	SOV2g029510.1	E3.1.1.11; pectinesterase [EC:3.1.1.11]	0.35	0.59	0.54	1.03	71.89	0.16	0.44	1.65	0.31	5.29
			K01051	SOV3g000780.1	E3.1.1.11; pectinesterase [EC:3.1.1.11]	0.09	0.16	0.11	0.17	0.25	0	0	0.1	0.38	9.3
			K01051	SOV3g046580.1	E3.1.1.11; pectinesterase [EC:3.1.1.11]	13.92	18.86	30.1	41.46	50.08	20.03	39.16	19.76	13.95	3.63
			K01051	SOV4g010340.1	E3.1.1.11; pectinesterase [EC:3.1.1.11]	0.12	0.19	0.11	0.09	0.06	0.14	0.03	72.35	787.18	153.05
			K01051	SOV4g010360.1	E3.1.1.11; pectinesterase [EC:3.1.1.11]	12.11	0.49	0.92	0.89	2.73	2.61	9.52	1.05	3.02	623.75
			K01051	SOV5g000150.1	E3.1.1.11; pectinesterase [EC:3.1.1.11]	13.28	2.82	2.84	2.73	3.73	4.95	9.96	3	12.06	594.44
			K01051	SOV5g000160.1	E3.1.1.11; pectinesterase [EC:3.1.1.11]	14.25	0.66	1.23	1.16	2.26	5.31	13.3	1.57	5.18	804.15
			K01051	SOV5g021070.1	E3.1.1.11; pectinesterase [EC:3.1.1.11]	0.12	0.22	0.23	1.43	0.34	0.96	1.46	0.1	1.02	15.7
			K01051	SOV5g023560.1	E3.1.1.11; pectinesterase [EC:3.1.1.11]	7.38	0.34	0.44	0.39	0.69	1.57	3.41	0.2	3.36	386.18
			K01051	SOV5g023590.1	E3.1.1.11; pectinesterase [EC:3.1.1.11]	75.44	3.62	5.69	5.34	19.28	16.21	51.6	4.25	498.11	4666.73
			K01051	SOV5g023640.1	E3.1.1.11; pectinesterase [EC:3.1.1.11]	32.69	1.98	2.1	2.06	7.97	6.59	17.12	2.41	330.06	3042.32
			K01051	SOV6g000160.1	E3.1.1.11; pectinesterase [EC:3.1.1.11]	0.17	0.12	0.32	0.65	2.09	0.13	0.79	42.62	16.35	2.6
			K01051	SOV6g017120.1	E3.1.1.11; pectinesterase [EC:3.1.1.11]	37.09	32.34	37.27	43.01	62.93	35.85	39.13	41.75	43.49	907.36
			K01184	SOV1g019130.1	E3.2.1.15; polygalacturonase [EC:3.2.1.15]	0	0	0	0	0.02	0	0	30.83	40.01	158.49
			K01184	SOV3g013730.1	E3.2.1.15; polygalacturonase [EC:3.2.1.15]	0.03	0.03	0	0.54	0.45	0	0	0.38	2.3	12.09
			K01213	SOV1g039760.1	E3.2.1.67; galacturan 1,4-alpha-galacturonidase [EC:3.2.1.67]	57.79	73.03	125.64	100.81	136.62	51.54	49.12	51.73	39	11.61
			K01213	SOV2g038350.1	E3.2.1.67; galacturan 1,4-alpha-galacturonidase [EC:3.2.1.67]	25.38	1.33	1.51	1.46	4.02	4.36	14.71	2.02	88.71	2012.68
			K01213	SOV2g038390.1	E3.2.1.67; galacturan 1,4-alpha-galacturonidase [EC:3.2.1.67]	10.63	0.56	0.7	0.51	1.46	2.7	9.14	6.25	20.85	1006.16
			K01213	SOV3g015020.1	E3.2.1.67; galacturan 1,4-alpha-galacturonidase [EC:3.2.1.67]	16.33	17.82	22.11	30.34	44.36	14.53	15.93	19.54	65.25	13.97
			K01213	SOV4g042840.1	E3.2.1.67; galacturan 1,4-alpha-galacturonidase [EC:3.2.1.67]	0	0.01	0	0.05	0.27	0	0	0	2.88	14.69
			K01213	SOV5g005400.1	E3.2.1.67; galacturan 1,4-alpha-galacturonidase [EC:3.2.1.67]	14.3	1.02	0.91	0.78	2.21	3.09	11.22	1.31	15.89	985.11
			K01213	SOV5g023730.1	E3.2.1.67; galacturan 1,4-alpha-galacturonidase [EC:3.2.1.67]	24.47	2.01	2.03	2.36	4.59	7.13	20.34	1.23	1.41	690.65
			K01213	SOV6g032590.1	E3.2.1.67; galacturan 1,4-alpha-galacturonidase [EC:3.2.1.67]	25.88	1.39	1.93	1.57	6.16	5.61	19.9	1.73	42.96	1535.84
			K01213	SOV6g032610.1	E3.2.1.67; galacturan 1,4-alpha-galacturonidase [EC:3.2.1.67]	34.1	1.86	2.33	2.49	6.18	7.32	24.17	1.87	135.07	1887.38
			K01728	SOV1g011440.1	pel; pectate lyase [EC:4.2.2.2]	30.35	1.72	2.01	1.73	6.33	5.94	17.19	1.83	64.98	2100
			K01728	SOV1g037830.1	pel; pectate lyase [EC:4.2.2.2]	22.72	1.52	1.65	1.94	5.64	5.33	16.54	1.09	5.72	865.57
			K01728	SOV1g041400.1	pel; pectate lyase [EC:4.2.2.2]	7.5	7.57	10.84	25.75	83.65	15.21	18.01	71.48	85.17	32.34
			K01728	SOV3g008010.1	pel; pectate lyase [EC:4.2.2.2]	0.26	0.27	0.5	0.73	2.71	0	0.2	116.86	75.14	0.07
			K01728	SOV3g015770.1	pel; pectate lyase [EC:4.2.2.2]	132.06	140.64	144.37	147.09	126.9	103.95	101.07	69.54	42	16.44
			K01728	SOV5g007960.1	pel; pectate lyase [EC:4.2.2.2]	2.24	0.06	0.21	0.22	0.57	0.28	1.23	0.18	12.46	352.63
			K01728	SOV5g019460.1	pel; pectate lyase [EC:4.2.2.2]	1.05	0.59	0.84	1.36	0.71	0.77	0.76	1.59	2.38	11.47
			K01728	SOV6g034810.1	pel; pectate lyase [EC:4.2.2.2]	45.18	50.86	52.82	52.85	54.21	54.59	58.85	60.03	48.81	105.69
			K01728	SOV6g034840.1	pel; pectate lyase [EC:4.2.2.2]	9.59	11.31	18.34	33.4	41.8	13.68	18.17	25.67	39.01	133.2
			K16190	SOV4g051250.1	GLCAK; glucuronokinase [EC:2.7.1.43]	0.71	1.65	5.04	2.27	0.71	0.89	2.46	258.7	182.38	23.2
2	Ribosome biogenesis in eukaryotes	ko03008	K06943	SOV2g024060.1	NOG1; nucleolar GTP-binding protein	24.79	27.12	30.95	32.13	24.72	26.73	30.16	21.21	18.88	6.73
			K06943	SOV4g000940.1	NOG1; nucleolar GTP-binding protein	104.97	99.06	103.28	93.85	78.38	84.68	83.57	78.12	52.83	25.89
			K06943	SOV5g015070.1	NOG1; nucleolar GTP-binding protein	88.51	89.2	94.63	107.74	97.84	84.07	88.61	80.12	44.56	19.87
			K07178	SOV3g001650.1	RIOK1; RIO kinase 1 [EC:2.7.11.1]	4.72	3.7	3.33	3	1.52	2.36	2.6	3.4	1.65	5.86
			K07178	SOV4g047720.1	RIOK1; RIO kinase 1 [EC:2.7.11.1]	85.07	80.49	71.01	62.02	44.73	67.16	63.75	58.12	32.88	13.96
			K07562	SOV1g047240.1	NMD3; nonsense-mediated mRNA decay protein 3	75.87	72.25	72.55	80.06	80.98	93.12	86.95	89.84	56.85	28.24
			K11128	SOV3g018440.1	GAR1, NOLA1; H/ACA ribonucleoprotein complex subunit 1	81.4	96.17	75.21	86.29	80.68	100.82	97.82	58.2	43.29	15.63
			K11129	SOV5g010760.1	NHP2, NOLA2; H/ACA ribonucleoprotein complex subunit 2	373.68	454.88	467.85	588.76	504.36	532.28	580.77	275.66	293.76	112.99
			K11131	SOV2g033030.1	DKC1, NOLA4, CBF5; H/ACA ribonucleoprotein complex subunit 4 [EC:5.4.99.-]	123.91	126.92	120.94	112.68	85.77	106.41	108.77	48.78	30.18	10.96
			K11131	SOV4g001360.1	DKC1, NOLA4, CBF5; H/ACA ribonucleoprotein complex subunit 4 [EC:5.4.99.-]	224.43	247.93	250.3	271.27	197.14	219.72	263.98	116.89	66.2	21.97
			K11131	SOV6g024880.1	DKC1, NOLA4, CBF5; H/ACA ribonucleoprotein complex subunit 4 [EC:5.4.99.-]	139.08	154.9	152.08	143.53	108.02	92.48	102.41	62.97	32	13.91
			K12845	SOV2g019300.1	SNU13, NHP2L; U4/U6 small nuclear ribonucleoprotein SNU13	566.83	610.8	528.32	536.57	522.13	586.71	468.89	427.96	253.18	95.71
			K12845	SOV5g005710.1	SNU13, NHP2L; U4/U6 small nuclear ribonucleoprotein SNU13	786.14	901.58	880.66	848.64	845.76	970.44	962.47	623.36	377.61	132.41
			K14521	SOV3g030540.1	NAT10, KRE33; N-acetyltransferase 10 [EC:2.3.1.-]	109.86	107.22	110.5	109.89	74.2	75.89	78.56	50.61	34.76	11.03
			K14537	SOV5g036100.1	NUG2, GNL2; nuclear GTP-binding protein	79.77	73.6	71.29	65.56	55.95	67.49	59.83	47.51	41.11	17.96
			K14538	SOV2g017370.1	NUG1, GNL3; nuclear GTP-binding protein	100.92	96.08	98.43	98.99	85.33	85.28	90.21	65.39	41.72	17.46
			K14538	SOV6g034580.1	NUG1, GNL3; nuclear GTP-binding protein	49.79	49	50.09	51.21	44.82	47.35	48.36	30.36	23.86	8.53
			K14539	SOV5g018820.1	LSG1; large subunit GTPase 1 [EC:3.6.1.-]	91.34	85.18	84.03	87.93	81.82	82.01	91.26	79.76	52.1	24.5
			K14544	SOV3g045450.1	UTP22, NOL6; U3 small nucleolar RNA-associated protein 22	30.22	29.38	30.78	30.7	23.9	32.92	32.15	25.62	14.74	4.95
			K14546	SOV3g009820.1	UTP5, WDR43; U3 small nucleolar RNA-associated protein 5	53.35	49.57	49.26	50.21	41.68	45.69	44.02	32.58	21.57	7.45
			K14546	SOV4g048210.1	UTP5, WDR43; U3 small nucleolar RNA-associated protein 5	70.84	75.71	69.05	73.57	63.71	70.96	65.38	39.18	24.16	7.38
			K14549	SOV1g023910.1	UTP15; U3 small nucleolar RNA-associated protein 15	40.47	39.73	41.43	47.06	40.94	33.51	34.82	20.92	15.66	6.89
			K14550	SOV1g044760.1	UTP10, HEATR1; U3 small nucleolar RNA-associated protein 10	41.2	33.42	37.85	37.78	28.17	29.12	28.54	22.56	10.11	3.28
			K14552	SOV2g012930.1	NAN1, UTP17, WDR75; NET1-associated nuclear protein 1 (U3 small nucleolar RNA-associated protein 17)	86.17	69.84	70.14	65.45	51.13	46.97	46.63	38.41	20.55	7.41
			K14554	SOV3g025810.1	UTP21, WDR36; U3 small nucleolar RNA-associated protein 21	37.31	38.11	36.89	39.48	33.68	33.95	39	19.76	15.26	5.48
			K14555	SOV6g012770.1	UTP13, TBL3; U3 small nucleolar RNA-associated protein 13	38.89	41.63	42.87	51.32	38.91	35.08	37.83	25.08	16.34	5.93
			K14556	SOV5g020900.1	DIP2, UTP12, WDR3; U3 small nucleolar RNA-associated protein 12	57.78	54.41	58.68	61.68	44.88	45.53	53.06	39.22	24.31	7.85
			K14557	SOV2g013730.1	UTP6; U3 small nucleolar RNA-associated protein 6	57.03	58.73	59.74	61.56	51.51	47.21	47.74	47.03	27.69	10.46
			K14558	SOV4g048220.1	PWP2, UTP1; periodic tryptophan protein 2	52.88	52.65	55.91	60.43	50.63	45.32	46.05	37.25	21.39	7.34
			K14560	SOV1g020170.1	IMP3; U3 small nucleolar ribonucleoprotein protein IMP3	132.97	139.68	124.84	128.47	120.41	124.46	137.1	79.42	78.06	28.36
			K14564	SOV5g013250.1	NOP56; nucleolar protein 56	683.18	690.09	640.15	623.65	485.35	512.45	510.01	275.66	179.66	66.95
			K14565	SOV4g014420.1	NOP58; nucleolar protein 58	543.69	542.73	497.38	457.98	337.67	414.48	415.68	242.2	141.26	50.18
			K14567	SOV4g006350.1	UTP14; U3 small nucleolar RNA-associated protein 14	61.19	56.25	53.92	42.75	23.05	61.34	56.18	87.8	24.6	11
			K14568	SOV1g005150.1	EMG1, NEP1; rRNA small subunit pseudouridine methyltransferase Nep1 [EC:2.1.1.260]	225.43	221.47	214.39	181.52	155.33	175.67	144.74	107.73	94.07	43.84
			K14568	SOV3g039390.1	EMG1, NEP1; rRNA small subunit pseudouridine methyltransferase Nep1 [EC:2.1.1.260]	91.62	95.77	105.65	121.68	117.22	94.68	102.83	67.01	62.83	25.27
			K14569	SOV1g005480.1	BMS1; ribosome biogenesis protein BMS1	94.31	85.81	89.73	85.45	58.32	59.72	63.3	49.81	29.39	12.29
			K14570	SOV3g043380.1	REX1, REXO1, RNH70; RNA exonuclease 1 [EC:3.1.-.-]	57.12	55.3	55.15	51.35	41.22	48.79	48.92	31.09	23.36	10.4
			K14573	SOV3g000470.1	NOP4, RBM28; nucleolar protein 4	76.58	66.63	66.46	57.15	32.51	55.96	54.61	41.24	22.15	8.58
			K14574	SOV2g036620.1	SDO1, SBDS; ribosome maturation protein SDO1	2.19	2.2	2.77	1.98	2.02	3.04	4.86	130.56	23.51	5.64
3	Plant-pathogen interaction	ko04626	K00864	SOV4g047410.1	glpK, GK; glycerol kinase [EC:2.7.1.30]	14.49	17.38	17.98	19.55	23.91	19.38	24.2	72.13	46.16	280.47
			K01373	SOV4g037750.1	CTSF; cathepsin F [EC:3.4.22.41]	137.96	136.6	144.49	145.26	225.57	160.17	173.79	201.54	278.7	116.1
			K02183	SOV1g003920.1	CALM; calmodulin	970.42	1096.16	929.79	1064.71	1345.19	1582.79	1318.76	708.96	691.38	1498.25
			K02183	SOV1g003960.1	CALM; calmodulin	20.76	25.53	19.35	28.56	29.45	28.49	33.96	49.49	187.38	93.95
			K02183	SOV3g011010.1	CALM; calmodulin	45.64	52.81	60.81	47.96	53.25	34.71	20.85	13.14	17.87	44.65
			K02183	SOV4g020670.1	CALM; calmodulin	437.92	495.69	502.42	747.45	1050.87	815.12	927.96	742.88	1116.77	2331.88
			K02358	SOV5g004890.1	tuf, TUFM; elongation factor Tu	199.27	227.74	287.67	324.18	482.93	256.05	404.59	398.99	555.81	231.28
			K04079	SOV2g036350.1	HSP90A, htpG; molecular chaperone HtpG	3222.68	2929.87	2879.81	2401.6	2627.93	2317.59	2052.85	1864.7	1117.22	521.39
			K04368	SOV2g015090.1	MAP2K1, MEK1; mitogen-activated protein kinase kinase 1 [EC:2.7.12.2]	44.27	57.54	60.22	65.6	62.84	64.15	54.93	19.99	18.98	5.5
			K05391	SOV1g032590.1	CNGC; cyclic nucleotide gated channel, plant	0.22	0	0	0.04	0	0	0.45	0	6.07	33.78
			K05391	SOV1g032600.1	CNGC; cyclic nucleotide gated channel, plant	0.48	0	0.06	0.03	0.09	0.16	0.21	0	6	52
			K05391	SOV6g029530.1	CNGC; cyclic nucleotide gated channel, plant	0.1	0	0.04	0	0.03	0.06	0.03	0.06	12.92	61.22
			K05391	SOV6g041840.1	CNGC; cyclic nucleotide gated channel, plant	2.26	1.22	1.07	1.02	0.68	0.27	0.51	0.6	5.64	61.52
			K09487	SOV3g048580.1	HSP90B, TRA1; heat shock protein 90kDa beta	145.64	161.06	179.23	191.16	142.91	130.55	144	101.56	78.29	27.43
			K13412	SOV2g027280.1	CPK; calcium-dependent protein kinase [EC:2.7.11.1]	83.08	89.91	88.17	86.33	88.46	84.93	84.47	40.55	49.48	170.58
			K13412	SOV2g034700.1	CPK; calcium-dependent protein kinase [EC:2.7.11.1]	82.9	81.39	75.38	87.09	81.3	76.33	68.88	71.34	55.36	26.22
			K13412	SOV3g011730.1	CPK; calcium-dependent protein kinase [EC:2.7.11.1]	7.95	0.43	0.47	0.82	2.3	2.27	6.03	0.5	4.53	372.36
			K13412	SOV3g019420.1	CPK; calcium-dependent protein kinase [EC:2.7.11.1]	0.23	0	0.02	0	0.05	0.04	0.24	0.03	0.03	12.27
			K13412	SOV3g028930.1	CPK; calcium-dependent protein kinase [EC:2.7.11.1]	52.81	63.24	52.59	43.78	80.65	20.08	19.44	55.7	45.4	107.93
			K13412	SOV4g002500.1	CPK; calcium-dependent protein kinase [EC:2.7.11.1]	11.65	0.79	0.97	1.07	2.95	2.77	8.41	0.93	10.14	549.59
			K13412	SOV4g049430.1	CPK; calcium-dependent protein kinase [EC:2.7.11.1]	127.14	137.37	158.79	215.23	282.61	113.92	119.13	89.05	89.83	187.78
			K13412	SOV6g001430.1	CPK; calcium-dependent protein kinase [EC:2.7.11.1]	96.06	96.96	88.89	87.21	68.88	87.42	84.1	71.93	70.74	35.05
			K13412	SOV6g036840.1	CPK; calcium-dependent protein kinase [EC:2.7.11.1]	14.07	12.84	15.34	19.39	17.28	11.41	12.47	9.15	17.9	110.35
			K13412	SOV6g038900.1	CPK; calcium-dependent protein kinase [EC:2.7.11.1]	230.59	235.24	222.9	235.34	202.98	238.61	211.44	132.13	85.74	32.81
			K13427	SOV3g000580.1	NOA1; nitric-oxide synthase, plant [EC:1.14.13.39]	44.98	45.17	47.2	50.84	51.56	36.25	43.68	31.58	40.27	13.45
			K13429	SOV6g037610.1	CERK1; chitin elicitor receptor kinase 1	12.75	13.79	14.64	16.85	19.43	16.44	15.82	12.61	8.24	3.3
			K13430	SOV3g028210.1	PBS1; serine/threonine-protein kinase PBS1 [EC:2.7.11.1]	19.43	22.17	21.6	20.31	19.6	19.46	16.82	40.25	100.64	23.26
			K13436	SOV3g015430.1	PTI1; pto-interacting protein 1 [EC:2.7.11.1]	119.45	116.91	115.08	105.74	133.03	126	125.1	117.91	138.16	295.88
			K13436	SOV6g042330.1	PTI1; pto-interacting protein 1 [EC:2.7.11.1]	54.53	51.22	52.15	44.98	57.9	43.45	39.53	64.01	48.31	180.83
			K13447	SOV2g005010.1	RBOH; respiratory burst oxidase [EC:1.6.3.- 1.11.1.-]	1.1	0.62	0.37	0.74	1.14	0.98	1.23	37.58	39.03	11.53
			K13448	SOV1g023500.1	CML; calcium-binding protein CML	0.71	0	0.43	0.53	0	0	0.29	0	11.08	81.9
			K13448	SOV1g032330.1	CML; calcium-binding protein CML	82.91	8.75	6.88	3.4	8.8	23.42	63.05	7.65	657.53	7831.8
			K13448	SOV2g035790.1	CML; calcium-binding protein CML	49.7	44.22	35.32	23.01	26.25	41.55	27.36	34.54	53.14	302.99
			K13448	SOV3g012040.1	CML; calcium-binding protein CML	41.09	7.74	8.66	11.87	30.22	14.79	44.65	29.18	57.5	2530.86
			K13448	SOV3g031200.1	CML; calcium-binding protein CML	1.08	0.44	0	0	0	0	0	0.2	0.4	46.49
			K13448	SOV4g028380.1	CML; calcium-binding protein CML	1.65	0.36	0.17	0.17	0.1	0.7	0.89	0.17	10.05	186.52
			K13448	SOV5g004000.1	CML; calcium-binding protein CML	2.12	0.38	0.22	0	0.19	0	0.53	21.28	5.01	56.64
			K13449	SOV1g025060.1	PR1; pathogenesis-related protein 1	13.78	1.4	1.46	1.08	2.16	3.89	8.82	0.55	2.72	457.3
			K13449	SOV3g010590.1	PR1; pathogenesis-related protein 1	0	0	0	0	0.13	0	0	320.18	78.43	0.43
			K13449	SOV3g011830.1	PR1; pathogenesis-related protein 1	9.08	0	1.53	1.98	0.56	2.44	15.53	1.47	87.89	1402.4
			K13449	SOV4g057040.1	PR1; pathogenesis-related protein 1	1.44	0.13	0.18	0.39	1.69	0.72	2.32	0.79	1.65	176.2
			K13449	SOV6g008480.1	PR1; pathogenesis-related protein 1	63.23	2.85	5.7	3.77	12.41	10.62	36.28	4.37	39.56	2226.17
			K13449	SOV6g032550.1	PR1; pathogenesis-related protein 1	1.04	0	0.17	0	0.59	0.19	0.55	1.07	57.94	666.15
			K13457	SOV4g004340.1	RPM1, RPS3; disease resistance protein RPM1	0.87	0.72	1.04	1.46	1.08	1.06	1.21	4.56	0.74	3.15
			K15397	SOV2g034790.1	KCS; 3-ketoacyl-CoA synthase [EC:2.3.1.199]	128.03	188.04	181.68	109.66	117.23	48.07	66.48	122.3	23.09	67.71
			K15397	SOV4g025610.1	KCS; 3-ketoacyl-CoA synthase [EC:2.3.1.199]	117.4	131.12	131.52	126.3	116.12	85.62	104.43	50.54	76.39	157.09
			K15397	SOV5g016570.1	KCS; 3-ketoacyl-CoA synthase [EC:2.3.1.199]	108.42	125.94	108.42	77.24	63.09	65.79	64.74	115.2	42.07	14.18
			K15397	SOV6g022160.1	KCS; 3-ketoacyl-CoA synthase [EC:2.3.1.199]	0.1	0.13	0.58	5.12	5.33	1.05	1.74	97.89	215.42	8.09
4	Starch and sucrose metabolism	ko00500	K00688	SOV6g023220.1	PYG, glgP; glycogen phosphorylase [EC:2.4.1.1]	53.56	58.81	79.36	82.81	70.06	73.94	88.96	69.28	138.97	551.49
			K00695	SOV2g005260.1	E2.4.1.13; sucrose synthase [EC:2.4.1.13]	123.71	83.78	66.63	70.55	298.17	116.2	83.68	69.75	118.86	333.25
			K00696	SOV1g026430.1	E2.4.1.14; sucrose-phosphate synthase [EC:2.4.1.14]	14.51	11.92	15.99	15.81	17.77	11.23	14.44	30.64	54.19	179.15
			K00703	SOV1g032810.1	glgA; starch synthase [EC:2.4.1.21]	44.21	50.74	61.41	70.72	66.14	35.6	35.24	38.58	103.82	240.16
			K00706	SOV3g035900.1	E2.4.1.34; 1,3-beta-glucan synthase [EC:2.4.1.34]	10.9	7.97	7.95	7.07	4.49	7.33	9.12	31.06	17.71	256.16
			K00706	SOV4g000610.1	E2.4.1.34; 1,3-beta-glucan synthase [EC:2.4.1.34]	234.45	190.15	192.34	164.1	113.64	210.06	174.32	123.63	73.43	34.44
			K00750	SOV6g040900.1	GYG1, GYG2; glycogenin [EC:2.4.1.186]	1.42	1.53	1.01	1.3	2.9	1.34	1.03	1.27	6.99	36.65
			K00844	SOV2g015300.1	HK; hexokinase [EC:2.7.1.1]	71.5	71.05	77.68	87.52	110.9	51.69	61.39	61.76	120.72	306.87
			K00847	SOV1g042520.1	E2.7.1.4, scrK; fructokinase [EC:2.7.1.4]	0.07	0	0	0.07	0.04	0	0	316.16	35.55	2.61
			K00847	SOV3g012220.1	E2.7.1.4, scrK; fructokinase [EC:2.7.1.4]	89.27	120.52	179.92	210.31	227.49	109.12	123.54	93.25	348.54	1574.22
			K00963	SOV4g016800.1	UGP2, galU, galF; UTP--glucose-1-phosphate uridylyltransferase [EC:2.7.7.9]	175.18	182.07	195.81	245.77	337	191.92	216.47	296.62	374.83	1688.17
			K00975	SOV4g045120.1	glgC; glucose-1-phosphate adenylyltransferase [EC:2.7.7.27]	22.05	19.83	24.05	23.88	19.74	15.34	18.84	10.07	44.1	154.32
			K01087	SOV3g000740.1	otsB; trehalose 6-phosphate phosphatase [EC:3.1.3.12]	16.97	18.31	14.07	9.93	13.17	14.47	11.68	12.07	11.28	70.08
			K01177	SOV4g001810.1	E3.2.1.2; beta-amylase [EC:3.2.1.2]	113.23	78.08	62.62	36.75	57.43	44.31	40.39	52.17	124.72	522.7
			K01177	SOV6g046480.1	E3.2.1.2; beta-amylase [EC:3.2.1.2]	86.55	120.25	183.14	121.05	191.02	27.73	46.78	77.54	251.69	709.25
			K01179	SOV1g018570.1	E3.2.1.4; endoglucanase [EC:3.2.1.4]	22.44	1.9	2.81	2.26	5.28	5.75	17.77	1.32	7.43	928.89
			K01179	SOV1g046060.1	E3.2.1.4; endoglucanase [EC:3.2.1.4]	0.94	1.56	3.31	9.67	29.66	1.11	2.88	217.77	140.48	32.65
			K01179	SOV4g038070.1	E3.2.1.4; endoglucanase [EC:3.2.1.4]	8.73	11.89	13.97	16.15	24.96	8.93	10.68	17.44	28.29	5.4
			K01179	SOV4g043940.1	E3.2.1.4; endoglucanase [EC:3.2.1.4]	18.1	20.41	10.43	14.36	24.99	13.94	18.23	2.15	12.32	3.25
			K01179	SOV6g039800.1	E3.2.1.4; endoglucanase [EC:3.2.1.4]	0.07	0.03	0.2	0.35	0.77	0.63	1.91	20.91	97.86	235.97
			K01179	SOV6g043450.1	E3.2.1.4; endoglucanase [EC:3.2.1.4]	205.78	208.28	247.77	386.75	487.42	237.77	267.93	102.33	516.93	221.26
			K01187	SOV3g003580.1	malZ; alpha-glucosidase [EC:3.2.1.20]	45.96	54.33	70.43	70.78	54.13	55.71	67.67	40.95	59.69	20.21
			K01187	SOV3g033650.1	malZ; alpha-glucosidase [EC:3.2.1.20]	85.49	86.12	104.55	137.85	186.13	59.85	74.58	74.43	132.59	65.43
			K01188	SOV4g000880.1	E3.2.1.21; beta-glucosidase [EC:3.2.1.21]	36.71	40.77	40.24	42.75	42.47	48.86	49.16	441.07	1547.76	137.32
			K01188	SOV4g000890.1	E3.2.1.21; beta-glucosidase [EC:3.2.1.21]	15.38	15.94	14.53	13.11	15.14	17.46	17.2	133.14	454.21	129.6
			K01188	SOV4g003290.1	E3.2.1.21; beta-glucosidase [EC:3.2.1.21]	21.47	21.63	18.9	22.1	22.44	25.07	24.33	17.33	20.96	51.69
			K01188	SOV4g037090.1	E3.2.1.21; beta-glucosidase [EC:3.2.1.21]	23.1	29.48	23.11	23.72	34.71	29.35	25.52	155.97	781.22	235.98
			K01188	SOV5g019350.1	E3.2.1.21; beta-glucosidase [EC:3.2.1.21]	86.49	65.17	74.12	111.11	151.39	74.11	99.34	26.3	35.89	1187.05
			K01188	SOV6g031840.1	E3.2.1.21; beta-glucosidase [EC:3.2.1.21]	0	0	0	0	0	0	0.05	0.05	1.45	0
			K01188	SOV6g036610.1	E3.2.1.21; beta-glucosidase [EC:3.2.1.21]	63.67	81.12	67.78	64.72	40.44	66.03	62.34	23.53	13.79	3.71
			K01193	SOV6g035590.1	INV, sacA; beta-fructofuranosidase [EC:3.2.1.26]	3.17	3.11	2.46	7.74	11.42	2	3.54	4.84	3.16	7.87
			K01193	SOV6g035600.1	INV, sacA; beta-fructofuranosidase [EC:3.2.1.26]	0.81	0.2	0.27	0.7	2.55	0.9	2.11	0.2	0.03	0.46
			K01193	SOV6g049690.1	INV, sacA; beta-fructofuranosidase [EC:3.2.1.26]	7.5	5.25	5.62	7.85	14.91	7.24	8.54	14.1	24.27	192.15
			K01214	SOV2g038450.1	ISA, treX; isoamylase [EC:3.2.1.68]	16.37	16.14	16.94	19.97	18.97	15.57	15.67	19.68	88.87	389.63
			K01810	SOV2g038820.1	GPI, pgi; glucose-6-phosphate isomerase [EC:5.3.1.9]	87.89	97.93	108.24	125.83	132.54	104.71	126.77	161.04	168.81	78.48
			K01810	SOV6g049080.1	GPI, pgi; glucose-6-phosphate isomerase [EC:5.3.1.9]	31.58	32.84	34.96	42.4	49.19	39.24	43.24	43.11	60.72	189.57
			K01835	SOV3g036080.1	pgm; phosphoglucomutase [EC:5.4.2.2]	128.1	131.91	145.99	181.84	220.4	135.39	147.25	163.83	266.06	706.74
			K05349	SOV4g024770.1	bglX; beta-glucosidase [EC:3.2.1.21]	68.58	68.98	68.21	70.86	67.47	73.25	67.24	46.59	38.19	16.28
			K05350	SOV6g035840.1	bglB; beta-glucosidase [EC:3.2.1.21]	128.96	156.9	252.12	233.95	315.03	200.73	324.08	103.1	119.9	52.66
			K16055	SOV4g058630.1	TPS; trehalose 6-phosphate synthase/phosphatase [EC:2.4.1.15 3.1.3.12]	13.81	11.1	9.73	11.15	9.94	12.96	14.36	15.12	20.44	46.41
			K16055	SOV5g027360.1	TPS; trehalose 6-phosphate synthase/phosphatase [EC:2.4.1.15 3.1.3.12]	0.96	1.35	2.66	2.46	2.94	2.6	2.03	42.32	9.83	3.05
			K19891	SOV1g009980.1	GN1_2_3; glucan endo-1,3-beta-glucosidase 1/2/3 [EC:3.2.1.39]	44.87	55.67	68.76	77.89	85.14	81.01	70.88	18.98	12.61	4.49
			K19891	SOV3g036040.1	GN1_2_3; glucan endo-1,3-beta-glucosidase 1/2/3 [EC:3.2.1.39]	27.94	31.05	28.67	27.47	24.1	32.07	31.29	10.93	9.89	3.84
			K19891	SOV6g001090.1	GN1_2_3; glucan endo-1,3-beta-glucosidase 1/2/3 [EC:3.2.1.39]	136.57	132.89	92.87	78.33	89.86	94.62	99.54	84.94	54.42	19.56
			K19892	SOV4g000220.1	GN4; glucan endo-1,3-beta-glucosidase 4 [EC:3.2.1.39]	64.4	75.99	75.46	84.8	101.37	86.62	82.09	59.09	40.55	18.73
			K19893	SOV1g032770.1	GN5_6; glucan endo-1,3-beta-glucosidase 5/6 [EC:3.2.1.39]	60.54	63.35	72.99	75.32	73.79	61.71	59.36	34.01	127.05	58.36
			K19893	SOV1g033430.1	GN5_6; glucan endo-1,3-beta-glucosidase 5/6 [EC:3.2.1.39]	8.63	11.14	9.5	11.23	16.28	9.92	8.64	35	58.59	26.23
			K19893	SOV2g018100.1	GN5_6; glucan endo-1,3-beta-glucosidase 5/6 [EC:3.2.1.39]	2.62	2.66	2.46	4.16	3.93	2.29	4.14	13.09	25.37	4.32
			K19893	SOV3g030570.1	GN5_6; glucan endo-1,3-beta-glucosidase 5/6 [EC:3.2.1.39]	2.6	0.07	0.15	0.15	0.46	0.42	2.15	0.31	1.71	271.17
			K19893	SOV4g036500.1	GN5_6; glucan endo-1,3-beta-glucosidase 5/6 [EC:3.2.1.39]	13.66	0.71	0.79	0.89	3.03	2.08	10.73	0.71	5.09	535.31
5	Photosynthesis - antenna proteins	ko00196	K08907	SOV1g024340.1	LHCA1; light-harvesting complex I chlorophyll a/b binding protein 1	567.84	644.07	727.51	635.5	763.15	727.71	904.16	933.53	1118.27	566.7
			K08908	SOV2g004730.1	LHCA2; light-harvesting complex I chlorophyll a/b binding protein 2	7.07	8.31	15.64	15.4	31.83	7.3	21.57	45.74	79.21	34.54
			K08908	SOV5g008770.1	LHCA2; light-harvesting complex I chlorophyll a/b binding protein 2	1071.24	1142.58	1243.18	1017.5	1639.1	983.09	1345.56	1440.62	2488.81	1225.36
			K08912	SOV2g025950.1	LHCB1; light-harvesting complex II chlorophyll a/b binding protein 1	939.97	1040.75	1314.59	1321.77	3297.42	918.8	1662.23	416.01	3823.02	1734.24
			K08912	SOV5g026610.1	LHCB1; light-harvesting complex II chlorophyll a/b binding protein 1	1131.38	1288.15	1547.51	1832.92	4114.03	1837.95	3017.35	2498.37	5674.29	2793.79
			K08912	SOV5g026630.1	LHCB1; light-harvesting complex II chlorophyll a/b binding protein 1	1131.38	1288.15	1547.51	1832.92	4114.03	1837.95	3017.35	2498.37	5674.29	2793.79
			K08912	SOV6g026950.1	LHCB1; light-harvesting complex II chlorophyll a/b binding protein 1	532.95	664.26	883.74	958.28	1545.11	739.33	1290.16	1539.95	2646.81	1217.53
			K08915	SOV1g016510.1	LHCB4; light-harvesting complex II chlorophyll a/b binding protein 4	743.88	805.65	760.07	715.33	1222.66	739.19	1035.43	1224.47	1744.81	844.82
			K08917	SOV2g021370.1	LHCB6; light-harvesting complex II chlorophyll a/b binding protein 6	461.82	568.42	613.05	754.07	1155.15	547.79	850.82	908.65	1568.5	733.01
6	Ribosome	ko03010	K02863	SOV1g019440.1	RP-L1, MRPL1, rplA; large subunit ribosomal protein L1	98.82	104.82	127.09	132.8	166.32	116.31	181.53	152.77	205.06	93.1
			K02864	SOV1g020860.1	RP-L10, MRPL10, rplJ; large subunit ribosomal protein L10	118.12	150.03	169.23	186.1	257.5	146.93	200	187.25	264.44	107.39
			K02865	SOV5g019820.1	RP-L10Ae, RPL10A; large subunit ribosomal protein L10Ae	534.27	678.4	677.12	770.43	712.08	769.98	763.29	434.84	499.15	243.09
			K02866	SOV4g002670.1	RP-L10e, RPL10; large subunit ribosomal protein L10e	234.37	295.3	324.05	397.94	400.69	510.67	621.7	311	412.76	200.08
			K02866	SOV5g018000.1	RP-L10e, RPL10; large subunit ribosomal protein L10e	1.66	0.89	1.76	6.81	7.64	5.91	7.51	6.34	4.11	21.93
			K02867	SOV6g044790.1	RP-L11, MRPL11, rplK; large subunit ribosomal protein L11	105.69	122.22	159.73	200.54	323.33	130.87	210.65	247.75	390.04	147.14
			K02868	SOV4g041490.1	RP-L11e, RPL11; large subunit ribosomal protein L11e	288.71	301.74	268.67	262.04	244.36	259.36	239.58	197.6	172.15	81.04
			K02870	SOV1g041040.1	RP-L12e, RPL12; large subunit ribosomal protein L12e	952.98	1035.27	979.84	996.88	966.99	1007.22	954.44	531.55	537.26	195.25
			K02871	SOV4g058730.1	RP-L13, MRPL13, rplM; large subunit ribosomal protein L13	213.71	250.96	307.79	347	430.49	250.16	353.74	301.83	438.63	163.05
			K02872	SOV6g035200.1	RP-L13Ae, RPL13A; large subunit ribosomal protein L13Ae	2523.6	2759.93	2193.67	2311.32	2597.79	2769.4	2820.05	1777.75	1714.52	812.83
			K02876	SOV3g033180.1	RP-L15, MRPL15, rplO; large subunit ribosomal protein L15	99.7	128.7	151.16	192.83	278.91	176.71	270.02	219.43	349.77	157
			K02879	SOV5g009430.1	RP-L17, MRPL17, rplQ; large subunit ribosomal protein L17	106.45	124.43	142.19	159.56	239.61	149.51	246.86	207.62	317.18	141.07
			K02880	SOV2g011780.1	RP-L17e, RPL17; large subunit ribosomal protein L17e	2701.36	2834.4	2552.27	2602.77	2579.66	2932.68	3224.49	1920.3	2115.85	1029.4
			K02881	SOV2g024030.1	RP-L18, MRPL18, rplR; large subunit ribosomal protein L18	51.7	60.41	61.99	67.24	82.11	56.57	66.25	54.48	86.94	35.88
			K02881	SOV3g014270.1	RP-L18, MRPL18, rplR; large subunit ribosomal protein L18	29.31	39.35	40.52	45.1	58.86	40.49	56.62	44.77	77.98	26.99
			K02883	SOV6g032400.1	RP-L18e, RPL18; large subunit ribosomal protein L18e	1770.28	1927.37	1769.69	1723.35	1834.68	1740.17	1516.71	1081.49	944.97	468.71
			K02884	SOV6g045840.1	RP-L19, MRPL19, rplS; large subunit ribosomal protein L19	158.52	180.09	205.43	224.26	266.46	197.23	309.21	203.94	332.92	137.77
			K02885	SOV6g004730.1	RP-L19e, RPL19; large subunit ribosomal protein L19e	810.77	889.98	800.2	832.86	761.87	1039.97	1011.86	695	647.57	306.66
			K02888	SOV2g027290.1	RP-L21, MRPL21, rplU; large subunit ribosomal protein L21	127.99	155.48	188.74	220.67	282.72	163.12	252.28	181.08	293.02	108.29
			K02889	SOV6g048710.1	RP-L21e, RPL21; large subunit ribosomal protein L21e	493.58	549.25	478.44	463.68	443.19	734.3	701.37	416.45	427.01	206.64
			K02892	SOV3g040640.1	RP-L23, MRPL23, rplW; large subunit ribosomal protein L23	276.62	305.59	266.14	277.22	279.08	272.26	263.83	216.19	188.12	92.15
			K02895	SOV4g044720.1	RP-L24, MRPL24, rplX; large subunit ribosomal protein L24	133.93	164.44	184.13	221.47	298.59	200.32	281.14	298.71	507.77	217.87
			K02896	SOV4g054480.1	RP-L24e, RPL24; large subunit ribosomal protein L24e	213.55	224.43	206.58	196.72	196.88	227.42	220.99	165.81	147.03	69.2
			K02899	SOV3g026820.1	RP-L27, MRPL27, rpmA; large subunit ribosomal protein L27	173.58	201.93	207.69	234.49	326.43	188.05	256.36	238.13	368.03	155.23
			K02901	SOV4g001170.1	RP-L27e, RPL27; large subunit ribosomal protein L27e	766.68	870.4	842.71	1114.48	1153.37	1740.04	1787.12	1017.12	1230.16	603.53
			K02902	SOV3g009410.1	RP-L28, MRPL28, rpmB; large subunit ribosomal protein L28	135.15	169.81	178.45	193.2	277.91	235.98	278.28	252.28	419.08	161.93
			K02904	SOV3g040750.1	RP-L29, rpmC; large subunit ribosomal protein L29	162.65	205.94	205.16	243.3	333.11	284.18	381.23	327.97	474.4	183.5
			K02909	SOV2g024740.1	RP-L31, rpmE; large subunit ribosomal protein L31	286.9	305.42	334.79	331	440.23	513.66	578.84	513.25	546.56	227.71
			K02909	SOV3g008270.1	RP-L31, rpmE; large subunit ribosomal protein L31	120.28	135.13	141.1	137.51	127.61	126.08	119.83	94.97	58.4	19.94
			K02914	SOV5g032990.1	RP-L34, MRPL34, rpmH; large subunit ribosomal protein L34	152.53	190.92	171.08	195.63	304.67	289.54	402.23	333.33	641.72	290.09
			K02915	SOV1g039960.1	RP-L34e, RPL34; large subunit ribosomal protein L34e	3917.08	4370.79	3428.01	2902.06	2903.6	5436.61	4139.31	3868.16	2012.77	957.35
			K02920	SOV2g027670.1	RP-L36e, RPL36; large subunit ribosomal protein L36e	785.22	848.22	711.34	696.38	686.83	1161.46	1108.09	746.24	768.64	407.41
			K02920	SOV6g048960.1	RP-L36e, RPL36; large subunit ribosomal protein L36e	2490.19	2821.27	2589.65	2678.36	3094.86	5238.39	5637.33	3465.98	3841.94	1906.25
			K02921	SOV1g041710.1	RP-L37Ae, RPL37A; large subunit ribosomal protein L37Ae	1527.95	1892.54	1907.85	1940.95	2184.28	5742.49	6433.48	3760.79	3535.5	1840.22
			K02922	SOV4g049070.1	RP-L37e, RPL37; large subunit ribosomal protein L37e	1502.31	1713.71	1495.02	1583	1698.68	2260.68	2623.19	1515.09	1471.65	703.84
			K02925	SOV3g037780.1	RP-L3e, RPL3; large subunit ribosomal protein L3e	764.96	921.43	997.43	1201.82	1287.73	1208.59	1388.77	750.21	897.11	422.61
			K02926	SOV1g009990.1	RP-L4, MRPL4, rplD; large subunit ribosomal protein L4	70.83	76.71	77.97	88.36	84.21	70.11	69.44	55.51	51.02	22.4
			K02926	SOV1g040390.1	RP-L4, MRPL4, rplD; large subunit ribosomal protein L4	157.18	178.92	197.64	208.28	330.65	197.04	265.34	229.79	371.45	132.01
			K02927	SOV2g022630.1	RP-L40e, RPL40, UBA52; ubiquitin-large subunit ribosomal protein L40e	1274.42	1601.6	1590.46	1957.07	2446.09	3699.33	4253.91	1588.58	2315.25	1003.67
			K02929	SOV1g033940.1	RP-L44e, RPL44; large subunit ribosomal protein L44e	2025.46	2078.99	1904.85	1857.49	2144.98	3049.43	3582.73	2326.99	2206.97	1097.69
			K02930	SOV5g005140.1	RP-L4e, RPL4; large subunit ribosomal protein L4e	1416.26	1581.59	1631.32	1868.94	2002.07	1498.99	1656.58	890.03	987.72	461.61
			K02933	SOV4g027050.1	RP-L6, MRPL6, rplF; large subunit ribosomal protein L6	94.16	125.24	170.04	204.82	286.24	164.04	261.2	238.46	414.3	155.45
			K02934	SOV3g020130.1	RP-L6e, RPL6; large subunit ribosomal protein L6e	855.33	937.19	914.91	977.85	972.65	1178.53	1253.68	732.31	828.37	394.7
			K02934	SOV5g001390.1	RP-L6e, RPL6; large subunit ribosomal protein L6e	698.65	719.13	594.5	600.75	569.55	627.69	669.92	414.77	316.02	152.46
			K02935	SOV4g059680.1	RP-L7, MRPL12, rplL; large subunit ribosomal protein L7/L12	470.52	531.44	668.81	775.41	989.39	555.54	891.19	653.03	1089.21	420.44
			K02936	SOV4g003510.1	RP-L7Ae, RPL7A; large subunit ribosomal protein L7Ae	1438.3	1638.79	1643.53	1886.1	1950.73	1894.26	2185.97	1201.83	1351.39	661.79
			K02937	SOV1g034310.1	RP-L7e, RPL7; large subunit ribosomal protein L7e	784.14	903.41	873.82	942.56	1059.8	697.84	786.84	473.39	531.06	258.13
			K02937	SOV5g003540.1	RP-L7e, RPL7; large subunit ribosomal protein L7e	1087.96	922.84	749.2	490.66	418.59	718.37	528.15	512.67	233.29	108.27
			K02938	SOV1g001740.1	RP-L8e, RPL8; large subunit ribosomal protein L8e	816.73	971.44	1064.73	1195.62	1172.84	828.73	948.62	499.67	552.13	257.09
			K02938	SOV2g040220.1	RP-L8e, RPL8; large subunit ribosomal protein L8e	1917.45	2054.56	2137.44	2231.42	2405.03	1701.39	1822.04	1161.41	1222.23	600.57
			K02939	SOV2g027570.1	RP-L9, MRPL9, rplI; large subunit ribosomal protein L9	67.61	82.21	96.6	104.84	141.18	99.7	158.98	129.91	250.22	76.77
			K02941	SOV1g046370.1	RP-LP0, RPLP0; large subunit ribosomal protein LP0	200.37	184.8	167.23	145.25	75.96	87.33	66.56	49.75	20.31	6.76
			K02942	SOV2g033620.1	RP-LP1, RPLP1; large subunit ribosomal protein LP1	3596.44	3897.44	3592.07	3644.99	4193.9	5433.64	6318.15	3763.03	3950.3	2152.73
			K02945	SOV1g014100.1	RP-S1, rpsA; small subunit ribosomal protein S1	36.61	27.38	23.93	15.74	14.03	30.38	24.42	61.83	30.8	149.71
			K02945	SOV2g036840.1	RP-S1, rpsA; small subunit ribosomal protein S1	19.69	18.84	19.22	17.85	15	20.72	22.28	14.74	14.56	6.1
[truncated: 180 more rows]
