# Supplementary material for: Gene Regulatory Network Controlling Flower Development in Spinach (Spinacia oleracea L.)
Source: Int J Mol Sci. 2024 Jun 1;25(11):6127. doi: 10.3390/ijms25116127 (PMC11173220; doi:10.3390/ijms25116127)
Supplement: Supplementary file 1 [file ijms-25-06127-s001.zip › Supplementary Data 2.xlsx]

## Sheet: Sheet
Supplementary Data 2. Functional GO annotation of DEGs related flower development in spinach female and male flowers.
GO/ID	Description	out/(421)	All/(10364)	pvalue	p.adjust	Genes
GO:0090506	axillary/shoot/meristem/initiation	5	18	0.704281	1	SOV1g005900.1;SOV3g028740.1;SOV3g034190.1;SOV4g033630.1;SOV4g053740.1
GO:0048508	embryonic/meristem/development	3	27	0.0948565	0.394603	SOV4g008500.1;SOV4g042520.1;SOV5g001440.1
GO:0048508	embryonic/meristem/development	12	27	0.101016	0.781461	SOV1g036220.1;SOV3g000520.1;SOV3g021990.1;SOV4g032160.1;SOV4g039090.1;SOV4g042520.1;SOV4g055440.1;SOV5g001440.1;SOV5g012180.1;SOV6g020870.1;SOV6g034200.1;SOV6g035780.1
GO:0090421	embryonic/meristem/initiation	2	14	0.108614	0.419345	SOV4g042520.1;SOV5g001440.1
GO:0090421	embryonic/meristem/initiation	5	14	0.45273	1	SOV1g036220.1;SOV4g032160.1;SOV4g042520.1;SOV5g001440.1;SOV5g012180.1
GO:0010582	floral/meristem/determinacy	8	20	5.68494e-07	3.30395e-05	SOV1g020300.1;SOV2g000320.1;SOV2g030600.1;SOV3g046460.1;SOV3g046800.1;SOV3g046810.1;SOV5g011480.1;SOV5g027690.1
GO:0010582	floral/meristem/determinacy	8	20	0.263087	0.91965	SOV1g008160.1;SOV3g048400.1;SOV4g008150.1;SOV4g046680.1;SOV5g011480.1;SOV5g021600.1;SOV5g027690.1;SOV6g007840.1
GO:0010451	floral/meristem/growth	1	3	0.673344	1	SOV6g017380.1
GO:0010076	maintenance/of/floral/meristem/identity	2	6	0.0221505	0.164546	SOV2g028250.1;SOV6g042340.1
GO:0010076	maintenance/of/floral/meristem/identity	3	6	0.276793	0.91965	SOV1g029690.1;SOV6g008800.1;SOV6g042340.1
GO:0010077	maintenance/of/inflorescence/meristem/identity	4	12	0.00102444	0.0169935	SOV2g028250.1;SOV2g030620.1;SOV2g039010.1;SOV5g011480.1
GO:0010077	maintenance/of/inflorescence/meristem/identity	8	12	0.0120333	0.291058	SOV1g029690.1;SOV2g017370.1;SOV2g030620.1;SOV2g039010.1;SOV5g010470.1;SOV5g011480.1;SOV6g008800.1;SOV6g034580.1
GO:0010074	maintenance/of/meristem/identity	11	45	1.26948e-06	6.27122e-05	SOV1g023530.1;SOV1g045490.1;SOV2g028250.1;SOV2g030620.1;SOV2g039010.1;SOV3g038400.1;SOV3g045080.1;SOV5g001410.1;SOV5g005360.1;SOV5g011480.1;SOV6g042340.1
GO:0010074	maintenance/of/meristem/identity	27	45	5.77128e-05	0.00686888	SOV1g005900.1;SOV1g023530.1;SOV1g029690.1;SOV1g034660.1;SOV1g045490.1;SOV2g000250.1;SOV2g014030.1;SOV2g017370.1;SOV2g021290.1;SOV2g030620.1;SOV2g039010.1;SOV3g001600.1;SOV3g034190.1;SOV3g038400.1;SOV3g045080.1;SOV4g002820.1;SOV4g017550.1;SOV5g001410.1;SOV5g005360.1;SOV5g010470.1;SOV5g011480.1;SOV6g008800.1;SOV6g022770.1;SOV6g034580.1;SOV6g042310.1;SOV6g042340.1;SOV6g047070.1
GO:0010078	maintenance/of/root/meristem/identity	4	11	0.463499	1	SOV1g045490.1;SOV2g014030.1;SOV4g017550.1;SOV5g005360.1
GO:0010492	maintenance/of/shoot/apical/meristem/identity	4	21	0.00927144	0.0954186	SOV1g023530.1;SOV3g038400.1;SOV3g045080.1;SOV5g001410.1
GO:0010492	maintenance/of/shoot/apical/meristem/identity	12	21	0.0119141	0.291058	SOV1g005900.1;SOV1g023530.1;SOV2g000250.1;SOV2g021290.1;SOV3g034190.1;SOV3g038400.1;SOV3g045080.1;SOV4g002820.1;SOV5g001410.1;SOV6g008800.1;SOV6g022770.1;SOV6g042310.1
GO:0010022	meristem/determinacy	8	21	8.85934e-07	4.86279e-05	SOV1g020300.1;SOV2g000320.1;SOV2g030600.1;SOV3g046460.1;SOV3g046800.1;SOV3g046810.1;SOV5g011480.1;SOV5g027690.1
GO:0010022	meristem/determinacy	8	21	0.31672	0.920992	SOV1g008160.1;SOV3g048400.1;SOV4g008150.1;SOV4g046680.1;SOV5g011480.1;SOV5g021600.1;SOV5g027690.1;SOV6g007840.1
GO:0048507	meristem/development	31	240	9.82806e-09	1.02212e-06	SOV1g012080.1;SOV1g020300.1;SOV1g023530.1;SOV1g045220.1;SOV1g045490.1;SOV2g000320.1;SOV2g013530.1;SOV2g022250.1;SOV2g028250.1;SOV2g029560.1;SOV2g030600.1;SOV2g030620.1;SOV2g039010.1;SOV3g004620.1;SOV3g004950.1;SOV3g038400.1;SOV3g045080.1;SOV3g046460.1;SOV3g046800.1;SOV3g046810.1;SOV4g008500.1;SOV4g042520.1;SOV5g001410.1;SOV5g001440.1;SOV5g005360.1;SOV5g011480.1;SOV5g019700.1;SOV5g027690.1;SOV6g00…
GO:0048507	meristem/development	95	240	0.00303767	0.115457	SOV1g005900.1;SOV1g008160.1;SOV1g012080.1;SOV1g016840.1;SOV1g023530.1;SOV1g029690.1;SOV1g029960.1;SOV1g034660.1;SOV1g035200.1;SOV1g036220.1;SOV1g045220.1;SOV1g045490.1;SOV1g047580.1;SOV2g000250.1;SOV2g001540.1;SOV2g012110.1;SOV2g013530.1;SOV2g013660.1;SOV2g014030.1;SOV2g017370.1;SOV2g021290.1;SOV2g022980.1;SOV2g023480.1;SOV2g025900.1;SOV2g029560.1;SOV2g030620.1;SOV2g037940.1;SOV2g039010.1;SOV2g03…
GO:0035266	meristem/growth	4	49	0.136886	0.469787	SOV3g004620.1;SOV5g019700.1;SOV6g007400.1;SOV6g042340.1
GO:0035266	meristem/growth	21	49	0.0549961	0.710078	SOV1g005900.1;SOV1g029960.1;SOV2g000250.1;SOV2g012110.1;SOV2g037940.1;SOV3g004620.1;SOV3g018680.1;SOV3g034190.1;SOV4g002820.1;SOV4g003360.1;SOV4g004020.1;SOV4g030630.1;SOV5g019700.1;SOV6g007400.1;SOV6g011000.1;SOV6g017380.1;SOV6g022380.1;SOV6g031460.1;SOV6g032970.1;SOV6g036090.1;SOV6g042340.1
GO:0010014	meristem/initiation	2	35	0.418868	0.758647	SOV4g042520.1;SOV5g001440.1
GO:0010014	meristem/initiation	11	35	0.548191	1	SOV1g005900.1;SOV1g036220.1;SOV2g023480.1;SOV3g028740.1;SOV3g034190.1;SOV4g032160.1;SOV4g033630.1;SOV4g042520.1;SOV4g053740.1;SOV5g001440.1;SOV5g012180.1
GO:0010073	meristem/maintenance	24	117	3.59512e-11	1.42079e-08	SOV1g020300.1;SOV1g023530.1;SOV1g045220.1;SOV1g045490.1;SOV2g000320.1;SOV2g013530.1;SOV2g022250.1;SOV2g028250.1;SOV2g030600.1;SOV2g030620.1;SOV2g039010.1;SOV3g004620.1;SOV3g038400.1;SOV3g045080.1;SOV3g046460.1;SOV3g046800.1;SOV3g046810.1;SOV5g001410.1;SOV5g005360.1;SOV5g011480.1;SOV5g019700.1;SOV5g027690.1;SOV6g007400.1;SOV6g042340.1
GO:0010073	meristem/maintenance	59	117	9.52007e-06	0.00181833	SOV1g005900.1;SOV1g008160.1;SOV1g016840.1;SOV1g023530.1;SOV1g029690.1;SOV1g029960.1;SOV1g034660.1;SOV1g045220.1;SOV1g045490.1;SOV2g000250.1;SOV2g012110.1;SOV2g013530.1;SOV2g014030.1;SOV2g017370.1;SOV2g021290.1;SOV2g022980.1;SOV2g030620.1;SOV2g037940.1;SOV2g039010.1;SOV3g000540.1;SOV3g001600.1;SOV3g004620.1;SOV3g018680.1;SOV3g028180.1;SOV3g034190.1;SOV3g038400.1;SOV3g043000.1;SOV3g045080.1;SOV3g04…
GO:0009933	meristem/structural/organization	5	63	0.112065	0.419345	SOV3g046460.1;SOV3g046800.1;SOV3g046810.1;SOV4g042520.1;SOV5g001440.1
GO:0009933	meristem/structural/organization	23	63	0.213301	0.91965	SOV1g005900.1;SOV1g035200.1;SOV1g036220.1;SOV2g023480.1;SOV3g017100.1;SOV3g028740.1;SOV3g034190.1;SOV4g000060.1;SOV4g003360.1;SOV4g008150.1;SOV4g032160.1;SOV4g033630.1;SOV4g042520.1;SOV4g053740.1;SOV5g001440.1;SOV5g012180.1;SOV5g038720.1;SOV6g000390.1;SOV6g017380.1;SOV6g036090.1;SOV6g038260.1;SOV6g047070.1;SOV6g047670.1
GO:1902184	negative/regulation/of/shoot/apical/meristem/development	1	1	0.31127	0.91965	SOV2g013660.1
GO:0010199	organ/boundary/specification/between/lateral/organs/and/the/meristem	1	5	0.187296	0.516895	SOV5g001410.1
GO:0010199	organ/boundary/specification/between/lateral/organs/and/the/meristem	3	5	0.178256	0.91965	SOV1g040170.1;SOV5g001410.1;SOV5g005330.1
GO:0010065	primary/meristem/tissue/development	1	14	0.44063	0.782287	SOV4g008500.1
GO:0010065	primary/meristem/tissue/development	7	14	0.110306	0.833946	SOV1g036220.1;SOV3g000520.1;SOV3g021990.1;SOV4g039090.1;SOV4g055440.1;SOV6g034200.1;SOV6g035780.1
GO:0010072	primary/shoot/apical/meristem/specification	2	10	0.0596954	0.299386	SOV4g042520.1;SOV5g001440.1
GO:0010072	primary/shoot/apical/meristem/specification	4	10	0.380649	0.961867	SOV1g036220.1;SOV4g032160.1;SOV4g042520.1;SOV5g001440.1
GO:0010080	regulation/of/floral/meristem/growth	1	2	0.525671	1	SOV6g017380.1
GO:0048509	regulation/of/meristem/development	10	100	0.00729192	0.0791694	SOV1g020300.1;SOV2g029560.1;SOV2g030600.1;SOV2g039010.1;SOV3g004620.1;SOV3g004950.1;SOV5g019700.1;SOV6g007400.1;SOV6g042340.1;SOV6g049670.1
GO:0048509	regulation/of/meristem/development	39	100	0.0567696	0.724531	SOV1g005900.1;SOV1g016840.1;SOV1g029960.1;SOV1g035200.1;SOV1g047580.1;SOV2g000250.1;SOV2g001540.1;SOV2g012110.1;SOV2g013660.1;SOV2g025900.1;SOV2g029560.1;SOV2g037940.1;SOV2g039010.1;SOV2g039590.1;SOV3g004620.1;SOV3g017100.1;SOV3g018680.1;SOV3g034190.1;SOV3g048400.1;SOV4g000060.1;SOV4g002820.1;SOV4g003360.1;SOV4g004020.1;SOV4g030630.1;SOV5g019700.1;SOV5g021600.1;SOV5g038720.1;SOV6g000390.1;SOV6g00…
GO:0010075	regulation/of/meristem/growth	4	35	0.052104	0.267422	SOV3g004620.1;SOV5g019700.1;SOV6g007400.1;SOV6g042340.1
GO:0010075	regulation/of/meristem/growth	19	35	0.00365851	0.133319	SOV1g005900.1;SOV1g029960.1;SOV2g000250.1;SOV2g012110.1;SOV2g037940.1;SOV3g004620.1;SOV3g018680.1;SOV3g034190.1;SOV4g002820.1;SOV4g004020.1;SOV4g030630.1;SOV5g019700.1;SOV6g007400.1;SOV6g011000.1;SOV6g017380.1;SOV6g022380.1;SOV6g032970.1;SOV6g036090.1;SOV6g042340.1
GO:0009934	regulation/of/meristem/structural/organization	8	14	0.0389295	0.539076	SOV1g035200.1;SOV3g017100.1;SOV4g000060.1;SOV4g003360.1;SOV5g038720.1;SOV6g000390.1;SOV6g017380.1;SOV6g047670.1
GO:0010082	regulation/of/root/meristem/growth	10	17	0.0165917	0.357594	SOV1g005900.1;SOV1g029960.1;SOV2g000250.1;SOV2g012110.1;SOV3g034190.1;SOV4g002820.1;SOV4g030630.1;SOV6g032970.1;SOV6g036090.1;SOV6g042340.1
GO:1902183	regulation/of/shoot/apical/meristem/development	2	7	0.0301861	0.208559	SOV2g029560.1;SOV6g049670.1
GO:1902183	regulation/of/shoot/apical/meristem/development	4	7	0.14104	0.91965	SOV1g016840.1;SOV2g013660.1;SOV2g029560.1;SOV6g049670.1
GO:0048506	regulation/of/timing/of/meristematic/phase/transition	3	36	0.178679	0.516895	SOV2g039010.1;SOV3g004950.1;SOV6g042340.1
GO:0048506	regulation/of/timing/of/meristematic/phase/transition	7	36	0.960383	1	SOV1g047580.1;SOV2g001540.1;SOV2g039010.1;SOV2g039590.1;SOV5g021600.1;SOV6g034800.1;SOV6g042340.1
GO:0010083	regulation/of/vegetative/meristem/growth	1	6	0.220325	0.563941	SOV3g004620.1
GO:0010083	regulation/of/vegetative/meristem/growth	3	6	0.276793	0.91965	SOV3g004620.1;SOV3g018680.1;SOV6g011000.1
GO:0010071	root/meristem/specification	1	3	0.673344	1	SOV5g012180.1
GO:1902182	shoot/apical/meristem/development	2	8	0.0391818	0.226107	SOV2g029560.1;SOV6g049670.1
GO:1902182	shoot/apical/meristem/development	4	8	0.214969	0.91965	SOV1g016840.1;SOV2g013660.1;SOV2g029560.1;SOV6g049670.1
GO:0010448	vegetative/meristem/growth	1	7	0.252015	0.590025	SOV3g004620.1
GO:0010448	vegetative/meristem/growth	4	7	0.14104	0.91965	SOV3g004620.1;SOV3g018680.1;SOV4g003360.1;SOV6g011000.1
GO:0010228	vegetative/to/reproductive/phase/transition/of/meristem	12	171	0.0458915	0.249812	SOV1g019570.1;SOV1g035390.1;SOV1g035470.1;SOV2g028250.1;SOV2g030600.1;SOV3g001470.1;SOV3g020670.1;SOV4g040490.1;SOV4g053950.1;SOV5g019150.1;SOV6g022220.1;SOV6g042340.1
GO:0010228	vegetative/to/reproductive/phase/transition/of/meristem	45	171	0.928705	1	SOV1g019570.1;SOV1g019740.1;SOV1g025830.1;SOV1g028600.1;SOV1g029690.1;SOV1g030870.1;SOV1g033990.1;SOV1g035470.1;SOV1g039470.1;SOV1g047700.1;SOV2g013500.1;SOV2g018750.1;SOV2g030150.1;SOV2g032260.1;SOV2g033710.1;SOV3g001470.1;SOV3g002050.1;SOV3g012290.1;SOV3g018900.1;SOV3g020670.1;SOV3g020840.1;SOV3g025730.1;SOV3g034310.1;SOV3g047160.1;SOV4g018160.1;SOV4g040490.1;SOV4g050760.1;SOV4g052250.1;SOV5g00…
GO:0036099	female germ-line stem cell population maintenance	1	2	0.525671	1	SOV2g006720.1
GO:0030718	germ-line stem cell population maintenance	1	4	0.775052	1	SOV2g006720.1
GO:2000738	positive regulation of stem cell differentiation	1	7	0.252015	0.590025	SOV2g038110.1
GO:2000738	positive regulation of stem cell differentiation	4	7	0.14104	0.91965	SOV2g016800.1;SOV2g034980.1;SOV2g038110.1;SOV3g002220.1
GO:2000736	regulation of stem cell differentiation	1	10	0.33958	0.686806	SOV2g038110.1
GO:2000736	regulation of stem cell differentiation	4	10	0.380649	0.961867	SOV2g016800.1;SOV2g034980.1;SOV2g038110.1;SOV3g002220.1
GO:2000035	regulation of stem cell division	2	11	0.901353	1	SOV2g039590.1;SOV6g034800.1
GO:0048863	stem cell differentiation	1	17	0.506157	0.83977	SOV2g038110.1
GO:0048863	stem cell differentiation	4	17	0.825029	1	SOV2g016800.1;SOV2g034980.1;SOV2g038110.1;SOV3g002220.1
GO:0017145	stem cell division	2	12	0.926942	1	SOV2g039590.1;SOV6g034800.1
GO:0019827	stem cell population maintenance	11	67	7.17966e-05	0.00199817	SOV1g023530.1;SOV1g045490.1;SOV2g028250.1;SOV2g030620.1;SOV2g039010.1;SOV3g038400.1;SOV3g045080.1;SOV5g001410.1;SOV5g005360.1;SOV5g011480.1;SOV6g042340.1
GO:0019827	stem cell population maintenance	33	67	0.00142218	0.0659537	SOV1g003890.1;SOV1g005900.1;SOV1g023530.1;SOV1g029690.1;SOV1g034660.1;SOV1g045490.1;SOV2g000250.1;SOV2g006720.1;SOV2g014030.1;SOV2g017370.1;SOV2g021290.1;SOV2g030620.1;SOV2g039010.1;SOV3g001600.1;SOV3g028740.1;SOV3g034190.1;SOV3g038400.1;SOV3g045080.1;SOV4g002820.1;SOV4g017550.1;SOV4g033630.1;SOV5g001410.1;SOV5g005360.1;SOV5g007140.1;SOV5g010470.1;SOV5g011480.1;SOV6g000390.1;SOV6g008800.1;SOV6g02…
GO:0072089	stem cell proliferation	1	4	0.775052	1	SOV2g021170.1
GO:0048497	maintenance/of/floral/organ/identity	2	4	0.368221	0.961867	SOV4g052870.1;SOV6g048150.1
GO:0010093	specification/of/floral/organ/identity	8	23	1.98679e-06	8.92248e-05	SOV1g020300.1;SOV1g045220.1;SOV1g047710.1;SOV2g000320.1;SOV2g013530.1;SOV2g025350.1;SOV2g030600.1;SOV5g027690.1
GO:0010093	specification/of/floral/organ/identity	11	23	0.0693644	0.756774	SOV1g033160.1;SOV1g045220.1;SOV2g002560.1;SOV2g002570.1;SOV2g013530.1;SOV2g025350.1;SOV3g000300.1;SOV3g033100.1;SOV3g043000.1;SOV3g048400.1;SOV5g027690.1
GO:0048609	multicellular/organismal/reproductive/process	11	190	0.150781	0.469787	SOV1g019570.1;SOV2g000550.1;SOV2g005260.1;SOV2g027620.1;SOV2g033010.1;SOV3g005600.1;SOV3g042690.1;SOV3g046150.1;SOV5g008550.1;SOV5g012290.1;SOV6g044670.1
GO:0044703	multi-organism/reproductive/process	18	365	0.229522	0.581456	SOV1g002920.1;SOV1g022560.1;SOV2g024320.1;SOV2g025790.1;SOV2g027620.1;SOV2g029150.1;SOV2g033370.1;SOV2g035770.1;SOV3g004950.1;SOV3g005600.1;SOV3g020000.1;SOV3g021260.1;SOV3g026580.1;SOV4g036410.1;SOV4g046430.1;SOV5g009370.1;SOV5g014630.1;SOV6g029700.1
GO:2000242	negative/regulation/of/reproductive/process	4	70	0.316835	0.660408	SOV1g019570.1;SOV1g035390.1;SOV2g039010.1;SOV3g038170.1
GO:2000243	positive/regulation/of/reproductive/process	10	67	0.000341976	0.00689536	SOV1g038100.1;SOV2g030600.1;SOV2g030620.1;SOV3g046460.1;SOV3g046800.1;SOV3g046810.1;SOV4g040490.1;SOV4g045220.1;SOV5g019150.1;SOV6g029700.1
GO:2000241	regulation/of/reproductive/process	23	290	0.00166607	0.0253243	SOV1g019570.1;SOV1g035390.1;SOV1g038100.1;SOV2g000550.1;SOV2g030600.1;SOV2g030620.1;SOV2g039010.1;SOV3g002370.1;SOV3g004950.1;SOV3g034050.1;SOV3g038170.1;SOV3g046460.1;SOV3g046800.1;SOV3g046810.1;SOV3g047210.1;SOV4g040490.1;SOV4g045220.1;SOV4g053950.1;SOV5g008550.1;SOV5g019150.1;SOV6g008000.1;SOV6g022220.1;SOV6g029700.1
GO:0048510	regulation/of/timing/of/transition/from/vegetative/to/reproductive/phase	3	36	0.178679	0.516895	SOV2g039010.1;SOV3g004950.1;SOV6g042340.1
GO:0022414	reproductive/process	90	1428	8.84324e-06	0.000308554	SOV1g002920.1;SOV1g019570.1;SOV1g020300.1;SOV1g021970.1;SOV1g022560.1;SOV1g029870.1;SOV1g035390.1;SOV1g035470.1;SOV1g038100.1;SOV1g041430.1;SOV1g044150.1;SOV1g045060.1;SOV1g045220.1;SOV1g045490.1;SOV1g045680.1;SOV1g047710.1;SOV2g000320.1;SOV2g000550.1;SOV2g003000.1;SOV2g005260.1;SOV2g013530.1;SOV2g024320.1;SOV2g025350.1;SOV2g025790.1;SOV2g027620.1;SOV2g028250.1;SOV2g029150.1;SOV2g029560.1;SOV2g03…
GO:0090567	reproductive/shoot/system/development	52	440	2.26681e-12	2.48281e-09	SOV1g002920.1;SOV1g019570.1;SOV1g020300.1;SOV1g029870.1;SOV1g035390.1;SOV1g035470.1;SOV1g038100.1;SOV1g041430.1;SOV1g045060.1;SOV1g045220.1;SOV1g045490.1;SOV1g047710.1;SOV2g000320.1;SOV2g003000.1;SOV2g013530.1;SOV2g025350.1;SOV2g025790.1;SOV2g028250.1;SOV2g029150.1;SOV2g030600.1;SOV2g030620.1;SOV2g039010.1;SOV3g001470.1;SOV3g002370.1;SOV3g004620.1;SOV3g004950.1;SOV3g020000.1;SOV3g020670.1;SOV3g03…
GO:0048608	reproductive/structure/development	77	1079	4.52249e-07	2.79263e-05	SOV1g002920.1;SOV1g019570.1;SOV1g020300.1;SOV1g021970.1;SOV1g029870.1;SOV1g035390.1;SOV1g035470.1;SOV1g038100.1;SOV1g041430.1;SOV1g044150.1;SOV1g045060.1;SOV1g045220.1;SOV1g045490.1;SOV1g045680.1;SOV1g047710.1;SOV2g000320.1;SOV2g000550.1;SOV2g003000.1;SOV2g005260.1;SOV2g013530.1;SOV2g025350.1;SOV2g025790.1;SOV2g028250.1;SOV2g029150.1;SOV2g029560.1;SOV2g030600.1;SOV2g030620.1;SOV2g033010.1;SOV2g03…
GO:0061458	reproductive/system/development	77	1079	4.52249e-07	2.79263e-05	SOV1g002920.1;SOV1g019570.1;SOV1g020300.1;SOV1g021970.1;SOV1g029870.1;SOV1g035390.1;SOV1g035470.1;SOV1g038100.1;SOV1g041430.1;SOV1g044150.1;SOV1g045060.1;SOV1g045220.1;SOV1g045490.1;SOV1g045680.1;SOV1g047710.1;SOV2g000320.1;SOV2g000550.1;SOV2g003000.1;SOV2g005260.1;SOV2g013530.1;SOV2g025350.1;SOV2g025790.1;SOV2g028250.1;SOV2g029150.1;SOV2g029560.1;SOV2g030600.1;SOV2g030620.1;SOV2g033010.1;SOV2g03…
GO:0044702	single/organism/reproductive/process	85	1302	4.26196e-06	0.00016513	SOV1g002920.1;SOV1g019570.1;SOV1g020300.1;SOV1g021970.1;SOV1g022560.1;SOV1g029870.1;SOV1g035390.1;SOV1g035470.1;SOV1g038100.1;SOV1g041430.1;SOV1g044150.1;SOV1g045060.1;SOV1g045220.1;SOV1g045490.1;SOV1g045680.1;SOV1g047710.1;SOV2g000320.1;SOV2g000550.1;SOV2g003000.1;SOV2g005260.1;SOV2g013530.1;SOV2g024320.1;SOV2g025350.1;SOV2g025790.1;SOV2g027620.1;SOV2g028250.1;SOV2g029150.1;SOV2g030600.1;SOV2g03…
GO:0019954	asexual/reproduction	5	27	0.954115	1	SOV2g028460.1;SOV3g004910.1;SOV3g042580.1;SOV4g020980.1;SOV6g015530.1
GO:0022412	cellular/process/involved/in/reproduction/in/multicellular/organism	46	105	0.00402071	0.142904	SOV1g001940.1;SOV1g019130.1;SOV1g029990.1;SOV1g030960.1;SOV1g040090.1;SOV1g046530.1;SOV2g008660.1;SOV2g015090.1;SOV2g022110.1;SOV2g024500.1;SOV2g026660.1;SOV2g027620.1;SOV2g027690.1;SOV2g028930.1;SOV2g029350.1;SOV2g029370.1;SOV2g031730.1;SOV2g037520.1;SOV3g000620.1;SOV3g004270.1;SOV3g004670.1;SOV3g004910.1;SOV3g005600.1;SOV3g026970.1;SOV3g028740.1;SOV3g047630.1;SOV4g002460.1;SOV4g005110.1;SOV4g02…
GO:0003006	developmental/process/involved/in/reproduction	499	1276	6.23816e-11	8.6383e-08	SOV1g000250.1;SOV1g000430.1;SOV1g001380.1;SOV1g001400.1;SOV1g001410.1;SOV1g002920.1;SOV1g003860.1;SOV1g003890.1;SOV1g004250.1;SOV1g005550.1;SOV1g005900.1;SOV1g007070.1;SOV1g008160.1;SOV1g010480.1;SOV1g010570.1;SOV1g010870.1;SOV1g011930.1;SOV1g015820.1;SOV1g016780.1;SOV1g016840.1;SOV1g018270.1;SOV1g018970.1;SOV1g019100.1;SOV1g019130.1;SOV1g019300.1;SOV1g019570.1;SOV1g019740.1;SOV1g021610.1;SOV1g02…
GO:0032504	multicellular/organism/reproduction	90	210	0.000195702	0.0164242	SOV1g001940.1;SOV1g016840.1;SOV1g019130.1;SOV1g019570.1;SOV1g029990.1;SOV1g030960.1;SOV1g040020.1;SOV1g040090.1;SOV1g043210.1;SOV1g046530.1;SOV2g000550.1;SOV2g005260.1;SOV2g008660.1;SOV2g012420.1;SOV2g015090.1;SOV2g022110.1;SOV2g024500.1;SOV2g024720.1;SOV2g026660.1;SOV2g027620.1;SOV2g027690.1;SOV2g028930.1;SOV2g029050.1;SOV2g029350.1;SOV2g029370.1;SOV2g031730.1;SOV2g035030.1;SOV2g037520.1;SOV2g03…
GO:0000003	reproduction	561	1437	4.02476e-12	7.43105e-09	SOV1g000250.1;SOV1g000430.1;SOV1g001120.1;SOV1g001380.1;SOV1g001400.1;SOV1g001410.1;SOV1g001940.1;SOV1g002920.1;SOV1g003860.1;SOV1g003890.1;SOV1g004250.1;SOV1g004290.1;SOV1g005550.1;SOV1g005900.1;SOV1g007070.1;SOV1g008160.1;SOV1g009930.1;SOV1g010480.1;SOV1g010570.1;SOV1g010870.1;SOV1g011930.1;SOV1g012390.1;SOV1g012480.1;SOV1g015820.1;SOV1g016780.1;SOV1g016840.1;SOV1g018270.1;SOV1g018970.1;SOV1g01…
GO:0032505	reproduction/of/a/single-celled/organism	2	7	0.694018	1	SOV1g041060.1;SOV3g045980.1
GO:0019953	sexual/reproduction	72	169	0.000994607	0.0519729	SOV1g001940.1;SOV1g002920.1;SOV1g004290.1;SOV1g019130.1;SOV1g030960.1;SOV1g040890.1;SOV1g041060.1;SOV1g044500.1;SOV1g046530.1;SOV2g008660.1;SOV2g009980.1;SOV2g015090.1;SOV2g016760.1;SOV2g022110.1;SOV2g024500.1;SOV2g025790.1;SOV2g026660.1;SOV2g027620.1;SOV2g027690.1;SOV2g028930.1;SOV2g029050.1;SOV2g029150.1;SOV2g029350.1;SOV2g029370.1;SOV2g031730.1;SOV2g037070.1;SOV2g037520.1;SOV3g000620.1;SOV3g00…
GO:0048577	negative/regulation/of/short-day/photoperiodism,/flowering	1	19	0.545528	0.867926	SOV1g019570.1
GO:0048573	photoperiodism,/flowering	6	102	0.23401	0.589049	SOV1g019570.1;SOV1g035390.1;SOV3g001470.1;SOV4g053950.1;SOV5g019150.1;SOV6g022220.1
GO:0048574	long-day/photoperiodism,/flowering	1	32	0.735272	0.992417	SOV4g053950.1
GO:0048586	regulation/of/long-day/photoperiodism,/flowering	1	27	0.674083	0.957576	SOV4g053950.1
GO:2000028	regulation/of/photoperiodism,/flowering	5	66	0.129555	0.457144	SOV1g019570.1;SOV1g035390.1;SOV4g053950.1;SOV5g019150.1;SOV6g022220.1
GO:2000028	regulation/of/photoperiodism,/flowering	16	66	0.913326	1	SOV1g019570.1;SOV1g019740.1;SOV1g025830.1;SOV1g033990.1;SOV1g047700.1;SOV3g018900.1;SOV3g025730.1;SOV4g018160.1;SOV5g018060.1;SOV5g019150.1;SOV6g000400.1;SOV6g022220.1;SOV6g029130.1;SOV6g029890.1;SOV6g032970.1;SOV6g036150.1
GO:0048587	regulation/of/short-day/photoperiodism,/flowering	2	24	0.254737	0.592189	SOV1g019570.1;SOV4g053950.1
GO:0010227	floral/organ/abscission	2	35	0.418868	0.758647	SOV1g019570.1;SOV1g035470.1
GO:0010227	floral/organ/abscission	8	35	0.89569	1	SOV1g008160.1;SOV1g019570.1;SOV1g035470.1;SOV3g019400.1;SOV3g034790.1;SOV5g021550.1;SOV6g008060.1;SOV6g020190.1
GO:0048437	floral/organ/development	28	227	1.40443e-07	1.02783e-05	SOV1g002920.1;SOV1g019570.1;SOV1g020300.1;SOV1g029870.1;SOV1g035470.1;SOV1g041430.1;SOV1g045060.1;SOV1g045220.1;SOV1g047710.1;SOV2g000320.1;SOV2g003000.1;SOV2g013530.1;SOV2g025350.1;SOV2g029150.1;SOV2g030600.1;SOV3g004950.1;SOV3g020670.1;SOV3g036900.1;SOV3g041560.1;SOV3g042690.1;SOV4g001130.1;SOV4g051250.1;SOV5g001410.1;SOV5g012290.1;SOV5g027690.1;SOV6g012960.1;SOV6g029500.1;SOV6g029700.1
GO:0048437	floral/organ/development	96	227	0.000218186	0.0177725	SOV1g000430.1;SOV1g002920.1;SOV1g003860.1;SOV1g008160.1;SOV1g010870.1;SOV1g011930.1;SOV1g018970.1;SOV1g019130.1;SOV1g019570.1;SOV1g021610.1;SOV1g028330.1;SOV1g033160.1;SOV1g034340.1;SOV1g035470.1;SOV1g040020.1;SOV1g040890.1;SOV1g041430.1;SOV1g043210.1;SOV1g045220.1;SOV2g002560.1;SOV2g002570.1;SOV2g002950.1;SOV2g009980.1;SOV2g013530.1;SOV2g017370.1;SOV2g023130.1;SOV2g024500.1;SOV2g024520.1;SOV2g02…
GO:0048449	floral/organ/formation	10	36	1.08159e-06	5.7763e-05	SOV1g020300.1;SOV1g045220.1;SOV1g047710.1;SOV2g000320.1;SOV2g013530.1;SOV2g025350.1;SOV2g030600.1;SOV3g036900.1;SOV4g051250.1;SOV5g027690.1
GO:0048449	floral/organ/formation	16	36	0.0636914	0.756774	SOV1g033160.1;SOV1g045220.1;SOV2g002560.1;SOV2g002570.1;SOV2g013530.1;SOV2g025350.1;SOV3g000300.1;SOV3g028130.1;SOV3g033100.1;SOV3g038020.1;SOV3g043000.1;SOV3g048400.1;SOV4g051250.1;SOV5g012350.1;SOV5g027690.1;SOV6g036090.1
GO:0048444	floral/organ/morphogenesis	11	50	3.88834e-06	0.000156803	SOV1g020300.1;SOV1g045220.1;SOV1g047710.1;SOV2g000320.1;SOV2g013530.1;SOV2g025350.1;SOV2g030600.1;SOV3g036900.1;SOV4g051250.1;SOV5g027690.1;SOV6g029700.1
GO:0048444	floral/organ/morphogenesis	23	50	0.0190556	0.391615	SOV1g033160.1;SOV1g045220.1;SOV2g002560.1;SOV2g002570.1;SOV2g013530.1;SOV2g017370.1;SOV2g025350.1;SOV3g000300.1;SOV3g017100.1;SOV3g028130.1;SOV3g033100.1;SOV3g038020.1;SOV3g043000.1;SOV3g047490.1;SOV3g048400.1;SOV4g007990.1;SOV4g013390.1;SOV4g051250.1;SOV5g012350.1;SOV5g027690.1;SOV6g029700.1;SOV6g034580.1;SOV6g036090.1
GO:0080187	floral/organ/senescence	1	2	0.0795964	0.344918	SOV6g012960.1
GO:0080187	floral/organ/senescence	1	2	0.525671	1	SOV6g012960.1
GO:0048438	floral/whorl/development	28	176	4.5233e-10	7.40295e-08	SOV1g002920.1;SOV1g020300.1;SOV1g029870.1;SOV1g041430.1;SOV1g045060.1;SOV1g045220.1;SOV1g045490.1;SOV1g047710.1;SOV2g000320.1;SOV2g003000.1;SOV2g013530.1;SOV2g029150.1;SOV2g030600.1;SOV2g039010.1;SOV3g004950.1;SOV3g020000.1;SOV3g020670.1;SOV3g036900.1;SOV3g038170.1;SOV3g041560.1;SOV3g042690.1;SOV4g001130.1;SOV4g051250.1;SOV5g001410.1;SOV5g005360.1;SOV5g012290.1;SOV5g027690.1;SOV6g029500.1
GO:0048438	floral/whorl/development	79	176	7.64424e-05	0.00792139	SOV1g000430.1;SOV1g002920.1;SOV1g003860.1;SOV1g010870.1;SOV1g011930.1;SOV1g019130.1;SOV1g021610.1;SOV1g028330.1;SOV1g029690.1;SOV1g033990.1;SOV1g040020.1;SOV1g041430.1;SOV1g043210.1;SOV1g045220.1;SOV1g045490.1;SOV2g001820.1;SOV2g002560.1;SOV2g002570.1;SOV2g002950.1;SOV2g009980.1;SOV2g013530.1;SOV2g023130.1;SOV2g024520.1;SOV2g028100.1;SOV2g029150.1;SOV2g034290.1;SOV2g035840.1;SOV2g036550.1;SOV2g03…
GO:0048457	floral/whorl/morphogenesis	1	4	0.152871	0.469787	SOV2g030600.1
GO:0048457	floral/whorl/morphogenesis	1	4	0.775052	1	SOV1g029690.1
GO:0048459	floral/whorl/structural/organization	1	1	0.0406214	0.226107	SOV2g030600.1
GO:0048464	flower/calyx/development	1	3	0.673344	1	SOV6g036090.1
GO:0009908	flower/development	51	427	2.51297e-12	2.48281e-09	SOV1g002920.1;SOV1g019570.1;SOV1g020300.1;SOV1g029870.1;SOV1g035390.1;SOV1g035470.1;SOV1g038100.1;SOV1g041430.1;SOV1g045060.1;SOV1g045220.1;SOV1g045490.1;SOV1g047710.1;SOV2g000320.1;SOV2g003000.1;SOV2g013530.1;SOV2g025350.1;SOV2g025790.1;SOV2g029150.1;SOV2g030600.1;SOV2g030620.1;SOV2g039010.1;SOV3g001470.1;SOV3g002370.1;SOV3g004620.1;SOV3g004950.1;SOV3g020000.1;SOV3g020670.1;SOV3g034050.1;SOV3g03…
GO:0009908	flower/development	174	427	1.10764e-05	0.00193185	SOV1g000430.1;SOV1g002920.1;SOV1g003860.1;SOV1g003890.1;SOV1g008160.1;SOV1g010870.1;SOV1g011930.1;SOV1g015820.1;SOV1g016780.1;SOV1g016840.1;SOV1g018270.1;SOV1g018970.1;SOV1g019130.1;SOV1g019570.1;SOV1g019740.1;SOV1g021610.1;SOV1g028330.1;SOV1g028600.1;SOV1g029690.1;SOV1g029960.1;SOV1g030870.1;SOV1g033160.1;SOV1g033420.1;SOV1g033610.1;SOV1g033990.1;SOV1g034140.1;SOV1g034340.1;SOV1g035470.1;SOV1g03…
GO:0048439	flower/morphogenesis	2	14	0.108614	0.419345	SOV2g030600.1;SOV3g004620.1
GO:0048439	flower/morphogenesis	7	14	0.110306	0.833946	SOV1g008160.1;SOV1g029690.1;SOV3g004620.1;SOV3g011940.1;SOV3g018680.1;SOV6g011000.1;SOV6g048170.1
GO:0048461	flower/structural/organization	1	1	0.0406214	0.226107	SOV2g030600.1
GO:0048833	specification/of/floral/organ/number	3	8	0.00319913	0.0424261	SOV1g047710.1;SOV2g030600.1;SOV5g001410.1
GO:0048833	specification/of/floral/organ/number	2	8	0.766427	1	SOV5g001410.1;SOV6g017380.1
GO:0009911	positive/regulation/of/flower/development	9	49	0.0001337	0.00322185	SOV1g038100.1;SOV2g030600.1;SOV2g030620.1;SOV3g046460.1;SOV3g046800.1;SOV3g046810.1;SOV4g040490.1;SOV4g045220.1;SOV5g019150.1
GO:0009911	positive/regulation/of/flower/development	15	49	0.584621	1	SOV1g016780.1;SOV1g038100.1;SOV2g030620.1;SOV2g038820.1;SOV3g007830.1;SOV3g038020.1;SOV4g008150.1;SOV4g019380.1;SOV4g040490.1;SOV4g045220.1;SOV4g052870.1;SOV5g010470.1;SOV5g011680.1;SOV5g019150.1;SOV6g032630.1
GO:1903664	regulation/of/asexual/reproduction	1	7	0.926558	1	SOV3g004910.1
GO:0060860	regulation/of/floral/organ/abscission	1	20	0.564023	0.885235	SOV1g019570.1
GO:0060860	regulation/of/floral/organ/abscission	1	20	0.999428	1	SOV1g019570.1
GO:0009909	regulation/of/flower/development	16	158	0.000682529	0.0123732	SOV1g019570.1;SOV1g035390.1;SOV1g038100.1;SOV2g030600.1;SOV2g030620.1;SOV2g039010.1;SOV3g002370.1;SOV3g034050.1;SOV3g038170.1;SOV3g046460.1;SOV3g046800.1;SOV3g046810.1;SOV3g047210.1;SOV4g040490.1;SOV4g045220.1;SOV5g019150.1
GO:0009909	regulation/of/flower/development	50	158	0.473758	1	SOV1g003890.1;SOV1g015820.1;SOV1g016780.1;SOV1g016840.1;SOV1g018270.1;SOV1g019570.1;SOV1g019740.1;SOV1g028600.1;SOV1g029960.1;SOV1g033420.1;SOV1g034140.1;SOV1g038100.1;SOV1g047700.1;SOV2g009530.1;SOV2g025900.1;SOV2g026070.1;SOV2g030620.1;SOV2g038820.1;SOV2g039010.1;SOV3g002370.1;SOV3g004850.1;SOV3g007830.1;SOV3g008990.1;SOV3g009630.1;SOV3g012320.1;SOV3g018900.1;SOV3g034050.1;SOV3g034310.1;SOV3g03…
GO:0060862	negative/regulation/of/floral/organ/abscission	1	20	0.564023	0.885235	SOV1g019570.1
GO:0060862	negative/regulation/of/floral/organ/abscission	1	20	0.999428	1	SOV1g019570.1
GO:0009910	negative/regulation/of/flower/development	4	49	0.136886	0.469787	SOV1g019570.1;SOV1g035390.1;SOV2g039010.1;SOV3g038170.1
GO:0009910	negative/regulation/of/flower/development	11	49	0.932958	1	SOV1g003890.1;SOV1g015820.1;SOV1g019570.1;SOV1g047700.1;SOV2g039010.1;SOV3g018900.1;SOV3g034310.1;SOV3g038170.1;SOV4g014400.1;SOV4g018160.1;SOV6g015790.1
GO:0048442	sepal/development	1	3	0.673344	1	SOV6g036090.1
GO:0048453	sepal/formation	1	1	0.31127	0.91965	SOV6g036090.1
GO:0090392	sepal/giant/cell/differentiation	1	1	0.31127	0.91965	SOV4g000060.1
GO:0048447	sepal/morphogenesis	1	1	0.31127	0.91965	SOV6g036090.1
GO:0080057	sepal/vascular/tissue/pattern/formation	1	1	0.31127	0.91965	SOV2g034050.1
GO:0009901	anther/dehiscence	6	18	0.507709	1	SOV1g019130.1;SOV1g040020.1;SOV1g043210.1;SOV3g019400.1;SOV5g012290.1;SOV6g030180.1
GO:0048653	anther/development	36	63	1.62875e-05	0.00250601	SOV1g002920.1;SOV1g011930.1;SOV1g019130.1;SOV1g040020.1;SOV1g041430.1;SOV1g043210.1;SOV2g009980.1;SOV2g024520.1;SOV2g029150.1;SOV2g034290.1;SOV2g035840.1;SOV2g036550.1;SOV2g036560.1;SOV3g019400.1;SOV3g020510.1;SOV3g020670.1;SOV3g028740.1;SOV3g033100.1;SOV3g038020.1;SOV3g041470.1;SOV3g041480.1;SOV3g041500.1;SOV4g007990.1;SOV4g033630.1;SOV4g034540.1;SOV4g039600.1;SOV4g051250.1;SOV5g012290.1;SOV5g01…
GO:0048654	anther/morphogenesis	4	7	0.14104	0.91965	SOV3g038020.1;SOV4g007990.1;SOV4g051250.1;SOV5g012350.1
GO:0048657	anther/wall/tapetum/cell/differentiation	3	6	0.276793	0.91965	SOV3g038020.1;SOV4g051250.1;SOV5g012350.1
GO:0010234	anther/wall/tapetum/cell/fate/specification	1	1	0.31127	0.91965	SOV5g012350.1
GO:0048658	anther/wall/tapetum/development	11	16	0.00217343	0.0885192	SOV1g002920.1;SOV1g011930.1;SOV1g041430.1;SOV2g009980.1;SOV2g024520.1;SOV2g035840.1;SOV3g038020.1;SOV4g007990.1;SOV4g051250.1;SOV5g012350.1;SOV6g038010.1
GO:0048656	anther/wall/tapetum/formation	3	6	0.276793	0.91965	SOV3g038020.1;SOV4g051250.1;SOV5g012350.1
GO:0048655	anther/wall/tapetum/morphogenesis	4	7	0.14104	0.91965	SOV3g038020.1;SOV4g007990.1;SOV4g051250.1;SOV5g012350.1
GO:0051017	actin/filament/bundle/assembly	5	16	0.589048	1	SOV2g026330.1;SOV2g031190.1;SOV3g019050.1;SOV4g043030.1;SOV5g004670.1
GO:0061572	actin/filament/bundle/organization	5	16	0.589048	1	SOV2g026330.1;SOV2g031190.1;SOV3g019050.1;SOV4g043030.1;SOV5g004670.1
GO:0051693	actin/filament/capping	4	16	0.78377	1	SOV2g010680.1;SOV3g013480.1;SOV3g019050.1;SOV5g003750.1
GO:0030042	actin/filament/depolymerization	9	21	0.175934	0.91965	SOV2g010680.1;SOV2g031290.1;SOV3g008970.1;SOV3g013480.1;SOV3g019050.1;SOV3g029610.1;SOV3g035100.1;SOV5g001530.1;SOV5g003750.1
GO:0051639	actin/filament/network/formation	3	8	0.476791	1	SOV2g026330.1;SOV4g043030.1;SOV5g004670.1
GO:0007015	actin/filament/organization	24	84	0.731328	1	SOV1g035980.1;SOV1g038410.1;SOV2g010680.1;SOV2g015040.1;SOV2g026330.1;SOV2g028460.1;SOV2g031190.1;SOV2g031290.1;SOV2g038850.1;SOV3g004910.1;SOV3g008970.1;SOV3g013480.1;SOV3g019050.1;SOV3g029610.1;SOV3g035100.1;SOV4g008720.1;SOV4g019160.1;SOV4g020980.1;SOV4g043030.1;SOV4g045490.1;SOV5g001530.1;SOV5g003750.1;SOV5g004670.1;SOV6g023430.1
GO:0030041	actin/filament/polymerization	12	53	0.935068	1	SOV1g035980.1;SOV1g038410.1;SOV2g010680.1;SOV2g015040.1;SOV2g028460.1;SOV3g004910.1;SOV3g013480.1;SOV3g019050.1;SOV3g029610.1;SOV4g008720.1;SOV4g020980.1;SOV5g003750.1
GO:0051014	actin/filament/severing	2	8	0.766427	1	SOV2g010680.1;SOV3g019050.1
GO:0030048	actin/filament-based/movement	2	16	0.978973	1	SOV2g001820.1;SOV4g019160.1
GO:0030029	actin/filament-based/process	32	117	0.838312	1	SOV1g028460.1;SOV1g035980.1;SOV1g038410.1;SOV1g046150.1;SOV2g001820.1;SOV2g010680.1;SOV2g015040.1;SOV2g026330.1;SOV2g028460.1;SOV2g031190.1;SOV2g031290.1;SOV2g038110.1;SOV2g038850.1;SOV3g004910.1;SOV3g008970.1;SOV3g013480.1;SOV3g019050.1;SOV3g029610.1;SOV3g035100.1;SOV4g000060.1;SOV4g008720.1;SOV4g019160.1;SOV4g020980.1;SOV4g036410.1;SOV4g043030.1;SOV4g045490.1;SOV4g045770.1;SOV4g046250.1;SOV5g00…
GO:0033275	actin-myosin/filament/sliding	2	12	0.926942	1	SOV2g001820.1;SOV4g019160.1
GO:0051016	barbed-end/actin/filament/capping	2	5	0.494865	1	SOV3g013480.1;SOV5g003750.1
GO:0031034	myosin/filament/assembly	1	4	0.775052	1	SOV6g023430.1
GO:0031035	myosin/filament/disassembly	3	5	0.178256	0.91965	SOV1g046150.1;SOV4g036410.1;SOV4g046250.1
GO:0031033	myosin/filament/organization	4	9	0.296453	0.91965	SOV1g046150.1;SOV4g036410.1;SOV4g046250.1;SOV6g023430.1
GO:0031037	myosin/II/filament/disassembly	3	5	0.178256	0.91965	SOV1g046150.1;SOV4g036410.1;SOV4g046250.1
GO:0031038	myosin/II/filament/organization	3	6	0.276793	0.91965	SOV1g046150.1;SOV4g036410.1;SOV4g046250.1
GO:0030835	negative/regulation/of/actin/filament/depolymerization	4	16	0.78377	1	SOV2g010680.1;SOV3g013480.1;SOV3g019050.1;SOV5g003750.1
GO:0030837	negative/regulation/of/actin/filament/polymerization	9	31	0.664738	1	SOV1g035980.1;SOV2g010680.1;SOV2g015040.1;SOV2g028460.1;SOV3g004910.1;SOV3g013480.1;SOV3g019050.1;SOV4g020980.1;SOV5g003750.1
GO:0030836	positive/regulation/of/actin/filament/depolymerization	1	1	0.31127	0.91965	SOV3g035100.1
GO:0030838	positive/regulation/of/actin/filament/polymerization	4	21	0.930224	1	SOV1g038410.1;SOV3g013480.1;SOV4g008720.1;SOV5g003750.1
GO:0030834	regulation/of/actin/filament/depolymerization	6	18	0.507709	1	SOV2g010680.1;SOV3g013480.1;SOV3g019050.1;SOV3g029610.1;SOV3g035100.1;SOV5g003750.1
GO:0030832	regulation/of/actin/filament/length	13	52	0.866959	1	SOV1g035980.1;SOV1g038410.1;SOV2g010680.1;SOV2g015040.1;SOV2g028460.1;SOV3g004910.1;SOV3g013480.1;SOV3g019050.1;SOV3g029610.1;SOV3g035100.1;SOV4g008720.1;SOV4g020980.1;SOV5g003750.1
GO:0030833	regulation/of/actin/filament/polymerization	12	49	0.878771	1	SOV1g035980.1;SOV1g038410.1;SOV2g010680.1;SOV2g015040.1;SOV2g028460.1;SOV3g004910.1;SOV3g013480.1;SOV3g019050.1;SOV3g029610.1;SOV4g008720.1;SOV4g020980.1;SOV5g003750.1
GO:0032970	regulation/of/actin/filament-based/process	15	61	0.895474	1	SOV1g028460.1;SOV1g035980.1;SOV1g038410.1;SOV2g010680.1;SOV2g015040.1;SOV2g028460.1;SOV2g038110.1;SOV3g004910.1;SOV3g013480.1;SOV3g019050.1;SOV3g029610.1;SOV3g035100.1;SOV4g008720.1;SOV4g020980.1;SOV5g003750.1
GO:0030241	skeletal/muscle/myosin/thick/filament/assembly	1	1	0.31127	0.91965	SOV6g023430.1
GO:0030240	skeletal/muscle/thin/filament/assembly	1	1	0.31127	0.91965	SOV6g023430.1
GO:0080086	stamen/filament/development	2	9	0.823418	1	SOV1g043210.1;SOV6g029500.1
GO:0071688	striated/muscle/myosin/thick/filament/assembly	1	1	0.31127	0.91965	SOV6g023430.1
GO:0060321	acceptance/of/pollen	1	7	0.926558	1	SOV6g033550.1
GO:0009555	pollen/development	132	289	1.02881e-07	0.000113972	SOV1g000930.1;SOV1g001130.1;SOV1g001410.1;SOV1g001940.1;SOV1g002920.1;SOV1g003480.1;SOV1g007480.1;SOV1g011930.1;SOV1g019100.1;SOV1g019130.1;SOV1g020360.1;SOV1g021430.1;SOV1g021610.1;SOV1g026430.1;SOV1g027710.1;SOV1g029760.1;SOV1g030340.1;SOV1g030960.1;SOV1g034140.1;SOV1g036280.1;SOV1g040020.1;SOV1g040180.1;SOV1g040890.1;SOV1g041410.1;SOV1g041430.1;SOV1g043210.1;SOV1g043920.1;SOV1g044500.1;SOV1g04…
GO:0010584	pollen/exine/formation	20	29	3.05215e-05	0.00412337	SOV1g001410.1;SOV1g003480.1;SOV1g030340.1;SOV1g040020.1;SOV1g047590.1;SOV2g016760.1;SOV2g034290.1;SOV2g036250.1;SOV3g007910.1;SOV3g012410.1;SOV3g033430.1;SOV3g033450.1;SOV3g038020.1;SOV4g035970.1;SOV4g050340.1;SOV4g058010.1;SOV6g024900.1;SOV6g037840.1;SOV6g037870.1;SOV6g049720.1
GO:0009846	pollen/germination	24	71	0.354346	0.961867	SOV1g000250.1;SOV1g007070.1;SOV1g021610.1;SOV1g022230.1;SOV1g022560.1;SOV1g022570.1;SOV1g022580.1;SOV1g022590.1;SOV1g022600.1;SOV1g023180.1;SOV1g032970.1;SOV2g001170.1;SOV2g017580.1;SOV2g024320.1;SOV2g026330.1;SOV2g038850.1;SOV3g000380.1;SOV3g013850.1;SOV3g035900.1;SOV4g007990.1;SOV4g036410.1;SOV4g046460.1;SOV5g028230.1;SOV6g020870.1
GO:0010152	pollen/maturation	7	21	0.494789	1	SOV1g040180.1;SOV2g036250.1;SOV4g021570.1;SOV4g036940.1;SOV5g008760.1;SOV6g020190.1;SOV6g020870.1
GO:0048235	pollen/sperm/cell/differentiation	17	25	0.000161096	0.0143921	SOV1g019130.1;SOV1g030960.1;SOV2g008660.1;SOV2g027620.1;SOV2g028930.1;SOV2g029350.1;SOV2g029370.1;SOV2g031730.1;SOV3g000620.1;SOV3g005600.1;SOV4g002460.1;SOV4g005110.1;SOV4g026050.1;SOV4g036880.1;SOV4g044610.1;SOV4g052300.1;SOV5g023870.1
GO:0009865	pollen/tube/adhesion	3	4	0.0924308	0.756774	SOV2g038850.1;SOV3g026560.1;SOV3g026580.1
GO:0048868	pollen/tube/development	71	149	1.58431e-05	0.00250601	SOV1g000250.1;SOV1g007070.1;SOV1g022230.1;SOV1g022560.1;SOV1g022570.1;SOV1g022580.1;SOV1g022590.1;SOV1g022600.1;SOV1g023180.1;SOV1g029580.1;SOV1g032590.1;SOV1g032600.1;SOV1g032690.1;SOV1g032970.1;SOV1g033070.1;SOV1g039660.1;SOV1g040180.1;SOV1g043440.1;SOV2g001170.1;SOV2g004740.1;SOV2g016820.1;SOV2g023130.1;SOV2g024320.1;SOV2g025410.1;SOV2g026330.1;SOV2g027280.1;SOV2g033370.1;SOV2g038850.1;SOV2g03…
GO:0009860	pollen/tube/growth	59	113	2.27659e-06	0.000741767	SOV1g000250.1;SOV1g007070.1;SOV1g022230.1;SOV1g022560.1;SOV1g022570.1;SOV1g022580.1;SOV1g022590.1;SOV1g022600.1;SOV1g023180.1;SOV1g029580.1;SOV1g032590.1;SOV1g032600.1;SOV1g032690.1;SOV1g032970.1;SOV1g033070.1;SOV1g039660.1;SOV1g040180.1;SOV1g043440.1;SOV2g001170.1;SOV2g004740.1;SOV2g016820.1;SOV2g024320.1;SOV2g026330.1;SOV2g027280.1;SOV2g033370.1;SOV2g038850.1;SOV2g039700.1;SOV3g011730.1;SOV3g02…
GO:0010183	pollen/tube/guidance	14	37	0.236988	0.91965	SOV1g039660.1;SOV1g043440.1;SOV2g004740.1;SOV2g023130.1;SOV2g025410.1;SOV3g026560.1;SOV3g026580.1;SOV4g009140.1;SOV4g046490.1;SOV4g047660.1;SOV5g012810.1;SOV5g026280.1;SOV6g015820.1;SOV6g048020.1
GO:0010483	pollen/tube/reception	3	9	0.56696	1	SOV1g020510.1;SOV2g028190.1;SOV3g039360.1
GO:0010208	pollen/wall/assembly	27	37	1.94497e-07	0.000132656	SOV1g001410.1;SOV1g003480.1;SOV1g007480.1;SOV1g021430.1;SOV1g026430.1;SOV1g030340.1;SOV1g040020.1;SOV1g047590.1;SOV2g016760.1;SOV2g034290.1;SOV2g036250.1;SOV2g040340.1;SOV3g007910.1;SOV3g012410.1;SOV3g033430.1;SOV3g033450.1;SOV3g035900.1;SOV3g038020.1;SOV4g007990.1;SOV4g035970.1;SOV4g050340.1;SOV4g058010.1;SOV6g024900.1;SOV6g037840.1;SOV6g037870.1;SOV6g040700.1;SOV6g049720.1
GO:0009875	pollen-pistil/interaction	4	16	0.78377	1	SOV2g038850.1;SOV3g026560.1;SOV3g026580.1;SOV6g033550.1
GO:0048544	recognition/of/pollen	1	8	0.949434	1	SOV6g033550.1
GO:0080092	regulation/of/pollen/tube/growth	19	26	1.3036e-05	0.00218808	SOV1g029580.1;SOV1g032970.1;SOV1g039660.1;SOV1g040180.1;SOV1g043440.1;SOV2g004740.1;SOV2g016820.1;SOV2g027280.1;SOV3g011730.1;SOV3g020300.1;SOV3g035900.1;SOV4g002500.1;SOV4g026050.1;SOV4g044610.1;SOV4g044930.1;SOV4g051800.1;SOV5g008760.1;SOV5g013960.1;SOV6g015820.1
GO:0080110	sporopollenin/biosynthetic/process	8	9	0.000570626	0.033986	SOV1g047590.1;SOV2g034290.1;SOV3g033430.1;SOV3g033450.1;SOV4g035970.1;SOV4g050340.1;SOV4g058010.1;SOV6g024900.1
GO:0010097	specification/of/stamen/identity	4	5	0.035214	0.49885	SOV2g002560.1;SOV2g002570.1;SOV3g033100.1;SOV5g027690.1
GO:0048443	stamen/development	49	91	5.24942e-06	0.00122767	SOV1g002920.1;SOV1g010870.1;SOV1g011930.1;SOV1g019130.1;SOV1g040020.1;SOV1g041430.1;SOV1g043210.1;SOV2g002560.1;SOV2g002570.1;SOV2g002950.1;SOV2g009980.1;SOV2g024520.1;SOV2g029150.1;SOV2g034290.1;SOV2g035840.1;SOV2g036550.1;SOV2g036560.1;SOV3g019400.1;SOV3g020510.1;SOV3g020670.1;SOV3g028130.1;SOV3g028740.1;SOV3g033100.1;SOV3g038020.1;SOV3g041470.1;SOV3g041480.1;SOV3g041500.1;SOV3g046260.1;SOV4g00…
GO:0048455	stamen/formation	7	13	0.074618	0.756774	SOV2g002560.1;SOV2g002570.1;SOV3g033100.1;SOV3g038020.1;SOV4g051250.1;SOV5g012350.1;SOV5g027690.1
GO:0048448	stamen/morphogenesis	9	16	0.0324479	0.49885	SOV2g002560.1;SOV2g002570.1;SOV3g028130.1;SOV3g033100.1;SOV3g038020.1;SOV4g007990.1;SOV4g051250.1;SOV5g012350.1;SOV5g027690.1
GO:0048440	carpel/development	12	70	2.16028e-05	0.000677573	SOV1g020300.1;SOV1g045060.1;SOV1g045220.1;SOV1g047710.1;SOV2g000320.1;SOV2g013530.1;SOV2g030600.1;SOV3g004950.1;SOV3g036900.1;SOV3g042690.1;SOV4g001130.1;SOV5g027690.1
GO:0048440	carpel/development	25	70	0.238824	0.91965	SOV1g003860.1;SOV1g021610.1;SOV1g028330.1;SOV1g045220.1;SOV2g013530.1;SOV2g023130.1;SOV2g028100.1;SOV2g038340.1;SOV3g033100.1;SOV3g042690.1;SOV3g043000.1;SOV3g047490.1;SOV4g000010.1;SOV4g001130.1;SOV4g020590.1;SOV4g025390.1;SOV4g039600.1;SOV4g049230.1;SOV5g013080.1;SOV5g022850.1;SOV5g027690.1;SOV6g000390.1;SOV6g029130.1;SOV6g036090.1;SOV6g048180.1
GO:0048462	carpel/formation	4	6	3.7735e-05	0.00112976	SOV1g045220.1;SOV2g000320.1;SOV2g030600.1;SOV3g036900.1
GO:0048462	carpel/formation	2	6	0.603901	1	SOV1g045220.1;SOV3g033100.1
GO:0048445	carpel/morphogenesis	4	7	8.52205e-05	0.00233883	SOV1g045220.1;SOV2g000320.1;SOV2g030600.1;SOV3g036900.1
GO:0048445	carpel/morphogenesis	3	7	0.378608	0.961867	SOV1g045220.1;SOV3g033100.1;SOV3g047490.1
GO:0010094	specification/of/carpel/identity	3	4	0.000258229	0.00554631	SOV1g045220.1;SOV2g000320.1;SOV2g030600.1
GO:0010094	specification/of/carpel/identity	2	4	0.368221	0.961867	SOV1g045220.1;SOV3g033100.1
GO:0048480	stigma/development	1	1	0.31127	0.91965	SOV5g013080.1
GO:0048479	style/development	1	1	0.0406214	0.226107	SOV2g000320.1
GO:0048481	plant/ovule/development	8	53	0.00123302	0.0199708	SOV1g020300.1;SOV1g045060.1;SOV1g047710.1;SOV2g013530.1;SOV2g030600.1;SOV3g004950.1;SOV4g001130.1;SOV5g027690.1
GO:0048481	plant/ovule/development	18	53	0.376468	0.961867	SOV1g021610.1;SOV1g028330.1;SOV2g013530.1;SOV2g023130.1;SOV2g028100.1;SOV2g038340.1;SOV3g043000.1;SOV3g047490.1;SOV4g000010.1;SOV4g001130.1;SOV4g020590.1;SOV4g025390.1;SOV4g039600.1;SOV4g049230.1;SOV5g022850.1;SOV5g027690.1;SOV6g029130.1;SOV6g048180.1
GO:0048482	plant/ovule/morphogenesis	1	1	0.31127	0.91965	SOV3g047490.1
GO:0035670	plant-type/ovary/development	18	55	0.448709	1	SOV1g021610.1;SOV1g028330.1;SOV2g013530.1;SOV2g023130.1;SOV2g028100.1;SOV2g038340.1;SOV3g043000.1;SOV3g047490.1;SOV4g000010.1;SOV4g001130.1;SOV4g020590.1;SOV4g025390.1;SOV4g039600.1;SOV4g049230.1;SOV5g022850.1;SOV5g027690.1;SOV6g029130.1;SOV6g048180.1
GO:0009944	polarity/specification/of/adaxial/abaxial/axis	4	15	0.00256388	0.0354281	SOV1g045060.1;SOV2g000320.1;SOV2g029560.1;SOV6g049670.1
GO:0030010	establishment/of/cell/polarity	1	18	0.52625	0.850338	SOV6g007400.1
GO:0007163	establishment/or/maintenance/of/cell/polarity	1	39	0.802169	1	SOV6g007400.1
GO:0009943	adaxial/abaxial/axis/specification	4	17	0.00419145	0.0514429	SOV1g045060.1;SOV2g000320.1;SOV2g029560.1;SOV6g049670.1
GO:0009955	adaxial/abaxial/pattern/specification	4	25	0.0172508	0.142795	SOV1g045060.1;SOV2g000320.1;SOV2g029560.1;SOV6g049670.1
GO:0010158	abaxial/cell/fate/specification	2	6	0.0221505	0.164546	SOV2g029560.1;SOV6g049670.1
GO:0009944	polarity/specification/of/adaxial/abaxial/axis	11	15	0.00094509	0.0503351	SOV1g008160.1;SOV1g016840.1;SOV1g034440.1;SOV2g021290.1;SOV2g023480.1;SOV2g029560.1;SOV4g014400.1;SOV4g043670.1;SOV6g029660.1;SOV6g048180.1;SOV6g049670.1
GO:0065001	specification/of/axis/polarity	13	21	0.00347979	0.130233	SOV1g008160.1;SOV1g016840.1;SOV1g034440.1;SOV1g045680.1;SOV2g021290.1;SOV2g023480.1;SOV2g029560.1;SOV4g014400.1;SOV4g043670.1;SOV5g005570.1;SOV6g029660.1;SOV6g048180.1;SOV6g049670.1
GO:0007164	establishment/of/tissue/polarity	6	16	0.377775	0.961867	SOV1g007070.1;SOV1g028800.1;SOV1g033070.1;SOV2g021170.1;SOV5g001840.1;SOV6g022860.1
GO:0060071	Wnt/signaling/pathway,/planar/cell/polarity/pathway	3	8	0.476791	1	SOV1g033070.1;SOV2g021170.1;SOV5g001840.1
GO:0090175	regulation/of/establishment/of/planar/polarity	3	8	0.476791	1	SOV1g033070.1;SOV2g021170.1;SOV5g001840.1
GO:0001736	establishment/of/planar/polarity	5	15	0.523026	1	SOV1g028800.1;SOV1g033070.1;SOV2g021170.1;SOV5g001840.1;SOV6g022860.1
GO:0042249	establishment/of/planar/polarity/of/embryonic/epithelium	1	2	0.525671	1	SOV1g033070.1
GO:0090177	establishment/of/planar/polarity/involved/in/neural/tube/closure	1	2	0.525671	1	SOV1g033070.1
GO:0090178	regulation/of/establishment/of/planar/polarity/involved/in/neural/tube/closure	1	2	0.525671	1	SOV1g033070.1
GO:0090179	planar/cell/polarity/pathway/involved/in/neural/tube/closure	1	2	0.525671	1	SOV1g033070.1
GO:2000167	regulation/of/planar/cell/polarity/pathway/involved/in/neural/tube/closure	1	2	0.525671	1	SOV1g033070.1
GO:2000095	regulation/of/Wnt/signaling/pathway,/planar/cell/polarity/pathway	2	6	0.603901	1	SOV1g033070.1;SOV5g001840.1
GO:2000769	regulation/of/establishment/or/maintenance/of/cell/polarity/regulating/cell/shape	1	4	0.775052	1	SOV1g028460.1
GO:0071963	establishment/or/maintenance/of/cell/polarity/regulating/cell/shape	1	5	0.845098	1	SOV1g028460.1
GO:0032878	regulation/of/establishment/or/maintenance/of/cell/polarity	1	12	0.988641	1	SOV1g028460.1
GO:0030010	establishment/of/cell/polarity	2	18	0.988944	1	SOV3g004910.1;SOV6g007400.1
GO:0007163	establishment/or/maintenance/of/cell/polarity	5	39	0.997885	1	SOV1g028460.1;SOV3g004910.1;SOV4g023190.1;SOV4g045490.1;SOV6g007400.1
GO:0009943	adaxial/abaxial/axis/specification	12	17	0.000941852	0.0503351	SOV1g008160.1;SOV1g016840.1;SOV1g034440.1;SOV2g021290.1;SOV2g023480.1;SOV2g029560.1;SOV4g014400.1;SOV4g043670.1;SOV6g026450.1;SOV6g029660.1;SOV6g048180.1;SOV6g049670.1
GO:0009955	adaxial/abaxial/pattern/specification	15	25	0.00264615	0.103218	SOV1g008160.1;SOV1g016840.1;SOV1g034440.1;SOV2g021290.1;SOV2g023480.1;SOV2g029560.1;SOV4g000060.1;SOV4g014400.1;SOV4g019180.1;SOV4g043670.1;SOV6g009090.1;SOV6g026450.1;SOV6g029660.1;SOV6g048180.1;SOV6g049670.1
GO:0010158	abaxial/cell/fate/specification	5	6	0.0129616	0.301982	SOV2g023730.1;SOV2g029560.1;SOV3g033100.1;SOV6g007840.1;SOV6g049670.1
GO:2000011	regulation/of/adaxial/abaxial/pattern/formation	1	3	0.673344	1	SOV4g000060.1
