# Supplementary material for: Gene Regulatory Network Controlling Flower Development in Spinach (Spinacia oleracea L.)
Source: Int J Mol Sci. 2024 Jun 1;25(11):6127. doi: 10.3390/ijms25116127 (PMC11173220; doi:10.3390/ijms25116127)
Supplement: Supplementary file 1 [file ijms-25-06127-s001.zip › Supplementary Data 3.xlsx]

## Sheet: All TFs
Supplementary Data 3. List of transcription factor prediction.
Red font represents DEGs		FPKM value
TF fanmily	Gene ID	FS2	FS3	FS4	FS5	FS6	MS2	MS3	MS4	MS5	MS6
AP2	SOV1g043060.1	50.32	55.87	31.08	17.28	4.3	71.64	40.55	8.03	1.27	0.16
AP2	SOV2g007490.1	0.71	1.53	0.59	2.68	1.64	2.97	1.75	3.19	2.51	1.42
AP2	SOV2g010180.1	13.43	15	13.96	6.23	1.1	34.86	25.92	7.41	1.2	0.43
AP2	SOV2g013530.1	40.11	49.45	35.75	13.65	4.5	38.47	22.01	7.29	4.02	2.52
AP2	SOV3g033550.1	35.56	33.85	34.11	29.42	20.6	32.67	29.34	28.49	17.06	7.8
AP2	SOV3g038400.1	14.14	10.89	4.94	5.66	4.4	34.22	13.49	11.08	2.27	0.61
AP2/APETALA	SOV3g043000.1	67.85	59.73	55.71	48.47	42.31	52.38	49.72	48.11	15.49	12.42
AP2	SOV3g045080.1	57.96	54.3	35.79	20.74	4.77	86.64	58.42	10.4	1.83	0.56
AP2	SOV4g001160.1	0.02	0	0	0.03	0	0	0	0	0	0
AP2	SOV4g002590.1	0	0	0	0	0	0.04	0	0.17	0	0
AP2	SOV4g003500.1	0.08	0.08	0.01	0.12	0.12	0.21	0.16	0.02	0.03	0.15
AP2	SOV4g025110.1	13.29	15.83	16.5	14.31	12.16	10.86	11.02	20.36	18.46	10.84
AP2	SOV4g031720.1	135.84	132.51	86.86	51.73	19.27	102.99	70.82	8.46	2.69	0.62
AP2	SOV3g019000.1	48.95	43.12	39.42	36.31	32.39	39.14	34.81	11.82	8.84	4.46
AP2	SOV1g020790.1	7.14	4.15	0.4	0.56	0.86	5.28	9.64	33.13	19.59	8.56
ARF	SOV1g024300.1	4.21	3.67	2.92	4.51	6.97	3.66	3.7	11.37	3.11	2.56
ARF	SOV1g033040.1	97.8	76.48	57.13	34.28	19.95	59.54	47.82	17.46	17.88	11.66
ARF	SOV2g004400.1	31.82	25.19	22.45	23.57	18.82	24.32	24.23	18.54	25.63	17.63
ARF	SOV2g023730.1	52.85	50.9	65.9	93.48	61.67	50.74	47.85	37.24	31.61	14.09
ARF	SOV2g032990.1	95.65	75.32	98.61	125.69	93.38	82.49	79.6	52.09	49.69	22.73
ARF	SOV2g034330.1	244.19	219.82	115.19	79.81	56.31	195.05	189.51	111.15	69.72	14.83
ARF	SOV2g040340.1	16.4	17.92	28.36	36.01	35.65	20.51	24.11	44.73	29.68	11.18
ARF	SOV3g024850.1	155.77	143.15	125.44	103.88	80.91	118.03	106.81	88.44	51.99	25.13
ARF	SOV4g016440.1	90.25	74.93	104.48	173.46	119.72	59.88	71.24	49.76	43.16	23.93
ARF	SOV5g011680.1	253.77	278.86	371.04	275.3	166.85	207.59	203.62	149.89	130.67	50.05
ARF	SOV5g020310.1	24.99	26.2	29.47	28.5	28.44	19.64	20.11	37.17	32.78	16.85
ARF	SOV6g007840.1	93.94	82.17	69.89	58.1	39.47	78.2	68.96	57.65	36.34	9.69
ARF	SOV6g018660.1	125.81	126.3	148.8	146.88	77.25	113.76	71.54	47.72	58.56	19.88
ARF	SOV6g043900.1	398.35	367.23	236.92	176.04	126.88	257.09	236.23	89.22	52.73	17.63
ARR-B	SOV1g025940.1	43.62	35.87	25.69	17.93	10.08	35.35	43.19	29.39	20.34	14.76
ARR-B	SOV1g046550.1	8.05	4.87	3.95	4.55	3.33	5.18	3.57	5.76	3.39	1.77
ARR-B	SOV2g000250.1	1.28	1.64	2.93	2.84	2.01	1.96	2.65	18.16	11.38	9.09
ARR-B	SOV3g001780.1	0	0	0	0	0.02	0	0	0	0	0
ARR-B	SOV3g001940.1	3.68	2.54	3.17	2.69	2.03	3.47	2.71	2.03	1.52	0.81
ARR-B	SOV3g009880.1	39.85	33.83	30.94	24.3	20.31	47.19	35.99	47.3	23.76	16.95
ARR-B	SOV4g002820.1	0	0	0.02	0.02	0.11	0.04	0.25	2.63	1.11	0.1
ARR-B	SOV6g032970.1	0	0	0	0	0	0	0	1.34	1.72	0.06
ARR-B	SOV6g046920.1	144.82	141.52	130.45	125.7	99.08	96.09	100.2	56.06	68.27	40.07
B3	SOV1g001610.1	15.69	13.63	11.99	8.71	4.81	7.77	5.11	3.29	0.68	0.94
B3	SOV1g009000.1	0	0	0	0	0	0	0	0	0	0
B3	SOV1g013150.1	43.83	42.88	35.89	29.02	38.34	25.59	14.47	17.68	13.69	13.48
B3	SOV1g018450.1	1.72	1.66	1.47	1.48	3.42	1.67	1.78	1.99	0.33	0
B3	SOV1g033530.1	0	0.04	0	0	0	0	1.19	48.55	14.91	2.98
B3	SOV1g041240.1	22.51	20.95	19.82	21.18	18.33	15	18.11	19.23	26.12	5.01
B3	SOV2g000920.1	0	0	0	0	0	0	0	0	0	1.05
B3	SOV2g002960.1	2.65	1.74	0.77	0.74	0.27	1.24	0.28	0.24	0	0
B3	SOV2g002970.1	79.99	71.82	65.82	56.48	56.28	85.59	58.44	47.61	76.2	62.65
B3	SOV2g018740.1	19.05	16.92	17.84	12.74	5.34	32.08	14.69	2.9	0.69	0.7
B3	SOV2g022250.1	8.34	5.1	4.99	14.88	24.85	6.66	5.32	4.28	2.12	2.38
B3	SOV2g022570.1	0	0	0	0	0	0	0	8.39	0.86	0.16
B3	SOV2g026070.1	0	0	0	0	0	0	0	2.61	0.39	0
B3	SOV2g039220.1	1.09	4.07	16.51	23.01	19.19	4.05	26.93	39.16	58.44	12.26
B3	SOV3g001840.1	20.64	18.55	17.8	14.72	9.87	14.43	10.51	10.51	10.11	9.24
B3	SOV3g005530.1	10.91	12.05	10.76	6.09	3.06	23.17	11.54	4.07	2.26	5.84
B3	SOV3g012320.1	8.15	8.59	4.21	4.4	0.74	4.41	14.1	4.55	3.21	0.74
B3	SOV3g012420.1	0	0	0	0	0	0	0	0	0	0
B3	SOV3g012440.1	1.04	1.1	0.48	0.18	0.03	0.59	0.74	0.12	0.05	0
B3	SOV3g012450.1	17.94	15.86	12.18	8.42	8.19	12.76	11.65	9.74	8.24	11.02
B3	SOV3g012460.1	0.37	0.11	0	0	0.24	0.18	0	0	0.08	0.21
B3	SOV3g012480.1	2.49	1.36	0.11	0	0	1.13	0.45	0	0	0
B3	SOV3g012500.1	0	0	0	0	0	0	0	0	0	0
B3	SOV3g014640.1	0.09	0.08	0.15	0.11	0.05	0.06	0.12	0.49	0.09	0
B3	SOV3g030230.1	3.66	4.71	7.15	7.83	7.55	6.72	7.54	2.51	11.23	10.46
B3	SOV3g046170.1	5.73	5.69	6.16	5.33	3.58	7.21	6.22	4.64	2.15	2.63
B3	SOV3g047190.1	28.82	28.46	28.67	21.3	27.62	21.12	21.49	27.25	14.41	13.36
B3	SOV3g047200.1	2.03	2.68	1.61	1.17	0.54	2.54	1.7	0.66	0.16	0.21
B3	SOV3g047210.1	15.82	10.48	2.31	1.55	3.63	8.75	5.98	0.91	0.13	0.38
B3	SOV4g005530.1	106.55	112.75	99.98	68.68	47.36	143.66	112.34	20.81	9.07	2.17
B3	SOV4g006810.1	20.78	15.84	11.68	7.9	5.63	15.16	8.86	3.46	0.88	0.9
B3	SOV4g006820.1	0	0	0	0	0	0	0	0	0	0.48
B3	SOV4g006870.1	0.42	0.31	0	0	0	5.1	1	1.47	3.96	3.32
B3	SOV4g011100.1	88.58	63.45	17.48	3.36	0.94	83.76	43.65	6.27	0.46	0.14
B3	SOV4g011110.1	19.82	22.06	17.63	12.61	14.12	19.37	17.01	14.13	13.58	12.11
B3	SOV4g017420.1	34.75	41.88	59.4	36.8	15.13	50.29	63.6	42.87	9.71	4.05
B3	SOV4g025420.1	0	0	0	0	0	0	0	0	0	0
B3	SOV4g025810.1	88.89	105.17	114.67	103.89	65.07	101.08	82.53	23.17	11.19	3.6
B3	SOV4g031920.1	0	0	0	0	0	0	0	0	0	0
B3	SOV4g032810.1	0	0	0	0	0	0	0	0	0	0
B3	SOV4g037130.1	133.88	121.97	73.17	40.27	30.25	120.5	76.69	32.65	29.51	14.67
B3	SOV4g037140.1	4.88	9.26	7.23	0	0	28.12	63.69	12.66	16.25	0.67
B3	SOV4g037180.1	5.28	8.71	8.5	7.87	4.19	0	0	0	0	0
B3	SOV4g046420.1	53.44	45.95	42.94	44.45	43.34	18.65	6.95	4.56	3.31	1.25
B3	SOV4g046430.1	3.91	5.57	15.55	26.83	38.58	2.76	3.1	2.48	2.46	2.09
B3	SOV4g046780.1	46.9	65	68.19	79.01	80.88	96.95	79.12	24.28	19.06	6.06
B3	SOV4g048970.1	3.77	4.47	8.96	13.66	19	4.22	3.58	5.21	4.38	4.24
B3	SOV4g054250.1	2.5	4.01	8.28	10.35	8.08	3.51	6.19	7.92	2.78	0.73
B3	SOV4g057590.1	33.19	32.17	33.18	33.15	23.7	33.91	33.56	30.68	26.05	22.74
B3	SOV5g001170.1	25.97	27.12	22.31	12.42	9.37	19.9	14.34	8.94	13.19	7.69
B3	SOV5g010110.1	1.91	2.47	7.33	15.08	11.5	1.16	6.38	213.33	60.33	10.41
B3	SOV5g012010.1	3.16	9.13	11.84	9.55	50.99	3.34	20.46	20.91	12.5	3.82
B3	SOV5g017650.1	23.62	23.98	25.29	23.56	10.43	19.2	16.63	29.09	14.92	9.29
B3	SOV5g022840.1	123.1	105.58	89.13	57.79	43.73	86.09	68.91	43.47	23.08	11.04
B3	SOV5g036270.1	26.05	28.27	24.6	22.74	17.15	28.75	22.16	16.7	10.58	6.16
B3	SOV6g000240.1	8.48	6.75	9.45	7.96	5.57	0.44	0.26	0.53	0.82	0.54
B3	SOV6g013590.1	0	0	0	0	0	0	0	0	0	0.24
B3	SOV6g015730.1	0	0	0	0	0	0	0	0	0	0
B3	SOV6g021280.1	1.58	1.6	2	3.5	2.04	2.34	1.94	0.89	0.87	0.05
B3	SOV6g027900.1	18.93	19.74	20.18	21.6	16.5	18.61	17.43	15.99	11.13	5.64
B3	SOV6g034940.1	0.13	0.2	0.09	0.18	0.2	0.02	0	11.87	1.69	2.38
B3	SOV6g037280.1	8.53	7.6	5.97	3.44	1.64	8.77	8.68	5.21	5.02	47.15
B3	SOV6g044820.1	9.84	12.54	22.24	22.34	11.11	7.11	14.22	11.93	4.58	2.23
B3	SOV6g046300.1	5.73	4.59	4.61	3.72	2.32	3.54	3.24	2.86	1.62	1.47
BBR-BPC	SOV2g011800.1	164.88	159.71	149.82	118.85	101.21	141.2	116.92	83.75	72.1	85.05
BBR-BPC	SOV2g025680.1	339.32	312.59	275.65	230.5	181.23	230.07	195.56	127.3	88.95	43.79
BBR-BPC	SOV4g038440.1	33.88	29.56	30.86	21.64	14.9	24.33	19.19	16.84	9.71	2.5
BBR-BPC	SOV6g048530.1	52.01	58.19	53.44	50.99	48.15	52.44	50.28	37.12	31.97	20.53
BES1	SOV2g031460.1	30.68	33.01	30.36	31.63	24.67	29.48	26.63	22.76	17.1	14.78
BES1	SOV3g021660.1	160.85	146.26	131.06	108.15	125.22	113.49	98.02	57.1	60.62	32.79
BES1	SOV3g047690.1	298.16	268.62	238.71	186.58	193.67	160.97	123.07	110.91	97.54	62.07
BES1	SOV4g035320.1	0	0	0	0	0	0	0	0	0	0
BES1	SOV5g028330.1	37.88	45.73	59.79	69.89	83.73	42.51	39.18	51.36	60.48	30
BES1	SOV6g038080.1	0	0	0.17	0	0	0.23	21.33	13.6	2.56	0.74
BES1	SOV6g041450.1	17.53	17.98	16.47	15.63	11.41	17.95	16.5	15.29	10.97	12.89
bHLH	SOV1g000170.1	0.15	0.11	0.87	0.72	0.72	0.46	1.34	2.99	0.66	0.28
bHLH	SOV1g001950.1	76.37	75.84	92.91	80.44	75.11	41.49	37.29	56.4	43.84	18.6
bHLH	SOV1g006660.1	36.09	51.49	61.52	58.83	62.2	69.02	69.2	24.9	20.07	11.35
bHLH	SOV1g007250.1	0	0	0	0	0	0	0	0.63	0	0
bHLH	SOV1g007330.1	0	0	0	0	0	0	0	0	0	0
bHLH	SOV1g007360.1	0	0	0	0.08	0.05	0	0	0	0.2	0.46
bHLH	SOV1g007370.1	0	0	0	0	0	0	0	0	0	0
bHLH	SOV1g007400.1	0	0	0.04	0	0.05	0	0	0	0	0
bHLH	SOV1g010990.1	2.6	16.09	19.8	69.44	77.95	4.45	25.55	33.95	29.43	1.91
bHLH	SOV1g020130.1	44.98	42.19	44.73	42.92	41.85	43.04	39.22	40.05	36.3	26.15
bHLH	SOV1g021990.1	0	0	0	0.16	10.64	0	0	0	2.54	1.62
bHLH	SOV1g025310.1	0.88	0.55	0.63	3.31	9.22	1.37	0.95	0.43	0.23	0
bHLH	SOV1g025370.1	40.07	40.3	34.05	37.97	29.16	45.46	44.15	21.74	10.72	5.71
bHLH	SOV1g028260.1	25.18	22.43	16.21	6.94	3.81	20.16	25.37	3.79	15.29	16.78
bHLH	SOV1g032300.1	0	0	0	0.03	0	0	0	0	0	0
bHLH	SOV1g037560.1	2.96	0	3.78	4.51	9.2	7.36	4.56	77.83	11.36	0
bHLH	SOV1g038330.1	116.79	100	89.01	62.04	50.37	76.43	69.16	34.4	22.48	13.78
bHLH	SOV1g038370.1	47.63	42.09	41.5	49.66	39.13	43.19	39.19	39.17	80.64	108.76
bHLH	SOV1g039580.1	9.71	9.06	15.4	24.35	15.53	7.71	14.23	61.7	93.79	33.09
bHLH	SOV1g040160.1	0	0	0	0	0	0	0	0	0	0
bHLH	SOV1g042190.1	28.69	13.56	4.18	3.71	18.36	17.52	9.64	11.82	2.75	7.61
bHLH	SOV1g043100.1	11.55	10.54	10.41	6.86	7.88	9.93	7.76	13.69	18.53	15.91
bHLH	SOV1g048110.1	18.31	17.27	14.71	11.02	6.58	16.42	16.14	10.89	13.42	7.09
bHLH	SOV1g048200.1	1.11	1.87	2.89	2.4	0.51	1.44	0.46	0.15	0.24	0.27
bHLH	SOV2g000760.1	0.48	0.31	0.11	0.09	0	0.1	0.36	0.25	0.47	0.21
bHLH	SOV2g001370.1	21.34	30.63	23.49	37.93	22.57	36.23	31.23	32.08	20.26	13.71
bHLH	SOV2g002300.1	0.02	0.07	0	0.16	0.3	0	0	0.2	0.03	0
bHLH	SOV2g016620.1	15.26	19.93	21.54	16.76	16.74	28.88	32.39	16.9	9.93	7.58
bHLH	SOV2g021720.1	0.48	0.67	0.93	1.6	2	1.23	1.68	6.04	3.74	0.77
bHLH	SOV2g024520.1	0.16	0.53	2.06	4.81	2.01	0.81	13.75	211.33	82.01	15.96
bHLH	SOV2g026860.1	67.22	69.15	66.44	58.59	52.67	57.81	50.49	29.94	22.69	18.61
bHLH	SOV2g027520.1	0.2	0.12	0.46	1.05	0.28	0.51	0.62	0.13	1.08	2.24
bHLH	SOV2g029280.1	0.19	0.06	0.15	0.15	0.67	0.16	0.43	0.87	3.02	2.38
bHLH	SOV2g030410.1	87.05	105.84	90.28	82.21	37.68	91.51	104.25	61.95	4.25	5.78
bHLH	SOV2g033680.1	28.92	37.95	48.32	42.32	23.32	21.09	24.6	8.47	17.2	10.36
bHLH	SOV2g034310.1	46.24	42.58	43.99	43.98	40.04	49.82	41.56	56.6	37.6	16.74
bHLH	SOV2g034720.1	6.71	12.97	16.59	29.31	39.2	11.9	14	4.62	3.45	2.45
bHLH	SOV2g038520.1	74.82	51.15	22.67	6.39	1.43	44.26	25.98	6.4	1.78	0.56
bHLH	SOV3g001430.1	26.03	34.3	30.71	23.21	9.65	8.77	10.16	5.9	1.48	1.2
bHLH	SOV3g001440.1	35.65	38.88	29.7	24.86	7.47	5.18	6.08	11.61	18.29	4.69
bHLH	SOV3g004300.1	5.97	11.42	24.84	24.29	14.95	9.04	18.6	1.71	0.79	0.21
bHLH	SOV3g008730.1	116.12	115.98	101.18	106.18	133.81	103.46	93.95	65.64	78.37	68.07
bHLH	SOV3g013170.1	36.47	50.02	31.98	17.17	10.92	11.17	8.67	23.26	21.3	13.12
bHLH	SOV3g016390.1	0.1	0.06	0	1.04	1.72	1.26	1.07	1.15	3.61	2.13
bHLH	SOV3g019760.1	0	0	0	0	0	0	0	0	0	0
bHLH	SOV3g020220.1	107.07	97.34	90.46	82.74	80.47	68.87	59.21	79.13	109.3	63.47
bHLH	SOV3g020290.1	8.81	9.07	7.75	6.56	6.29	7.37	6.82	2.95	1.99	1.64
bHLH	SOV3g021920.1	14.56	30.15	53.56	60.89	36	30.91	54.41	29.41	35.95	26.94
bHLH	SOV3g022500.1	0.03	0	0.03	0.03	0.03	0	0	0	0.06	0
bHLH	SOV3g022520.1	0.15	0.14	4.37	5.7	1.32	0.06	0.06	0.88	0	0.05
bHLH	SOV3g028940.1	30.51	30.55	24.84	21.9	17.32	21.93	16.43	17.37	12.23	6.73
bHLH	SOV3g032190.1	0	0	0	0	0	0.18	0.32	0.2	0.07	0
bHLH	SOV3g032820.1	0.64	0.71	6.37	105.14	60.35	0.26	2.84	9.34	10.86	7.36
bHLH	SOV3g034500.1	24.52	30.76	25.25	20.7	22.7	40.27	33.15	14.06	7.05	3.78
bHLH	SOV3g036900.1	0	0.1	0.72	19.64	14.81	0	0.88	2.79	2.24	1.18
bHLH	SOV3g038070.1	54.34	24.85	1	0.73	0.49	82.16	43.67	5.7	2.62	1.56
bHLH	SOV3g038860.1	2.73	13.14	12.35	25.08	25.82	19.42	8.27	1.99	5.72	5.84
bHLH	SOV3g039710.1	1.37	1.16	0.89	0.37	0.83	1.48	2.19	1.44	1.11	0.91
bHLH	SOV3g042690.1	121.06	101.73	59.82	41.46	19.3	61.58	28.45	8.2	2.57	0.81
bHLH	SOV3g044820.1	28.55	49.96	42.88	68.09	122.82	12.02	34.6	75.69	47.68	29.06
bHLH	SOV3g044860.1	4.66	3.75	1.75	1.08	0.42	3.41	2.61	15.31	1.43	4.32
bHLH	SOV3g045060.1	0	0	0	0	0	0	0	0	0	0
bHLH	SOV3g046010.1	12.99	16.08	16.39	10.7	4.33	12.18	12.5	5.93	10.46	7.83
bHLH	SOV3g048250.1	114.3	110.42	110.66	95.01	99.9	89.36	64.69	132.26	67.69	46.4
bHLH	SOV3g048590.1	85.53	85.53	80.45	61.51	41.38	81.52	69.57	65.2	35.57	17.25
bHLH	SOV4g001080.1	32.58	29.77	24.26	17.83	15.63	26.04	32.52	19.8	11.16	17.52
bHLH	SOV4g005970.1	21.78	18	17.39	21.95	19.44	16.91	19.51	17.45	14.06	16.09
bHLH	SOV4g012750.1	68.36	66.23	76.33	108.72	85.75	51.35	41.17	23.19	15.48	4.76
bHLH	SOV4g015760.1	35.24	32.16	27.44	23.15	34.64	33.74	31.72	17.92	58.21	38.38
bHLH	SOV4g031810.1	67.87	66.83	58.3	66.82	64.69	64.75	53.61	52.21	30.17	28.71
bHLH	SOV4g035360.1	5.25	5.56	4.27	6.26	4.5	7.86	7.82	7.2	4.96	3.62
bHLH	SOV4g037000.1	0	0	0	0	0	0	0	0	0	0
bHLH	SOV4g044820.1	192.61	194.79	167.66	162.46	166.18	149.31	134.2	127.45	104.97	122.56
bHLH	SOV4g045220.1	20.16	18.92	6.29	3.58	4.64	10.32	16.01	12.38	4.43	1.59
bHLH	SOV4g051250.1	0.71	1.65	5.04	2.27	0.71	0.89	2.46	258.7	182.38	23.2
bHLH	SOV4g053290.1	0	0	0	0	0	0	0	0.14	0	0
bHLH	SOV4g053300.1	0.15	0.27	0.23	0.47	0.94	0	0	2.53	1.68	0
bHLH	SOV4g053950.1	0.36	1.51	5.85	3.42	1	0.43	0.51	0.42	0.49	0.92
bHLH	SOV4g057470.1	6.68	9.21	12.91	13.63	10.11	11.62	13.31	9.66	9.51	6.4
bHLH	SOV4g058100.1	0	0	0	0	0	0	0	0.18	0.15	0.56
bHLH	SOV5g000620.1	1.45	0.97	0.29	0.82	0.97	1.43	0.88	0.52	5	0.4
bHLH	SOV5g002110.1	24.91	23.72	23.73	19.98	16.38	21.31	19.26	16.41	11.1	6.48
bHLH	SOV5g002650.1	61.59	66.56	51.66	61.67	88.76	58.15	45.01	38.06	21.39	14.08
bHLH	SOV5g006050.1	0	0	0	0	0	0.15	0.46	0	0.31	0.39
bHLH	SOV5g007420.1	117.74	135.6	111.72	96.11	71.46	121.56	91.74	47.67	47.82	53.43
bHLH	SOV5g008220.1	0.95	0	0	1.75	0	0	0	3.63	2.19	0
bHLH	SOV5g008280.1	0	3.24	19.88	3.56	0	8.18	14.47	27.5	10.67	7.78
bHLH	SOV5g009370.1	1.69	1.59	7.76	9.38	9.89	2.27	3.65	7.26	3.77	2.24
bHLH	SOV5g009380.1	0.37	0.28	0.43	0.49	0.5	0.27	0.23	0.66	0.67	0.76
bHLH	SOV5g010630.1	35.7	30.69	43.25	48.47	48.89	25.96	25.95	36.05	55.57	50.53
bHLH	SOV5g011690.1	105.93	136.04	180.85	154.85	123.91	116.85	135.6	66.27	54.33	26.86
bHLH	SOV5g011940.1	27.67	24.19	13.74	23.11	37.72	30.35	33.17	19.65	9.85	7.49
bHLH	SOV5g013990.1	4.98	7.61	3.9	1.44	0.8	5.38	4.72	0.17	0.08	0
bHLH	SOV5g030500.1	7.11	7.91	10.48	4.57	2.79	8.54	7.59	2.71	1.75	1.1
bHLH	SOV6g005170.1	4.39	4.19	4.05	4.73	4.68	2.8	3.95	4.18	3.22	2.8
bHLH	SOV6g006900.1	0	0	0	0	0	0	0	0	0	0
bHLH	SOV6g015620.1	4.34	4.35	6.01	7.35	10.48	5.5	8.56	3.87	1.47	1.42
bHLH	SOV6g018260.1	132.43	153.77	184.06	151.91	196.69	55.64	62.85	22.2	25.56	9.11
bHLH	SOV6g022330.1	21.13	22.29	22.44	30.55	33.63	31.29	26.96	51.3	21.87	12.05
bHLH	SOV6g034530.1	0.19	0.4	4.22	1.06	3.15	2.29	4.01	109.19	2.77	0.89
bHLH	SOV6g035020.1	2.42	2.1	2.13	3.53	4.91	1.56	2.9	11.73	4.25	2.89
bHLH	SOV6g038010.1	0	0	0	0	0.45	0	1.93	8.39	3.71	1.7
bHLH	SOV6g038430.1	5.61	1.89	0	0	0	3.91	1.14	0	0	0
bHLH	SOV6g042090.1	0	0.04	0	0.12	0.13	0.14	0.07	0	0	0.06
bHLH	SOV6g042100.1	15.77	16.02	15.89	16.35	14.66	27.22	24.69	21.57	23.69	11.89
bHLH	SOV6g043490.1	0.23	0.19	0.31	0.3	0.16	0.73	2.53	2.55	0.26	0.42
bHLH	SOV6g044550.1	0.07	0.04	0.02	0.14	0.5	0.32	0.24	0.23	3.95	7.16
bHLH	SOV6g044910.1	0	0	0	0	0.04	0	0	0.67	1.2	1.8
bHLH	SOV6g046750.1	0.03	0.05	0.23	0.05	0	0.05	0	0	0	0
bHLH	SOV6g046780.1	0.1	0	0.06	0.06	0.06	0	0.06	0.11	0.4	0.12
bHLH	SOV6g047490.1	174.9	229.53	173.27	125.74	114.74	29.79	27.85	30.51	22.27	6.74
bHLH	SOV6g047700.1	9.16	10.19	10.95	11.11	9.11	7.41	6.52	14.74	11.4	10.87
bZIP	SOV1g003290.1	40.02	41.46	33.92	28.6	19.58	47.64	39.83	25.64	17.44	8.8
bZIP	SOV1g005870.1	153.92	152.3	140.08	96.49	103.78	97.28	80.44	74.36	49.36	49.2
bZIP	SOV1g006950.1	27.2	21.93	18.02	19.83	19.03	18.62	16.59	13.26	9.05	5.53
bZIP	SOV1g007350.1	0	0	0	0	0	0.06	0.85	0.98	0.06	0.05
bZIP	SOV1g013740.1	38.67	35.75	34.66	32.57	30.83	36.13	29.93	25.44	19.03	12.31
bZIP	SOV1g015600.1	15.33	0.76	1	0.91	2.65	2.83	9.93	1.15	2.95	501.45
bZIP	SOV1g015960.1	25.31	25.65	27.23	16.28	14.77	38.21	42.85	37.9	23.87	14.58
bZIP	SOV1g019840.1	3.08	2.17	5.05	9.85	12.29	1.46	6.13	0.17	1.61	0.25
bZIP	SOV1g030540.1	9.62	7.92	4.85	5	3.95	2.55	1.85	3.76	4.97	4.7
bZIP	SOV1g033900.1	60.79	48.66	38.55	50.28	50.93	42.32	29.73	29.16	41.04	44.19
bZIP	SOV1g043800.1	127.1	124.58	114.59	73.8	63.9	110.44	85.24	70.31	50.83	19.74
bZIP	SOV2g015940.1	0	0	0	0	0	0	0	0	0	0
bZIP	SOV2g024940.1	68.79	74.5	50.73	77.56	97.48	70.36	63.06	48.5	88.22	142.25
bZIP	SOV2g027030.1	1.6	0.22	0.14	0.43	0.24	0.64	0.73	0.92	11.28	139.03
bZIP	SOV2g027320.1	50.69	51.1	46.81	45.3	45.97	30.48	27.62	47.21	16.95	7.38
bZIP	SOV2g032420.1	54.16	55.11	51.7	43.49	53.99	27.74	22.23	27.77	44.63	14.62
bZIP	SOV3g004110.1	16.53	14.42	11.79	9.4	8.96	19.52	17.58	16.96	10.23	11.41
bZIP	SOV3g006510.1	297.4	210.65	356.22	588.13	519.1	132.69	119.7	313.98	447.86	415.82
bZIP	SOV3g010230.1	20.17	24.86	18.33	7.83	9.27	6.91	12.55	22.38	16.09	9.85
bZIP	SOV3g012540.1	53.16	53.14	50.14	49.42	44.47	57.15	45.78	44.99	37.75	82.74
bZIP	SOV3g014300.1	10.72	6.28	4.56	0.55	0	4.12	1.8	0	1.05	0
bZIP	SOV3g016730.1	0	0	0	0	0	0	0	0	0	0
bZIP	SOV3g016740.1	1.08	2.21	2.52	5.96	8.99	4.78	4.83	5.98	3.46	6.77
bZIP	SOV3g020510.1	4.94	5.95	4.43	5.68	2.77	9.74	21.19	33.51	27.53	11.36
bZIP	SOV3g031880.1	0	0	0	0	0	0	0	0	0	0
bZIP	SOV3g034050.1	32.11	29.91	31.02	11.32	4.94	29.82	25.79	11.66	2.92	1.1
bZIP	SOV3g038960.1	51.43	35.34	16.14	1.54	0.66	8.48	5.78	2.12	4.13	1.58
bZIP	SOV3g039720.1	27.65	22.23	14.09	10.37	9.89	13.45	12.23	15.63	11.45	12.82
bZIP	SOV3g044880.1	2.92	3.81	3.1	4.03	2.91	1.65	1.91	0.91	4.01	9.82
bZIP	SOV3g046020.1	5.32	5.52	4.94	2.74	2.7	17.03	19.32	9.16	6.3	11.48
bZIP	SOV3g047760.1	101.37	104.8	103.91	114.23	111.78	112.76	110.57	89.48	80.98	67.39
bZIP	SOV4g015800.1	154.9	164.65	170.58	171.89	172.96	136.92	133.97	161.08	202.38	153.29
bZIP	SOV4g020620.1	46.56	41.93	31.27	23.92	20.54	37.67	30.82	21.56	13.35	7.25
bZIP	SOV4g021570.1	5.05	5.89	5.46	6.15	4.28	7.74	8.92	4.81	2.68	0.27
bZIP	SOV4g024470.1	15.52	17.42	16.75	18.2	17	17.71	16.11	13.16	24.04	5.68
bZIP	SOV4g028010.1	0	0.02	0	0	0.07	0	0	0	0	0.04
bZIP	SOV4g028100.1	0.25	0.09	0.15	0.04	0.53	0	0.24	0.19	0	0.06
bZIP	SOV4g029400.1	1.56	1.18	1.36	0.63	1.24	1	1.24	0.82	0.51	0.06
bZIP	SOV4g030090.1	10.45	15.49	18.64	22.18	40.05	13.92	16.8	25.08	17.56	11.02
bZIP	SOV4g033100.1	5.79	0.87	1.02	1.12	1.46	1.91	4.92	1.15	1.29	260.21
bZIP	SOV4g038480.1	131.35	135.17	120.17	90.86	84.14	73.46	56.45	60.9	30.52	19.89
bZIP	SOV4g041450.1	59.21	61.35	49.23	52.61	56.76	59.67	56.42	43.6	35.84	17.98
bZIP	SOV4g042110.1	36.9	37.56	30.97	26.89	22.02	41.71	30.22	31.51	28.9	40.39
bZIP	SOV4g051120.1	89.72	91.88	87.42	81.02	86.19	79.33	75	59.61	62.43	42.28
bZIP	SOV5g001000.1	179.4	195.63	152.87	142.17	151.56	165.6	109.95	91.83	88.89	78.66
bZIP	SOV5g019150.1	58.86	30.82	4.62	0.9	0.2	56.7	18.05	2.57	0	4.97
bZIP	SOV5g038800.1	45.72	58.1	52.11	37.44	63.81	17.77	17.24	41.79	15.57	13.71
bZIP	SOV6g001420.1	0	0	0	0	3.32	0	0	0	0	0
bZIP	SOV6g001640.1	0	0	0	0	0	0	0	0	0	0
bZIP	SOV6g016890.1	113.54	105.55	57.08	33.79	25.98	58.87	56.34	14.6	11.98	4.62
bZIP	SOV6g017130.1	3.09	8.82	12.55	14.04	6.09	7.51	16.01	1.57	5.08	0.2
bZIP	SOV6g019820.1	0	0	0	0	0	0	0	0	0	0
bZIP	SOV6g020280.1	21.63	25.3	28.12	30.99	20.12	25.04	27.31	29.73	19.76	15.05
bZIP	SOV6g027870.1	43.63	44.73	41	46.37	49.28	36.92	38.2	22.35	27.24	187.53
bZIP	SOV6g028440.1	2.11	3.62	4.14	3.25	2.22	17.88	24.33	37.33	30.04	10.02
bZIP	SOV6g038340.1	0	0	0	0	0	0	0	0	0	0
bZIP	SOV6g048320.1	63.12	61.89	62.19	65.23	51.75	70.55	64.27	45.69	45.95	32.56
bZIP	SOV6g049760.1	0.38	1.58	1.77	0.66	0	1.69	1.15	3.27	3.09	0.74
C2H2	SOV1g004300.1	60.57	57.75	49.07	40.61	34.43	49.02	36.66	30.5	14.54	7.59
C2H2	SOV1g005350.1	0	0.1	0.04	0.03	0	0.13	0.18	0.64	0.26	0
C2H2	SOV1g010420.1	3.99	4.08	4.99	4.36	2.32	4.99	4.99	11.65	4.58	0.85
C2H2	SOV1g014620.1	0	0	0	0	0.04	0	0	0	0	0
C2H2	SOV1g018900.1	2.41	2.37	3.5	16.24	6.85	1.05	1.48	0.14	0.35	0
C2H2	SOV1g021950.1	5.14	10.93	5.57	7.02	27.44	0.68	1.02	9.41	0	0
C2H2	SOV1g022430.1	0	0	0	0	0	0	0	0	0	0
C2H2	SOV1g025960.1	7.49	8.64	6.68	7.27	5.77	8.3	6.32	7.76	2.18	1.31
C2H2	SOV1g029870.1	3.68	5.39	3.63	4.39	0.53	5.56	2.39	0.09	0.29	0
C2H2	SOV1g035270.1	20.91	21.41	26.96	25.48	20.95	27.34	30.52	15.8	9.82	7.46
C2H2	SOV1g038840.1	0	0	0	0	0	0	0	0.46	0	0
C2H2	SOV1g040450.1	10.08	11.4	11.28	31.9	55.83	11.05	22.98	7.08	5.53	3.61
C2H2	SOV1g041300.1	26.88	26.45	26.92	25.59	16.31	23.04	21.06	16.18	10.3	6.47
C2H2	SOV2g009870.1	1.96	5.93	7.21	13.05	13	6.92	8.66	6.25	7.78	1.29
C2H2	SOV2g011970.1	20.89	13.55	14.43	18.02	9.14	15.88	12.15	13.46	6.69	3.96
C2H2	SOV2g021790.1	9.68	7.86	3.47	4.51	21.41	1.44	2.01	22.06	16.13	13.32
C2H2	SOV2g027560.1	2.22	3.43	2.75	3.99	11.66	2.32	2.67	12.04	11.55	45.33
C2H2	SOV2g027600.1	0.05	0.15	0	0.05	0.19	0.2	0.56	0.05	0.39	0.16
C2H2	SOV2g027610.1	0	0	0.03	0.32	0.59	0.05	0.05	0	0.1	0.41
C2H2	SOV2g029350.1	0.18	0	0	0.02	0.03	0.06	0.17	0.1	18.68	75.87
C2H2	SOV2g029370.1	7.4	6.99	4.86	3.75	5.01	6.45	4.13	31.19	22.14	13.14
C2H2	SOV2g038120.1	0	0	0	3.05	7.34	0	0	0	0	0
C2H2	SOV2g040090.1	33.3	29.9	33.76	34.38	38.14	23.62	22.9	18.04	17.72	13.91
C2H2	SOV2g040600.1	81	81.13	47.75	30.04	24.91	73.55	46.19	37.4	43.28	9.66
C2H2	SOV3g000300.1	3.01	7.98	1.29	0	0	39.35	24.43	3.67	0.52	0
C2H2	SOV3g000310.1	0	0	0	1.08	2.18	0	0	0	0	0
C2H2	SOV3g000610.1	0	0	0	0	0.05	0	0	0	0	0
C2H2	SOV3g002890.1	16.73	16.07	20.21	30.74	26.09	18.3	19.77	25.92	28.48	53.27
C2H2	SOV3g007000.1	0	0	0	0	0	0	0	0	0.21	0
C2H2	SOV3g019340.1	30.61	34.94	31.41	26.34	26.79	15.44	14.56	18.7	10.98	42.7
C2H2	SOV3g020000.1	4.16	8.59	21.76	23.55	21.33	5.55	9.68	9.66	5.29	3.52
C2H2	SOV3g022630.1	126.37	140.29	71.9	36.74	92.33	4.6	2.98	22.6	15.57	12.07
C2H2	SOV3g024660.1	82.76	87.26	89.32	90.26	77.08	79.87	80	86.76	78.2	53.62
C2H2	SOV3g025730.1	27.28	24.2	26.22	23.31	14.79	20.07	17.26	30.57	12.89	7.8
C2H2	SOV3g026490.1	71.98	63.78	64.81	68.1	54.73	62.26	61.21	63.82	45.87	24.5
C2H2	SOV3g027360.1	15.99	24.81	39.69	38.97	35.96	11.91	17.11	15.28	9.36	3.99
C2H2	SOV3g027800.1	43.08	43.4	34.5	29.98	27.75	41.73	37.39	32.42	23.69	11.71
C2H2	SOV3g028510.1	2.5	3.96	3.63	0.59	0.31	2.93	5.56	7.77	1.24	0.56
C2H2	SOV3g040810.1	11.91	11.32	10.06	10.38	10.16	14.1	15.4	11.45	6.1	3.67
C2H2	SOV3g042730.1	0.09	0	0	0	0	0	0	0	0	0.12
C2H2	SOV3g042880.1	0.95	1	0.52	0.41	0.12	0.73	1.51	2.02	1.17	0.91
C2H2	SOV3g042920.1	2.08	0.74	0	0.77	0	0.46	0	0	0.21	0
C2H2	SOV3g043100.1	104.23	127.4	112.18	55.36	47.58	13.41	12.74	47.63	22.88	24.74
C2H2	SOV3g047800.1	209.67	163.08	131.1	84.14	58.41	125.46	105.28	77.76	33.05	21.23
C2H2	SOV4g001220.1	32.7	23.11	28.78	22.06	18.21	26.42	11.57	9.89	5.35	3.3
C2H2	SOV4g003070.1	0.03	0	0	0	0.03	0.06	0	17.44	0.95	0.04
C2H2	SOV4g032650.1	0.71	0.88	0.89	0.8	0.54	0.88	1.37	0.52	0.62	0.14
C2H2	SOV4g052300.1	0.43	0.03	0.04	0.09	0.17	0	0.06	0.61	0.72	8.87
C2H2	SOV5g002080.1	0.07	2	5.18	4.32	3.2	0	0	0	0	0
C2H2	SOV5g002900.1	34.2	39.38	44.26	52.33	33.39	37.32	42.63	20.03	7	4.32
C2H2	SOV5g009980.1	27.76	26.66	26.52	28.73	19.38	27.41	28.95	35.61	22.35	27.13
C2H2	SOV5g014990.1	0	0	0	0	0	0	0	0.13	0.11	0.09
C2H2	SOV5g015010.1	0	0	0	0	0	0	0	0	0	0
C2H2	SOV5g019530.1	0.8	0.91	1.61	2.98	3.41	0.87	1.56	2.54	10.7	7.77
C2H2	SOV5g019700.1	38.04	20.9	4	1.64	0.5	18.72	10.58	1.82	0.6	0.58
C2H2	SOV5g020880.1	1.16	1.74	1.75	1.7	2.42	1.29	2.02	35.64	40.54	20.22
C2H2	SOV5g022640.1	0.39	0.02	0.04	0.02	0.26	0.07	0.23	0.08	0.9	43.46
C2H2	SOV6g005350.1	8.76	9.17	7.71	6.26	5.66	6.26	7.59	7.05	4.97	4.25
C2H2	SOV6g008040.1	15.64	18.66	17.1	15.92	15.96	15.61	13.31	19.76	16.97	10.06
C2H2	SOV6g019100.1	75.83	78.53	78.45	68.57	39.14	60.36	60.67	37.93	13.57	7.38
C2H2	SOV6g025480.1	3.73	8.3	6.54	8.69	9.99	1.1	1.51	90.63	4.76	5.05
C2H2	SOV6g028520.1	5.18	3.73	4.05	5.32	7.08	0.69	1.77	0.44	0.39	0.34
C2H2	SOV6g035650.1	24.27	20.38	13.04	21.16	23.97	13.31	18.86	28.84	22.63	8.6
C2H2	SOV6g048450.1	14.39	14.79	13.76	12.15	9.61	13.4	10.85	11.6	7.1	2.51
C3H	SOV1g007280.1	21.57	27.6	24.68	21.5	17.72	34.28	30.79	24.05	17.91	10.14
C3H	SOV1g013390.1	1.16	2.29	1.91	1.71	0.68	0	0.93	0	0.98	0
C3H	SOV1g018070.1	45.28	38.18	33.08	28.25	20.35	37.72	29.43	23.66	18.22	16.72
C3H	SOV1g018880.1	20.19	18.58	18.75	21.24	25.17	17.83	21.4	46.07	37.5	101.45
C3H	SOV1g019070.1	22.46	25.13	19.94	15.22	14.63	14.26	12.28	9.45	10.14	5.93
C3H	SOV1g023170.1	47.54	52.32	51.25	51.74	48.82	46.51	47.77	38.14	28.47	12.09
C3H	SOV1g028420.1	527.19	715.08	488.98	262.42	211.09	27.06	22.33	167.14	71.88	27.7
C3H	SOV1g031850.1	0	0.29	0.7	0.81	2.49	0.7	2.22	1.78	1.68	0.69
C3H	SOV1g035870.1	625	684.53	682.85	295.1	292.73	411.17	291.4	88.32	51.11	30.19
C3H	SOV1g041290.1	126.52	122.81	116.1	94.01	63.85	106.87	88.45	62.11	35.65	28.18
C3H	SOV1g043530.1	24.48	22.22	22.97	20.67	13.54	28.15	24.83	14.79	11.29	14.06
C3H	SOV2g002250.1	13.97	12.2	10.33	9.92	6.29	9.52	8.28	12.9	4.9	1.77
C3H	SOV2g010420.1	28.2	24.49	22.96	20.86	10.82	20.61	16.51	16.8	9.2	6.55
C3H	SOV2g014540.1	26.69	26.76	10.94	10.38	6.78	15.55	19.59	6.47	0.56	3.62
C3H	SOV2g018950.1	12.59	11.27	11.31	14.18	14.8	13.88	10.98	26.92	19.77	34.03
C3H	SOV2g019030.1	31.19	29.79	30.81	24.35	19.99	29.22	24.73	34.25	15.12	9.73
C3H	SOV2g039750.1	138.1	137.53	141.65	151.64	132.2	122.83	117.75	93.54	96.85	75.05
C3H	SOV3g001670.1	54.12	55.57	55.48	50.26	45.26	47.79	45.23	57.19	33.73	23.64
C3H	SOV3g008310.1	113.41	119.11	110.52	102.46	86.13	80.56	79.06	60.91	37.6	17.32
C3H	SOV3g019640.1	63.98	64.9	65.28	66.79	60.76	50.29	47.57	40.03	31.91	13.69
C3H	SOV3g020880.1	444.41	419.98	346.8	298.43	246.19	303.09	268.57	187.8	80	33.62
C3H	SOV3g027400.1	101.35	95.65	93.56	87.24	74.98	74.34	66.51	61.64	51.37	33.04
C3H	SOV3g031510.1	0	0	0	0	0	0	0	0	0	0
C3H	SOV3g031790.1	0.26	0.88	1.09	0.92	1.06	0.47	2.28	99.6	14.52	3.65
C3H	SOV3g036910.1	61.39	52.75	54.65	49.42	34.08	47.81	46.69	29.15	22.17	13.1
C3H	SOV3g046560.1	58.52	50.59	49.81	45.07	31.94	39.33	32.36	26.66	14.49	8.86
C3H	SOV3g046700.1	17.06	13.88	12.73	12.68	10.29	16.02	15.07	20.91	8.65	6.4
C3H	SOV4g000830.1	120.6	124.25	133.62	143.08	151.28	185.78	176.85	161.99	108.51	56.8
C3H	SOV4g001440.1	9.14	9.48	10.05	18.38	16.99	6.47	7.15	16.79	13.18	8.81
C3H	SOV4g003930.1	195.28	199.63	234.39	263.74	304.94	184.37	202.68	151	290.25	564.93
C3H	SOV4g005540.1	28.42	26.42	19.92	16.96	11.69	36.84	27.27	23.28	21.38	10.76
C3H	SOV4g006910.1	24.18	25.84	24.06	40.12	55.48	27.26	34.04	22.92	29.25	16.34
C3H	SOV4g011720.1	12.17	6.53	3.48	2.96	4.89	12.22	5.31	13.38	4.3	0.56
C3H	SOV4g012110.1	56.6	56.47	59.67	63.31	48.48	49.1	52.97	33.39	22.28	8.1
C3H	SOV4g015260.1	109.26	106.39	108.12	112.58	101.07	104.06	104.43	72.9	74.23	32.44
C3H	SOV4g026220.1	0	0.53	0	0	0	0	0	0	0	4.26
C3H	SOV4g027660.1	2.57	0.48	0.64	0.49	0.68	0	0	0	0	0
C3H	SOV4g038540.1	64.87	67.63	77.28	84.31	60.08	61.62	64	53.82	28.91	9.76
C3H	SOV4g048090.1	5.8	11.2	22.42	16.43	19.57	2.78	4.61	26.36	5.61	2.11
C3H	SOV5g010250.1	59.73	49.89	47.32	43.7	35.96	32.92	31.28	36.42	20.02	17.19
C3H	SOV5g024440.1	37.45	33.41	35.15	35.64	35.8	28.61	29.34	33.41	54.48	155.11
C3H	SOV5g035970.1	0	0	0	0	0	0	0	0	0	0
C3H	SOV6g008720.1	63.07	54.85	54.84	44.77	26.92	56.87	50.03	49.35	19.95	32.14
C3H	SOV6g014500.1	12.9	10.19	11.65	8.66	4.4	4.78	5.02	5.02	2.86	1.08
C3H	SOV6g030630.1	54.49	52.92	51.17	58.77	62.96	54.47	49.46	33.4	68.18	44.97
C3H	SOV6g037700.1	30.63	32.39	30.02	27.6	24.48	31.71	30.65	31.71	18.05	10.48
CAMTA	SOV1g047670.1	32.38	29.89	29.13	35.57	36.58	30.85	27.92	20.74	20.3	15.36
CAMTA	SOV3g010070.1	37.36	34.36	34.53	29.34	23.04	31.27	26.48	44.08	20.86	23.05
CAMTA	SOV4g050080.1	115.13	105.69	95.41	94.64	87	85.57	72.25	101.98	63.17	36.57
CO-like	SOV1g018270.1	728.65	747.21	761.51	582.26	492.87	551.57	553.31	252.04	255.16	143.45
CO-like	SOV1g019740.1	32.58	40.18	60.17	50.29	100.04	29.3	36.04	15.03	57.43	43.12
CO-like	SOV1g048100.1	18.71	16.1	13.22	16.21	8.93	6.92	5.56	14.47	24.55	42.75
CO-like	SOV2g009530.1	228.86	208.14	210.42	125.7	179.5	70.67	77.96	33.4	38.82	42.93
CO-like	SOV3g033300.1	15.33	15.05	15.43	17.78	15.31	5.18	9.47	19.01	30.6	11.15
CO-like	SOV6g021350.1	72.13	78.3	58.27	35.99	7.71	43.53	28.31	94.24	4.74	6.32
CO-like	SOV6g030260.1	98	98.83	82.44	59.08	47.69	53.92	44.78	67.53	45.47	34.58
CO-like	SOV6g038780.1	0.83	0.52	0.35	0.67	2.59	1.2	3.22	9.43	16.37	8.9
CPP	SOV1g016100.1	33.3	35.93	40.42	41.4	29.72	32.18	33.1	23	15.18	8.31
CPP	SOV1g036690.1	38.21	41.42	36.75	34.5	27.03	36.92	32.21	16.38	11.55	6.91
CPP	SOV2g016720.1	15.71	16.63	17.17	16.57	13.85	14.9	11.54	9.92	7.09	4.72
CPP	SOV3g017100.1	31.23	38.38	42.48	45.8	38.74	38.9	46.9	15	8.54	2.54
CPP	SOV4g022890.1	38.8	54.64	71.93	73.96	45.77	28.41	29.01	12.21	11.31	14.67
DBB	SOV2g025420.1	21.86	15.25	13.02	5.91	4.35	4.25	4.2	22.4	6.94	4.96
DBB	SOV3g012290.1	186.09	189.2	206.01	139.12	266.13	134.52	158.11	50.5	94.89	78.89
DBB	SOV3g031800.1	3.6	3.54	3.44	4.26	3.13	1.91	3.49	3.08	6.09	10.49
DBB	SOV4g007710.1	7.6	5.88	4.71	5.44	2.41	6.77	3.47	11.82	2.53	0.43
DBB	SOV4g020370.1	48.55	48.12	46.3	43.7	50.71	39.27	44.59	34.28	34.05	40.03
DBB	SOV4g037870.1	10.05	11.37	11.37	7.3	3.94	9.62	10.36	2.74	2.57	1.48
DBB	SOV4g038210.1	36.63	38.5	33.26	24.86	21.69	42.21	38.19	23.37	28.94	35.99
DBB	SOV4g058710.1	153.04	167.17	175.65	164.45	125.88	134.94	117.16	99.04	42.06	26.31
Dof	SOV1g022360.1	11.83	13.47	11.44	12.85	13.02	18.83	13.44	11.15	3.64	3.68
Dof	SOV1g040120.1	33.51	35.77	36.6	23.9	29.05	16.38	17.23	6.25	10.04	18.41
Dof	SOV2g011180.1	23.12	17.61	18.43	21.68	20.38	12.02	12.68	21.9	17.69	46.28
Dof	SOV2g034480.1	7.41	8.53	7.62	7.62	9.68	6.86	7.03	11.89	7.69	4.28
Dof	SOV3g038690.1	5.87	5.9	4.41	1.47	0.56	31.51	12.65	6.09	1.51	0.38
Dof	SOV3g041270.1	24.74	24.01	18.49	16.31	17.66	14.86	9.39	1.79	0.37	0
Dof	SOV3g041400.1	77.63	71.9	53.24	39.92	31.1	63.81	46.54	22.7	9.59	5.55
Dof	SOV4g024930.1	13.62	12.07	13.25	8.39	10.13	11.11	11.08	8.86	8.83	13.37
Dof	SOV4g040980.1	11.38	12.68	9.43	15.89	25.71	7.44	5.98	7.85	20.97	39.87
Dof	SOV4g054340.1	86.54	117.88	91.86	52.03	43.71	40.27	29.14	29.34	11.44	8.18
Dof	SOV5g005870.1	3.69	4.4	4.41	4.2	4.56	11.34	6.67	4.51	1.46	0.28
Dof	SOV5g008710.1	29.5	27.88	34.85	28.32	36.75	21.4	23.03	17.61	16.84	19.45
Dof	SOV5g010560.1	32.2	22.27	18.99	24.49	21.7	13.67	14.42	26.12	88.25	40.61
Dof	SOV5g029860.1	1.26	1.7	1.27	1.48	2.63	1.24	0.84	0.21	1.37	1.36
Dof	SOV6g009010.1	6.4	6.74	5.67	5.23	3.95	9.76	10.21	7.56	4.91	3.81
Dof	SOV6g009030.1	0.49	0.5	0.35	0.47	1.36	0.51	0.75	9.71	12.7	5.29
Dof	SOV6g011870.1	25.17	23.46	17.46	24.22	32.88	17.3	15.83	19.65	28.83	34.85
Dof	SOV6g024960.1	5.45	5.39	4.84	5.91	5.4	7.44	7.21	12.17	7.39	5.99
Dof	SOV6g028900.1	9.15	9.27	9.34	11.93	12.65	7.93	8.27	13.74	12	6.8
Dof	SOV6g037660.1	0	0	0	0	0	0	0	0.29	0	0
Dof	SOV6g044220.1	86.94	65.53	38.94	27.2	30.04	77.99	38.58	14.31	5.66	6.64
E2F/DP	SOV5g005000.1	62.14	57.99	55.25	45.87	37.16	55.29	46.48	38.46	26.69	16.45
E2F/DP	SOV5g007000.1	80.49	95.85	98.94	90.44	88.12	87.64	80.37	32.43	22.87	14.09
E2F/DP	SOV5g018410.1	44.92	46.03	45.63	47.42	40.81	46.16	40.17	49.16	26.97	16.03
E2F/DP	SOV5g018420.1	13.4	18.48	18.83	19.24	21.16	16.71	22.19	19.52	18.68	15.11
EIL	SOV4g000150.1	7.07	6.68	6.18	5.52	4.25	6.27	5.45	3.52	3.1	3.24
EIL	SOV4g001000.1	28.53	29.82	29.63	27.8	24.5	40.36	32.15	59.44	33.21	37.07
EIL	SOV4g025220.1	153.54	157.48	171.23	178.81	182.41	92.88	93.7	82.43	66.54	45.49
ERF	SOV1g000260.1	0.07	0.06	0.05	0.11	0.04	0.26	0.45	0.52	0.25	0.33
ERF	SOV1g026000.1	18.22	25.43	27.66	31.35	30.72	12.63	7.65	5.21	3.08	0.66
ERF	SOV1g026720.1	1.41	2.62	3.36	2.8	3.06	3.75	8.52	40.74	53.33	11.19
ERF	SOV1g027710.1	38.42	37.82	26.3	14.27	6.74	11.17	6.38	28.74	5.3	8.6
ERF	SOV1g028210.1	0.03	0	0	0	0	0	0	0.06	0	0
ERF	SOV1g035950.1	0	0	0	0.21	0	0.31	0	5.83	0.44	0.83
ERF	SOV1g043820.1	520.55	535.8	577.06	665.77	900.32	474.59	489.62	366.96	370.81	219.23
ERF	SOV1g045680.1	24.64	17.15	4.06	1.02	0.08	19.82	9.56	1.64	0.06	0.04
ERF	SOV1g048350.1	37.27	45.21	50.46	56.05	54.43	62.26	60.48	83.25	43.93	25.47
ERF	SOV2g004450.1	304.65	429	253.06	85.55	57.02	3.73	2.35	4.59	1.36	0.15
ERF	SOV2g007360.1	0	0	0	0	0	0	0.18	0	0.23	0
ERF	SOV2g015980.1	34.91	31.93	15.67	21.08	32.83	16.73	14.57	4.99	1.36	1.68
ERF	SOV2g025260.1	16.69	15.63	16.95	15.24	13.59	14.05	15.13	15.4	10.3	4.08
ERF	SOV2g028980.1	2.87	4.45	3.69	4.98	12.3	5.21	4.35	5.68	1.79	2.37
ERF	SOV2g032490.1	73.26	85.34	94.56	89.03	49.96	58.37	37.79	55.05	16.61	7.75
ERF	SOV2g034320.1	4.63	3.81	9.27	5.44	18.61	13.78	25.61	5.45	5.55	2.37
ERF	SOV2g037660.1	651.14	655.96	664.04	453.2	440.65	286.73	214.61	168.74	263.66	109.24
ERF	SOV2g040770.1	4.9	5.41	2.01	1.07	3.88	0.16	0	1.09	0.75	0.31
ERF	SOV3g001750.1	5.8	8.17	7.97	1.79	5.55	0.61	0.23	0.78	0.11	0.29
ERF	SOV3g004160.1	23.76	25.37	19.34	12.08	11.51	24.6	16.83	5.42	2.64	1.29
ERF	SOV3g008770.1	0.29	1.67	0	6.31	7.61	0	0	0.36	0	0
ERF	SOV3g008780.1	0.45	0.38	0	0.13	0.63	0.86	0.45	0.91	0	0
ERF	SOV3g008800.1	0	0.14	0.12	2.18	3.1	1.88	1.34	0.63	0.11	0
ERF	SOV3g018040.1	0	0	0	0	0	0	0	0	0	0
ERF	SOV3g019850.1	0.56	0.59	1.52	1.21	1.12	0.9	1.1	0.55	0.29	0
ERF	SOV3g023530.1	0	0	0	0	0	0	0	0	0	0
ERF	SOV3g033590.1	46.88	43.08	39.01	35.17	34.8	43.81	39.76	32	21.47	10.31
ERF	SOV3g037690.1	0.49	0.82	1.56	1.38	2.05	1.74	0.9	10.7	7.14	0.16
ERF	SOV3g040140.1	0.29	0.73	0.89	0.97	0.72	0.34	0.13	1.25	0.23	0.19
ERF	SOV3g042190.1	89.55	120.46	72.52	25.35	23.72	0.39	0.28	2.49	1.89	0.8
ERF	SOV3g042240.1	0.63	0.64	1.06	0.41	0.12	0.19	0	0.2	0	0.24
ERF	SOV3g043070.1	79.34	54.95	54.45	48.87	60.46	60.19	50.7	31.32	17.72	20.59
ERF	SOV4g000110.1	6.57	5.56	4.29	6.54	6.57	4.74	5.53	6.92	2.08	1.34
ERF	SOV4g000700.1	0	0	0	0	0	0	0	0	0	0
ERF	SOV4g020880.1	10.46	11.66	11.51	10.56	10.29	2.38	1.64	2.45	1.86	2.49
ERF	SOV4g040740.1	130.06	169.48	125.14	88.78	100.56	87.91	87.61	71.74	34.41	8.47
ERF	SOV4g042450.1	6.06	6.51	4.34	6.52	16.69	15.83	11.28	5.34	0.94	1.25
ERF	SOV4g043840.1	281.8	287.96	250.13	174.17	171.14	138.73	97.45	89.4	80.33	141.19
ERF	SOV4g046400.1	6.25	4.02	7.83	8.99	8.55	2.74	4.52	5.73	2.27	3.04
ERF	SOV4g046970.1	10.61	6.82	0.39	0.07	0	13.84	2.8	0.69	0	1.2
ERF	SOV4g047880.1	0	0	0	0	4.53	0	0.33	10.65	49.98	54.22
ERF	SOV4g049800.1	0	0	0	0	0	0	0	0	0	0
ERF	SOV4g057310.1	68.72	77.4	56.22	42.24	30.19	19.93	14.68	13.41	6.07	1.68
ERF	SOV5g001500.1	0	0.44	0	2.11	4.57	0	0.33	23.83	3.96	0
ERF	SOV5g001510.1	3.88	5.1	1.05	7.92	6.93	4.95	2.94	2.83	0.94	3.99
ERF	SOV5g004430.1	1.96	1.31	0.72	0.24	0.05	1.1	0.53	0.34	0.2	0.18
ERF	SOV5g011510.1	0.04	0.04	0	0.11	1.2	0.2	0.06	0	0.07	0.09
ERF	SOV5g022270.1	0	0	0	0	0	0	0	0	0	0
ERF	SOV6g007280.1	0	0	0	0	0	0	0	0	0	1.16
ERF	SOV6g007300.1	0	0	0	0.07	0.25	0	0.35	1.79	0.27	0
ERF	SOV6g008570.1	579.13	723.52	599.02	396.26	393.09	185.18	152.12	74	79.83	137.42
ERF	SOV6g008680.1	360.88	285.77	156.94	33.51	12.95	152.98	72.85	28.03	5.91	3.49
ERF	SOV6g022180.1	0.24	0.63	0.34	0.32	1.8	0.16	0.2	0	0.23	0
ERF	SOV6g032730.1	31.26	41.54	28.66	48.78	78.05	3.83	8.01	11.51	12.8	3.23
ERF	SOV6g035980.1	0.22	1.43	0.42	7.19	8.28	2.41	2.04	0	0	0
ERF	SOV6g038040.1	0.4	0.35	0.2	0.4	0.18	0.22	0.09	0.62	0.26	0
ERF	SOV6g038050.1	1.18	1.34	0.65	0.9	0.6	1.19	1.08	0.75	0.14	0
ERF	SOV6g040240.1	33.38	34.42	39.75	33.07	18.07	37.82	32.59	21.94	12.47	3.62
ERF	SOV6g042480.1	3.16	3.3	3.45	4.38	2.93	5.53	2.44	2.11	0.96	1.53
ERF	SOV6g042490.1	0.37	0.25	0.13	0.14	0.45	0.13	0	0	0	0.16
ERF	SOV6g042500.1	10.04	8.08	5.96	3.7	5.03	1.94	1.73	0.37	0.12	0
ERF	SOV6g042520.1	4.34	8.82	4.68	4.38	5.47	19.33	8.58	1.32	2.84	9.47
ERF	SOV6g042530.1	3.65	5.77	3.75	14.28	32.47	5.15	6.38	0.65	0	0
ERF	SOV6g043430.1	93.45	116.46	83.28	39.5	28.83	22.01	17.99	11.47	9.2	2.76
ERF	SOV6g045370.1	13.46	9.47	5.03	5.09	4.08	19.22	14.07	6.59	0.84	0.7
ERF	SOV6g045610.1	539.22	768.83	522.32	359.57	484.92	45.29	52.47	51.89	41.6	45.4
ERF	SOV6g045620.1	42.23	48.18	37.77	123.3	174.08	60.16	54.23	28.44	8.54	7.96
FAR1	SOV0g001850.1	0.35	0.31	0.19	0.2	0.11	0.04	0.14	0.22	0	0.04
FAR1	SOV1g003400.1	0	0	0	0	0	0	0	0	0	0
FAR1	SOV1g007790.1	0	0	0	0	0	0	0	0	0	0
FAR1	SOV1g010090.1	0	0	0	0	0	0	0	0	0	0
FAR1	SOV1g011900.1	0	0	0	0	0	0	0	0	0	0
FAR1	SOV1g014880.1	0.08	0.12	0.07	0	0	0	0.16	0.32	0.24	1.89
FAR1	SOV1g016030.1	0	0	0	0	0	0	0	0	0	0.67
FAR1	SOV1g017380.1	0	0	0	0	0	0	0	0.22	0	0
FAR1	SOV1g019340.1	0.03	0	0	0	0	0.65	0.37	0.93	5.31	2.07
FAR1	SOV1g019760.1	0	0	0	0	0	0	0	0	0	0
FAR1	SOV1g023220.1	0	0	0	0	0	0	0	0	0	0
FAR1	SOV1g028900.1	0	0	0	0	0	0	0	0	0	0
FAR1	SOV2g005820.1	0	0	0	0	0	0	0	0	0	0
FAR1	SOV2g007860.1	0	0	0	0	0	0	0	0	0	0
FAR1	SOV2g008860.1	0	0	0	0	0	0	0	0.03	0	0
FAR1	SOV2g012170.1	0	0	0	0	0	0	0	0	0	0
FAR1	SOV2g014590.1	0	0	0	0	0	0	0	0	0	0
FAR1	SOV2g014900.1	0.19	0.08	0.12	0	0	0.38	0.12	0.35	0.16	4.87
FAR1	SOV2g022260.1	0.25	0.5	0.2	0.1	0.16	0.06	0.24	0.64	0.14	3.47
FAR1	SOV2g024880.1	0	0	0	0	0	0.02	0.05	0	0.04	1.51
FAR1	SOV2g024900.1	0.04	0	0	0	0	0	0	0	0	0.74
FAR1	SOV2g025800.1	0	0	0	0	0	0	0	0	0	0
FAR1	SOV2g029360.1	7.07	5.36	6.48	4.19	1.51	0	0	0	0	0
FAR1	SOV2g034340.1	0.81	0	0.5	0	0	0	0	0	0.72	16.99
FAR1	SOV3g012150.1	10.42	9.89	8.66	7.76	6.75	9.55	7.85	12.06	7.2	5.57
FAR1	SOV3g013060.1	0	0	0	0.04	0	4.8	1.63	2.55	1.41	1.43
FAR1	SOV3g016550.1	0	0	0	0	0	0	0	0	0	0
FAR1	SOV3g017540.1	0	0	0	0	0	0	0	0	0	0
FAR1	SOV3g018060.1	0	0	0	0	0	0	0	0	0	0
FAR1	SOV3g023640.1	0	0	0	0	0	0	0	0	0	0
FAR1	SOV3g025630.1	0	0	0	0	0	0	0	0	0	0
FAR1	SOV3g026600.1	0.28	0.15	0	0	0	0.09	0	0	0.11	0.74
FAR1	SOV3g026620.1	0	0	0	0	0	0	0	0	0	0
FAR1	SOV3g033500.1	0	0	0	0	0	0	0	0	0	0
FAR1	SOV3g038520.1	0.16	0.08	0.08	0.07	0.04	0	0	0.09	0	0
FAR1	SOV3g042080.1	0	0	0	0.03	0	0.19	0.14	0.24	1.05	0.59
FAR1	SOV3g043150.1	0	0	0.03	0	0	0	0	0	0	0
FAR1	SOV3g044970.1	0	0	0	0	0	0	0	0	0	0
FAR1	SOV3g047110.1	0.19	1.2	0.46	0.35	0	0.57	0	0.81	0	0.39
FAR1	SOV4g006860.1	0	0	0	0	0	0	0	0.16	0.24	0
FAR1	SOV4g008660.1	0	0	0	0	0	0	0	0	0	0
FAR1	SOV4g012050.1	0	0	0	0	0	0	0	0	0	0
FAR1	SOV4g012890.1	0	0	0	0	0	0	0	0	0	0
FAR1	SOV4g014640.1	0	0	0.05	0	0	0	0	0	0	0
FAR1	SOV4g016550.1	0.04	0	0	0	0	0	0	0	0	0.76
FAR1	SOV4g017540.1	0	0	0	0	0	0	0	0	0	0
FAR1	SOV4g018430.1	0	0	0.01	0.01	0	0	0	0.03	0	0.06
FAR1	SOV4g019200.1	0	0	0	0	0	0	0	0	0	0
FAR1	SOV4g021170.1	0	0.04	0	0	0	0	0	0	0	0
FAR1	SOV4g021510.1	9.84	5.24	3.38	2.64	0.93	8.25	6.81	11.97	12.24	3.54
FAR1	SOV4g025210.1	0	0	0	0	0	0	0	0	0	0
FAR1	SOV4g025620.1	0	0	0	0	0	0	0	0	0	0
FAR1	SOV4g025960.1	0	0	0	0	0	0	0	0	0	0
FAR1	SOV4g027240.1	0	0	0	0	0	0	0	0	0	0
FAR1	SOV4g029540.1	0	0	0	0	0	0	0	0	0	0
FAR1	SOV4g030350.1	0	0	0.03	0	0	0	0	0	0	0
FAR1	SOV4g031370.1	0	0	0	0	0	0	0	0	0	0
FAR1	SOV4g032070.1	0	0	0	0	0	0	0	0	0	0
FAR1	SOV4g041750.1	0.06	0	0	0.02	0	0	0	0	0	0
FAR1	SOV4g041920.1	0	0	0	0	0	0	0	0	0	0.51
FAR1	SOV4g047120.1	0	0	0	0	0	0	0	0	0	0
FAR1	SOV5g009630.1	0	0	0	0	0	0	0	0	0	0
FAR1	SOV5g019860.1	0	0	0	0	0	0	0	0	0	0
FAR1	SOV5g021780.1	0.32	0.17	0.03	0.09	0.08	0.16	0.05	0.05	0.52	4.5
FAR1	SOV5g024510.1	0	0	0	0	0	0.25	0	0	0	0
FAR1	SOV5g027560.1	0	0	0	0	0	0	0	0	0	0
FAR1	SOV5g030180.1	0	0	0	0	0	0	0	0	0	0
FAR1	SOV5g033160.1	0	0	0	0	0	0	0	0	0	0
FAR1	SOV5g034620.1	0.05	0.14	0.07	0	0.05	0.18	0.27	0.26	0.08	0.09
FAR1	SOV5g035900.1	0	0.04	0	0	0	0	0	0	0	0
FAR1	SOV5g038480.1	0	0	0	0	0	0	0	0	0	0
FAR1	SOV6g000310.1	0	0	0	0	0	0	0	0	0	0
FAR1	SOV6g002550.1	0.02	0	0	0	0.02	0	0	1.89	7.88	1.3
FAR1	SOV6g003620.1	0	0	0	0	0	0	0	0	0	0
FAR1	SOV6g004300.1	0	0	0	0	0	0	0	0	0	0
FAR1	SOV6g004340.1	0	0	0	0	0	0	0	0	0	0
FAR1	SOV6g007310.1	0	0	0	0	0	0	0	0	0	0
FAR1	SOV6g008410.1	0.11	0.04	0.05	0.01	0.01	0.06	0.05	0	0.18	1.29
FAR1	SOV6g009240.1	0.11	0.1	0.03	0.03	0	0.28	0.14	0.1	0.07	0.04
FAR1	SOV6g011070.1	0	0	0	0	0	0	0	0	0	0
FAR1	SOV6g019300.1	0.28	0.3	0.14	0.27	0.02	0.04	0.08	0.57	0.19	1.73
FAR1	SOV6g020580.1	0	0	0	0	0	0	0	0	0	0
FAR1	SOV6g021620.1	0	0	0	0	0	0	0	0	0	0
FAR1	SOV6g022750.1	0.02	0.01	0.01	0.01	0	0	0	0	0	0
FAR1	SOV6g026770.1	0	0	0	0	0	0	0	0	0	0
FAR1	SOV6g030800.1	0	0.12	0	0	0	0	0.51	0.57	0.12	0
FAR1	SOV6g032890.1	0	0	0	0	0	0	0	0	0	0
FAR1	SOV6g034970.1	0	0	0	0	0	0	0	0	0	0
FAR1	SOV6g040030.1	0	0	0	0	0	0	0	0	0	0
G2-like	SOV1g002730.1	74.98	68.76	51.13	44.6	44.75	63.1	37.91	47.7	41.1	26.76
G2-like	SOV1g003460.1	7.12	7.12	6.89	6.71	5.28	7.44	6.55	6.26	4.8	3.14
G2-like	SOV1g005900.1	31.27	28.01	19.66	15.3	21.89	27.05	29.48	21.05	65.9	19.58
G2-like	SOV1g023540.1	4.78	5.52	6.07	7.06	7.03	9.36	8.84	6.11	1.69	2.32
G2-like	SOV1g028040.1	0	0.02	0.15	0.11	0.05	0	0.04	1.32	0.06	0.06
G2-like	SOV1g029960.1	43.31	44.16	51.03	41.02	39.3	20.65	21.22	20.65	37.43	122.55
G2-like	SOV1g037320.1	70.42	73.44	79.87	69.93	65.75	56.85	57.04	59.87	36.57	18.95
G2-like	SOV1g040110.1	38.72	39.48	37.33	40.74	41.88	32.43	27.71	24.35	7.25	2.25
G2-like	SOV2g018360.1	2.45	3.57	3.99	4.85	4.23	3.48	2.63	4.48	1.71	0.93
G2-like	SOV3g011900.1	46.96	51.08	58.27	62.55	89.66	44.27	57.2	39.81	85.53	46.28
G2-like	SOV3g012050.1	3.42	2.57	2.35	1.92	1.11	1.04	0.73	1.24	0.56	0.51
G2-like	SOV3g020310.1	0.91	0.68	0.76	0.96	0.84	0.94	1.02	1.05	3.35	0.8
G2-like	SOV3g020760.1	0.74	0.56	0.22	0.33	0.15	0.59	0.68	1.16	3.46	23.82
G2-like	SOV3g027320.1	30.8	27.44	13.67	10.18	3.71	33.18	18.03	13.5	2.19	0
G2-like	SOV3g034190.1	117.04	81.32	50.69	26.89	29.41	44.81	45.86	17.4	9.44	3.96
G2-like	SOV3g041530.1	17.06	24.29	23.11	6.32	8.23	44.58	40.07	40.85	32.99	19.58
G2-like	SOV4g017960.1	92.72	88.18	104.67	105.06	111.42	62.57	62.66	69.1	68.05	75.68
G2-like	SOV4g032490.1	5.11	5.02	9.36	13.51	15.85	9.4	21.75	26.35	40.55	21
G2-like	SOV4g046640.1	52.88	53.56	58.92	35.37	49.79	44.37	37.88	40.76	47.96	47.3
G2-like	SOV5g016470.1	2.52	3.27	3.52	5.13	5.59	4.58	4.23	5.3	3.69	1.35
G2-like	SOV5g021950.1	0	0.03	0	0	0	0.07	0.28	0.07	0	0
G2-like	SOV5g022850.1	8.92	7.75	5.6	4.53	5.96	7.86	6.7	1.85	1.17	0.13
G2-like	SOV5g030700.1	12.04	10.83	10.25	11.29	8.47	11.17	14.57	11.63	8.19	4.18
G2-like	SOV6g000770.1	1.52	0	0	0	0	0	0	3.03	0	0
G2-like	SOV6g001040.1	0	0	0	0	0	0	0	0	0	0
G2-like	SOV6g023970.1	29.95	30.83	23.56	19.45	7.74	25.53	21.09	66.98	19.41	8.32
G2-like	SOV6g033560.1	23.44	18.66	17.16	12.8	12.42	14.22	12.06	15.83	42.58	22.53
G2-like	SOV6g038330.1	0	0	0	0.05	0	0	0	0.1	0	0.04
G2-like	SOV6g048180.1	56.44	54.18	47.74	45.77	26.06	33.19	34.06	25.06	21.55	8.53
G2-like	SOV6g048800.1	0	0	0	0	0	0	0	1.13	1.1	0
GATA	SOV1g009800.1	154.38	151.17	133.88	118.6	107.22	112.88	101.84	75.56	39.46	14.48
GATA	SOV1g028570.1	43.81	45.08	43.52	39.44	39.69	52.72	49.38	83.75	26.19	16.93
GATA	SOV1g035390.1	1.47	0.73	0.44	0.54	3.77	4.39	4.87	4.47	1.93	2.02
GATA	SOV1g036260.1	4.62	6.18	8.82	6.95	7.75	6.73	9.21	7.23	17.64	17.8
GATA	SOV1g044560.1	69.43	73.42	63.01	54.4	41.78	75.65	68.19	55.24	49.1	35.39
GATA	SOV2g039630.1	58.9	60.38	56.44	61.89	57.37	67.92	60.66	62.78	63.18	45.94
GATA	SOV2g039670.1	22.99	19.11	18.5	18.85	18.66	15.68	13.8	8.02	7.17	7.94
GATA	SOV3g009910.1	122.55	144.52	155.93	134.86	127.23	116.62	99.36	83.68	27.16	13.33
GATA	SOV3g033410.1	9.41	9.86	9.9	9.44	7.95	6.05	5.69	8.73	16.11	17.03
GATA	SOV3g045470.1	23.11	19.14	12.38	16.44	17.18	18.17	9.26	3.12	0.45	0.9
GATA	SOV3g046490.1	189.09	174.38	132.22	102.03	86.82	153.61	114.37	108.69	37.29	10.61
GATA	SOV4g006430.1	0	0	0	0.24	0	0	0	1.93	0	0
GATA	SOV4g006440.1	0	0	0	0	0	0	0	17.69	0.44	0
GATA	SOV4g009930.1	14.22	14.89	13.04	12.29	11.05	8.35	11.28	5.52	6.77	11.61
GATA	SOV4g038030.1	125.5	133.91	143.08	140.22	147.56	83.57	81.19	91.32	80.76	92.98
GATA	SOV4g052890.1	106.04	99.74	86.41	67.4	53.69	83.35	65.39	44.9	20.2	8.81
GATA	SOV4g057230.1	51.23	46.73	40.94	44.1	33.7	49.69	38.25	37.42	18.5	13.71
GATA	SOV5g009300.1	0	0	0	0	0	0	0	0	0	0
GATA	SOV6g033080.1	100.96	106.59	101.52	75.32	74.12	87.3	74.34	43.39	18.39	5.06
GATA	SOV6g045920.1	20.14	20.07	21.54	20.76	19.46	18.34	15.24	15.08	17.49	16.17
GeBP	SOV1g046730.1	118.68	135.89	140.57	130.6	118.64	134.67	123.03	77.25	50.76	22.07
GeBP	SOV4g014940.1	86.81	82.25	84.1	88.29	98.27	76.8	71.69	83.17	131.9	156.33
GeBP	SOV6g005310.1	312.59	358.03	358.17	354.74	317.7	438.16	379.86	261.7	188.08	125.18
GRAS	SOV1g030140.1	25.9	24.59	24.99	21.58	17.09	22.88	20.45	10.97	7.78	3.98
GRAS	SOV1g034750.1	74.19	71.32	79.5	60.95	41.61	42.02	43.54	16.57	15	6.58
GRAS	SOV2g018420.1	1.68	1.59	1.48	3.53	8.97	0.7	2.39	0.36	8.54	60.05
GRAS	SOV2g026050.1	39.36	33.15	24.56	17.44	15.02	22.01	18.89	8.54	8.15	2.35
GRAS	SOV2g040120.1	0.56	0.23	0.44	0.44	0.57	1	0.75	0.44	0.86	2.15
GRAS	SOV3g003140.1	184.42	194.96	207.36	168.3	145.42	131.26	109.02	134.36	137.59	168.1
GRAS	SOV3g012670.1	0.35	0.11	0.08	0.06	0.09	0	0.05	0	0	0
GRAS	SOV3g035270.1	110.51	91.97	104.33	97.69	105.81	92.26	87.71	90.64	61.26	46.12
GRAS	SOV3g044230.1	74.95	67.45	11.72	8.08	5.88	76.01	79.36	4.45	1.07	0.45
GRAS	SOV3g044560.1	30.24	38.5	36.83	27.88	23.83	37.9	26.25	12.47	5.26	2.89
GRAS	SOV3g045330.1	40.43	32.63	31.4	45.42	35.3	36.59	30.45	29.55	12.93	5.55
GRAS	SOV3g047770.1	8.12	8.23	9.02	9.1	9.79	10.2	10.74	12.03	10.63	10.61
GRAS	SOV4g002230.1	73.97	86.51	93.78	62.52	47.01	91.75	84.1	52.86	38.39	26.89
GRAS	SOV4g035550.1	37.2	41.81	34.7	14.86	20.06	2.78	2.07	4.32	2.32	0.89
GRAS	SOV4g052670.1	73.53	58.9	37.31	21.99	12.14	64.22	48.58	20.53	7.79	4.15
GRAS	SOV4g053740.1	11.18	7.82	5.08	4.22	4.7	7.26	4.01	0.67	0.08	0
GRAS	SOV4g058860.1	74.09	124.21	107.08	123.03	143.48	25.62	22.58	13.56	9.13	6.23
GRAS	SOV5g015220.1	14.93	12.82	13.95	11.48	9.03	11.3	9.61	6.71	5.06	2.49
GRAS	SOV6g024150.1	1.65	2.1	2.42	2.67	3.01	3.28	2.83	2.82	1.39	1.56
GRAS	SOV6g024260.1	64.49	69.1	59.9	40.27	32.57	33.3	29.2	31.47	9.94	5.33
GRAS	SOV6g024270.1	57.76	84.92	90.12	73.21	60.81	28.43	21.45	36.84	13.31	10.62
GRAS	SOV6g024280.1	0.16	0.2	0.16	0.29	0.23	0.3	0.23	0.93	0.17	0.35
GRAS	SOV6g024300.1	20.47	18.51	18.57	19.82	18.73	13.66	12.07	13.19	6.87	7.19
GRAS	SOV6g042640.1	62.7	61.86	75.89	71.92	46.4	90.57	85.39	27.1	13.1	6.6
GRAS	SOV6g050020.1	97.73	90.01	75.75	66.94	61.35	107.27	86.8	34.39	40.87	22.37
GRF	SOV1g043110.1	348.31	194.57	27.36	5.01	0.54	190.24	99.16	26.53	2.9	1.35
GRF	SOV2g002920.1	314.55	180.66	118.92	121.31	73.74	217.38	152.9	77.1	16.46	6.13
GRF	SOV2g030240.1	162.09	146.69	102.39	54.15	26.55	153.21	93.83	27.54	5.02	3.51
GRF	SOV3g006080.1	35.82	33.7	21.48	20.44	10.89	87.63	79.52	24.98	9.69	1.92
GRF	SOV3g008410.1	142.58	131.66	74.11	52.79	21.16	117.15	86.39	28.2	9.23	4.33
GRF	SOV3g044950.1	314.09	261.79	129.76	77.05	28.98	184.02	144.71	36.24	11.61	3.99
GRF	SOV5g022510.1	29.29	24.72	13.99	12.21	8.47	45.62	35.63	5.8	6.21	1.21
GRF	SOV6g044640.1	40.25	37.23	28.06	20.26	9.97	37	30.11	12.74	1.96	0.98
HB-other	SOV1g015970.1	30.79	31.53	29.95	28.83	30.74	22.4	22.51	20.49	18.5	6.13
HB-other	SOV4g002270.1	7.59	7.78	7.69	9.37	7	9.68	9.51	9.3	7.28	8.61
HB-other	SOV4g015900.1	19.86	17.09	17.85	17.14	10.61	13.94	14.33	13.48	5.32	1.79
HB-other	SOV4g030330.1	47.75	45.22	41.73	42.8	33.83	35.9	31.41	30.61	27.53	22.87
HB-other	SOV4g032570.1	76.39	69.53	78.24	72.87	51.66	60.57	55.82	54.89	46.8	39.89
HB-other	SOV6g030870.1	33.75	30.87	30.59	29.46	22.14	27.22	23.4	26.15	17.56	10.76
HB-PHD	SOV5g004550.1	41.56	40.29	40.27	36.41	24.98	35.98	34.93	24.99	17.28	26.85
HB-PHD	SOV3g010870.1	15.61	15.73	15.49	15.7	10.62	14.7	14.66	14.08	10.22	7.56
HD-ZIP	SOV1g037580.1	136.55	136.41	159.4	107.99	60.92	92.88	126.37	97.39	41.69	40.57
HD-ZIP	SOV1g011150.1	2.32	1.91	1.47	2.39	4.82	4.74	8.49	17.35	10.7	16.1
HD-ZIP	SOV3g047000.1	207.04	178.65	153.49	172.73	151.25	136.54	130.73	81.2	57.47	56.24
HD-ZIP	SOV6g045510.1	117.3	106.36	82.59	56.03	54.14	69.79	59.16	70.42	51.29	28.48
HD-ZIP	SOV5g007860.1	328.98	264.57	264.02	304.33	427.2	304.34	289.72	220.38	92.2	63.08
HD-ZIP	SOV2g028800.1	0	0	0	0	0	0	0	0	0	0
HD-ZIP	SOV2g034670.1	183.41	108.68	54.69	20.37	11.25	66.02	39.16	9.74	4.6	4.78
HD-ZIP	SOV4g037820.1	55.48	120.48	200.14	135.75	232.97	74.12	109.38	122.52	8.51	8.46
HD-ZIP	SOV3g005920.1	44.76	41.67	65.95	84.55	46.03	68.27	109.11	49.22	32.81	24.71
HD-ZIP	SOV3g048060.1	16.51	17.3	10.05	16.61	25.35	8.06	11.5	48.68	13.11	7.48
HD-ZIP	SOV1g038010.1	1.4	2.04	1.36	0.22	0.31	4.24	3.81	1.61	1.27	0.52
HD-ZIP	SOV3g021170.1	40.75	39.28	23.27	18.02	10.88	23.6	16.73	11.13	3.58	0.69
HD-ZIP	SOV6g044540.1	9.8	8.66	2.65	1.66	0.6	3.96	4.83	3.4	0.69	1.11
HD-ZIP	SOV5g021600.1	87.63	79.25	35.4	19.23	18.45	83.61	50.11	4.83	0.57	0.17
HD-ZIP	SOV1g022710.1	2.04	1.25	0.26	0.08	0.66	1.18	1.49	1.41	0.52	0.83
HD-ZIP	SOV4g022870.1	0.06	0.06	0.05	1.65	43.08	0	0.11	1.26	1.19	4.16
HD-ZIP	SOV6g007920.1	0	0.14	1.15	1.6	1.42	0.71	0.45	0.43	0.88	2.39
HD-ZIP	SOV4g057680.1	40.79	44.55	39.67	30.09	29.88	43.59	50.91	11.29	23.86	43.63
HD-ZIP	SOV6g002450.1	207.33	201.65	199.55	153.54	103.28	155.49	151.12	81.28	40.99	29.72
HD-ZIP	SOV2g030950.1	53.26	51.79	55.53	54.92	51.72	51.23	49.29	37.17	22.35	12.81
HD-ZIP	SOV4g057220.1	103.43	96.83	76.05	71.77	69.46	134.54	91.61	26.99	14.22	6.12
HD-ZIP	SOV1g036220.1	86.64	86.61	84.27	102.89	90.4	135.5	100.15	39.23	19.1	7.3
HD-ZIP	SOV2g023480.1	129.3	119.16	110.32	104.23	99.86	142.55	120.96	57.68	42.36	18.16
HD-ZIP	SOV3g002020.1	8.79	6.48	4.04	1.91	0.73	7.96	5.54	2.54	0.66	3.36
HD-ZIP	SOV6g048150.1	75.22	72.22	64.8	52.44	45.48	55.69	50.87	26.68	8.96	3.97
HRT-like	SOV2g000550.1	3.53	3.95	4.13	5.97	33.92	3.67	3.6	211.44	15.83	10.78
HSF	SOV1g001310.1	30.34	29.55	26.87	31.12	29.72	21.53	16.67	17.47	10.55	5.87
HSF	SOV1g035200.1	11.31	7.69	6.18	2.6	3.81	2.42	1.78	4.22	1.6	2.09
HSF	SOV1g040140.1	5.34	5.2	4.54	3.83	3.93	4.38	3.4	2.31	1.55	1.47
HSF	SOV2g002210.1	12.44	11.25	14.27	12.31	8.31	7.9	9.44	8.77	2.53	0.5
HSF	SOV2g017320.1	9.87	12.05	9.31	2.13	0.7	7.91	5.62	6.92	2.41	0.97
HSF	SOV3g002060.1	70.32	52.99	36.03	24.13	24.79	31.05	24.28	61.15	48.93	38.31
HSF	SOV3g008060.1	23.96	17.99	18.69	16.9	14.96	15.65	14.12	23.2	11.83	6.74
HSF	SOV3g018960.1	0.17	0	0	0.27	0.28	0.47	0.18	3.64	27.74	7.4
HSF	SOV3g025980.1	13.05	13.67	13.22	14.26	11.48	10.39	8.78	20.11	12.85	11.74
HSF	SOV3g042380.1	7.67	7.2	5.51	5.67	13.41	7.26	6.53	16.16	4.53	35.15
HSF	SOV4g002560.1	54.47	36.69	27.04	20.07	14.77	34.95	24.23	10.92	3.79	2.57
HSF	SOV5g002910.1	0.77	0.86	0.86	1.16	0.91	1.2	1.3	1.07	1	1.27
HSF	SOV5g022030.1	1.41	1.32	2.15	3.22	1.62	3.54	2.54	7.24	2.79	0.79
HSF	SOV5g028370.1	32.39	34.51	32.11	25.22	22.1	21.71	16.81	24.07	16.22	8.03
HSF	SOV6g019250.1	36.51	40.07	36.66	27.94	15.35	29.89	18.41	8.06	4.34	1.21
HSF	SOV6g042860.1	72.21	73.24	67.85	36.26	39.54	19.55	16.52	24.1	13.05	20.77
HSF	SOV6g047940.1	31.38	31.02	27.84	28.82	23.25	26.01	21.58	30.02	14.18	8.25
LBD	SOV1g000430.1	0	0.03	0.08	0.12	0.3	0.15	0.33	51	8.33	3.95
LBD	SOV1g020630.1	12.74	15.69	7.14	13.69	13	7.26	4.65	1.34	0.74	0.41
LBD	SOV1g027280.1	0.05	0	0.3	0.4	0.2	0.08	0.08	0.72	6.81	4.18
LBD	SOV1g027830.1	0.1	0.62	1.18	5.2	9.49	0	0.3	8.73	7.05	1.99
LBD	SOV1g028110.1	37.14	34.22	26.12	21.78	15.48	34.82	37.88	13.04	20.98	12.73
LBD	SOV1g029910.1	0	0	0	0	0	0	0	0	0	0
LBD	SOV1g031330.1	33.67	27.7	21.57	35.71	98.83	16.73	14.19	5.31	16.37	9.72
LBD	SOV1g035310.1	0.24	0.27	1.3	1.87	1.95	0.34	0.32	2.38	4.45	2.24
LBD	SOV1g044600.1	0	0.11	0	0	0	0	0	0.19	0	0
LBD	SOV2g023240.1	7.72	12.34	6.96	3.67	4.01	11.89	7.09	1.97	0.62	0
LBD	SOV2g030080.1	173.14	114.5	51.06	14.76	8.64	155.26	50.09	8.9	2.89	0.76
LBD	SOV2g030090.1	0.84	0.7	0.92	0.74	2.12	0.41	0.61	0.89	0.8	0.21
LBD	SOV3g001790.1	0	0	0	0.15	0.32	0	0	0	0	0
LBD	SOV3g033290.1	0.49	0.27	0.11	0.11	2.29	0.18	0.57	0.12	0	0.78
LBD	SOV3g041560.1	0.42	1.14	11.88	11.51	5.88	0.17	0.28	1.25	3.62	16.05
LBD	SOV3g044250.1	125.84	106.58	116.05	83.32	108.33	86.62	98.67	78.14	58.67	37.37
LBD	SOV4g003170.1	7.61	7.47	12.13	18.67	14.42	12.25	13.29	52.89	16.6	1.21
LBD	SOV4g005330.1	0	0	0	0	0	0	0	0.07	5.99	4.3
LBD	SOV4g015010.1	0	0	0	0	0	0.23	0	31.3	12.16	0.15
LBD	SOV5g001930.1	0	0	0	0	0	0	0	0	0.2	0.08
LBD	SOV5g001940.1	0	0	0	0	0	0	0	0	0	0
LBD	SOV5g005330.1	6.41	6.62	7	10.78	16.47	7.01	3.42	3.45	1.56	8.13
LBD	SOV5g007750.1	0.39	0.19	0.27	0.1	0.12	0.43	0.73	0.21	31.45	69.86
LBD	SOV6g025640.1	0.24	0.94	1.25	1.19	0.71	0.07	0.65	1.86	3.42	6.54
LBD	SOV6g027010.1	4	3.55	3.22	4.44	3.07	2.67	1.75	1.89	2.73	6.85
LBD	SOV6g027710.1	1.26	1.73	0.52	3.06	5.96	0.86	1.79	1.82	0.1	0
LBD	SOV6g028670.1	0.25	0.04	0	0.17	0.15	0	0.08	169.53	409.26	15.45
LBD	SOV6g035720.1	0.15	0.08	0.03	0.02	0.03	0.33	0.49	0.06	11.28	56.55
LFY	SOV5g011480.1	252.94	368.4	285.17	119.63	52.17	396.98	266.27	52.75	8.8	2.3
LSD	SOV5g025380.1	23.32	22.12	19.8	19.95	24.42	18.76	18.6	21.96	21.14	27.02
LSD	SOV6g010340.1	27.02	29.03	26.78	25	19.9	23.94	27.06	13.42	8.45	4.08
LSD	SOV6g047270.1	18.77	17.32	20.93	44.22	53.72	12.8	23.98	25.22	55.32	32.78
MIKC_MADS	SOV1g019570.1	2.3	6.26	12.6	34.31	49.76	13.8	22.27	27.73	49.35	101.36
MIKC_MADS	SOV1g020280.1	455.22	336.58	80.2	29.19	13.24	290.9	148.17	46.22	11.25	8.18
MIKC_MADS	SOV1g020300.1	58.91	149.22	324.92	390.98	371.13	189.9	236.54	315.57	424.6	359.2
MIKC_MADS	SOV1g047700.1	2.12	1.75	1.66	1.87	2.61	2.14	1.4	7.1	4.04	3.51
MIKC_MADS	SOV1g047710.1	44.27	117.34	218.16	250.88	240.63	172.16	225.03	442.01	320.27	182.6
MIKC_MADS	SOV2g002560.1	0	0.31	0	0.08	0	65.8	240.97	567.06	1395.31	616.28
MIKC_MADS	SOV2g002570.1	0.2	0.05	0	0.11	0.07	30.76	72.51	82.61	226.48	85.42
MIKC_MADS	SOV2g025350.1	24.95	65.23	145.49	215.3	253.61	70.53	89.09	191.02	341.58	311.67
MIKC_MADS	SOV2g030600.1	7.07	22.7	82.15	96.08	183.98	2.76	2.71	7.17	13.02	9.03
MIKC_MADS	SOV2g030620.1	159.02	102.07	20.08	23.99	28.44	104.38	90.79	33.91	41.54	15.93
MIKC_MADS	SOV2g039010.1	1335.73	898.77	51.67	27.43	25.03	239.89	261.72	5.53	1.59	8.27
MIKC_MADS	SOV2g039860.1	0	0	0.04	0.04	0.04	0.22	0.06	0	0.14	0.2
MIKC_MADS	SOV3g004950.1	0	0	0	2.85	11.4	0	0	0.38	0	0
MIKC_MADS	SOV3g018890.1	0	0	0	0	0	0	0	0	0	0
MIKC_MADS	SOV3g018900.1	1.78	0.51	1.16	1.97	1.91	0.89	1.12	73.23	10.04	152.36
MIKC_MADS	SOV3g038170.1	350.76	220.82	48.23	33.7	27.92	187.45	119.64	32.88	23.59	41.74
MIKC_MADS	SOV3g039930.1	1.25	0.53	0.29	0.18	0.67	1.09	0.74	0.78	16.49	139.23
MIKC_MADS	SOV3g046460.1	89.79	244.97	538.4	379.83	260.31	12.9	18.79	11.01	13.2	5.5
MIKC_MADS	SOV3g046800.1	0.21	0.54	40.14	157.32	166.84	0.18	0.16	0	0.18	0
MIKC_MADS	SOV3g046810.1	90.34	302.87	829.46	757.26	658.64	12.66	16.73	19.04	21.05	8.37
MIKC_MADS	SOV3g048400.1	98.16	101.9	142.51	73.75	35.48	60.66	68.22	44.88	16.93	14.46
MIKC_MADS	SOV4g008150.1	68.55	87.92	65.64	53.94	31.78	57.17	32.79	7.36	4.19	2.36
MIKC_MADS	SOV4g032440.1	1.21	1.85	7.05	25.61	35.78	1.55	1.28	0	0	0.54
MIKC_MADS	SOV4g052720.1	47.25	33.12	5.13	2.31	0.7	18.36	14.72	0.85	0.39	0.66
MIKC_MADS	SOV4g052950.1	0.06	0.19	0.54	0.11	0.13	1.5	0.2	1.7	1.96	0.37
MIKC_MADS	SOV4g052960.1	4.84	4.5	1.77	0.41	0.05	4.22	1.69	0.33	0.26	0.06
MIKC_MADS	SOV4g059500.1	1.45	2.35	3.27	3.22	1.75	1.46	1.41	1.1	0.72	0.9
MIKC_MADS	SOV5g010450.1	22.03	48.2	104.42	92	77.39	19.8	18.77	12.9	8.52	9.27
MIKC_MADS	SOV5g027690.1	12.07	53.47	172.13	318.31	391.02	74.31	111.45	254.15	445.41	309.51
MIKC_MADS	SOV6g022100.1	0	0	0.17	0.35	0.13	0	0	0.93	0.63	0
MIKC_MADS	SOV6g042340.1	4.13	13.58	20.84	24.94	20.19	6.06	12.6	20.52	21.71	5.48
M-type_MADS	SOV1g005670.1	0	0	0	0	0	0	0	0	0	0
M-type_MADS	SOV1g039180.1	0	0	0	0.06	0	0	0	2.28	0.15	0.08
M-type_MADS	SOV1g040180.1	1.14	0.19	0.14	0.26	0.17	0.99	1.91	0.7	3.9	90.46
M-type_MADS	SOV2g018990.1	0	0	0	0	0.25	0	0	0	0	0
M-type_MADS	SOV2g024380.1	0	0	0	0	0.87	0.33	0	0	0	0
M-type_MADS	SOV2g031970.1	0	0	0	0	0	0	0	0	0	0
M-type_MADS	SOV3g009850.1	0.04	0	0	0	0	0	0	6.02	0.64	0.09
M-type_MADS	SOV3g011510.1	0	0	0	0	0	0	0	0	0	0
M-type_MADS	SOV3g011520.1	0.05	0	0	0.09	0.05	0	0	0.09	0	0
M-type_MADS	SOV3g011540.1	0.05	0	0	0	0.05	0	0	0.09	0	0
M-type_MADS	SOV3g014340.1	0	0	0	0	0.12	0	0	0.34	0.63	0.14
M-type_MADS	SOV3g031950.1	0	0	0	0	0	0	0	0	0	0
M-type_MADS	SOV3g038790.1	0	0	0	0	0	0	0	0	0.74	0.7
M-type_MADS	SOV3g041660.1	0.03	0	0	0	0	0	0	0.06	0.11	0
M-type_MADS	SOV4g007500.1	0.11	0	0.19	0	0	0.15	0	14.66	2.57	0.35
M-type_MADS	SOV4g010070.1	0	0	0	0	1.74	0	0	0	0.27	0.67
M-type_MADS	SOV4g010080.1	0	0	0	0	0.3	0	0	0	0	0
M-type_MADS	SOV4g031530.1	0	0	0	0	0.24	0	0	0	0	2.3
M-type_MADS	SOV4g035580.1	0	0	0	0	0.97	0	0	14.81	4.42	0
M-type_MADS	SOV4g043530.1	0.14	0	0	0	0	0	0	0	0	0
M-type_MADS	SOV4g049760.1	0.07	0.07	0	0.07	0.29	0.25	0.1	0.13	0	0.74
M-type_MADS	SOV4g049770.1	0.26	0.08	0.32	0.24	0.21	0.57	0.35	0.49	0.1	0.39
M-type_MADS	SOV4g050730.1	26.04	30.55	42.49	38.12	23.06	21.91	26.1	15.77	15	0
M-type_MADS	SOV4g052970.1	0.17	0.14	0.16	0.13	0	0	0	0	0	0
M-type_MADS	SOV4g056890.1	0.57	0.45	1.15	0.39	0.1	0	0.08	2.29	1.01	0.93
M-type_MADS	SOV4g056900.1	0	0	0	0	0	0	0	0	0	0
M-type_MADS	SOV5g008760.1	7.82	9.13	8.45	7.17	5.75	7.77	6.5	4.1	8.69	66.22
M-type_MADS	SOV5g010460.1	63.3	88.52	151.02	44.01	51.77	36.16	138.84	15.38	0	0
M-type_MADS	SOV5g026380.1	0	0.17	0.12	0.1	0	0	0	0.32	0.46	0
M-type_MADS	SOV6g015560.1	0	0	0	0	0.13	0	0	0	0	0
M-type_MADS	SOV6g015590.1	0	0	0	0.07	0.17	0	0	0	0	0
M-type_MADS	SOV6g023690.1	0	0.07	0.06	0.06	0.07	0.1	0.13	3.05	0.9	0.85
MYB	SOV1g002700.1	12.21	13.94	10.74	9.9	22.9	9.71	15.14	12.23	7.75	3.32
MYB	SOV1g003590.1	53.32	55.69	63.53	51.2	49.45	43.34	51.58	27.66	43.07	15.28
MYB	SOV1g010690.1	112.65	138.65	107.79	63.96	39.76	40.23	40.91	64.33	20.69	9.44
MYB	SOV1g011930.1	0.45	0.31	0.25	0.19	0.43	0	0.64	27.55	7.42	2.93
MYB	SOV1g015300.1	0.04	0	0	0	0	0.06	0.12	0	0	0.09
MYB	SOV1g019030.1	0.03	0.15	0.11	0.36	0.4	0.1	0.04	0.15	0.49	0.24
MYB	SOV1g020340.1	0.16	0.09	0.1	0	0.05	0	0	0.28	0.24	1.24
MYB	SOV1g028250.1	0.8	0.83	0.41	1.08	0.73	0.37	0.79	59.63	110.97	43.28
MYB	SOV1g029090.1	39.07	37.79	44.85	54.76	58.5	63.87	46.75	20.68	25.49	15.63
MYB	SOV1g029400.1	29.68	26.21	25.64	24.4	23.39	15.39	14.27	18.32	11.72	7.12
MYB	SOV1g030920.1	0	0.06	0.07	0	0.06	0	0.11	0	0	0
MYB	SOV1g032640.1	101.6	84.15	89.98	75.31	52.61	63.72	52.81	47.03	28.31	18.94
MYB	SOV1g035860.1	0.23	0.42	0.7	1.99	7.49	3.24	16.93	62.84	34.63	5.62
MYB	SOV1g037600.1	17.86	23.75	32.04	30.32	23.37	17.76	21.9	20.36	17.24	10.1
MYB	SOV1g040170.1	18	13.61	8.51	4.06	2.92	13.11	9.74	21.3	22.39	3.44
MYB	SOV1g040470.1	0	0	0	0	0	0	0	0	0	0.19
MYB	SOV2g002850.1	0	0	0.26	3.63	22.14	0	0	1.42	4.17	7.28
MYB	SOV2g009730.1	0.38	0.23	0.17	0.14	0.48	0.06	0.28	0.06	0	0
MYB	SOV2g011060.1	10.97	15.25	21.72	21.17	38.37	13.69	22.02	26.21	33.32	22.61
MYB	SOV2g014490.1	0	0	0	0	0	0	0.87	8.01	1.94	1.31
MYB	SOV2g027080.1	95.7	108.75	96.38	88.73	107.83	56.31	53.85	31.51	29.6	66.79
MYB	SOV2g028930.1	2.05	2.64	2.77	2.23	1.78	2.86	1.34	2.19	4.77	12.34
MYB	SOV2g031220.1	103.64	110.19	135.72	95.4	41.72	83.59	67.09	24.02	6.27	5.66
MYB	SOV2g033470.1	0.07	0.1	0.11	1.25	7.41	0.06	0.19	3.49	8.18	6.25
MYB	SOV2g034460.1	0	0	0.03	0	0.8	0	0	93.05	31.3	0
MYB	SOV2g035290.1	46.66	54.54	53.62	65.36	59.4	51.53	56.96	46.73	32.81	13.02
MYB	SOV2g035840.1	0.55	0.36	0.51	0.78	0.66	1.09	0.26	136.27	26.34	7.81
MYB	SOV2g036490.1	0	0	0	1.7	23.84	0	0	1.16	3.72	2.56
MYB	SOV3g002240.1	0.69	0.93	2.69	6.38	4.64	0.88	0.92	0.89	0.17	0.92
MYB	SOV3g002250.1	0.53	0.37	0.35	0.54	0.35	0.53	0.42	0	0.2	3.03
MYB	SOV3g002370.1	79.76	48.22	6.79	2.12	0.46	120.7	54.77	8.62	1.82	0.59
MYB	SOV3g008100.1	1.03	1.49	0.86	0.76	1.63	0.64	0.87	0.61	0.25	0.04
MYB	SOV3g008990.1	36.06	52.98	24.26	30.04	26.96	3.97	1.13	6.94	9.75	7.06
MYB	SOV3g016770.1	205.33	203.62	181.31	153.16	124.53	168.95	131.98	89.16	60.38	31.65
MYB	SOV3g032780.1	15.73	10.99	9.58	9.12	8.21	5.87	6.4	7.1	2.84	2.04
MYB	SOV3g040790.1	0	0	0	0	0	0	0	0.14	0	0
MYB	SOV3g043550.1	191.15	207.91	212.19	166.23	154.35	68.57	58.07	200.82	131.76	109.48
MYB	SOV3g045270.1	3.91	4.04	1.82	1.82	2.14	2.82	4.75	0.24	0.08	0.16
MYB	SOV4g001400.1	0.44	0.34	0.68	0.88	1.65	0.63	1.33	2.75	8.87	7.76
MYB	SOV4g003080.1	7.86	7.36	8.39	7.9	9.96	7.62	9.49	40.31	66.7	37.79
MYB	SOV4g005980.1	92.96	75.44	80.85	75.87	53.13	56.31	54.81	48.69	30.35	29.71
MYB	SOV4g006160.1	3.79	6.04	12.83	22.88	14.53	2.48	2.7	2.37	1.88	0.91
MYB	SOV4g017830.1	5.09	9.13	8.86	6.58	2.98	3.46	4.87	3.36	6.03	3.75
MYB	SOV4g024080.1	55.52	61.33	48.5	37.58	44.92	32.4	27.32	64.76	21.52	21.72
MYB	SOV4g026050.1	10.69	0.53	0.41	0.54	1.01	0.95	4.3	0.41	13.79	498.48
MYB	SOV4g034520.1	174	261.23	219.15	138.03	87.37	69.78	56.17	167.26	30.87	21.93
MYB	SOV4g050990.1	59.44	61.37	70.05	59.08	42.39	35.76	48.58	51.16	87.32	185.18
MYB	SOV5g000410.1	0	0	0	0	0	0	0	0	0	0.25
MYB	SOV5g001280.1	5.95	4.7	2.38	3.03	2.85	5.39	6.52	7.22	22.4	14.42
MYB	SOV5g001570.1	61.62	65.48	49.37	46.85	33.72	55.26	37.27	29.15	36.86	25.05
MYB	SOV5g005180.1	7.81	7.54	4.64	7.19	13.14	5.28	7.8	17.37	14.5	6.34
MYB	SOV5g005760.1	0	0	0	0	0	0	0	0.04	0	0
MYB	SOV5g007520.1	0.16	0.1	0.17	0.3	0.21	0.12	0.33	140.19	18.01	4.59
MYB	SOV5g008550.1	151.85	182.62	154.93	62.15	51.45	44.92	41.02	31.54	14.41	12.37
MYB	SOV5g012810.1	0.12	0	0	0.02	0	0	0	0.1	0.05	2.1
MYB	SOV5g015310.1	44.53	41.84	42.38	37.92	31.22	34.22	30.55	28.33	14.21	14.78
MYB	SOV5g020530.1	34.95	16.56	3.29	3.71	2.96	13.08	6.8	0.19	0.15	0
MYB	SOV5g020750.1	0.16	0.04	0	0	0	0	0	0.09	0	0
MYB	SOV5g034610.1	0	0	0	0	0	0	0	0	0	0
MYB	SOV6g009230.1	0.16	0.06	0.06	0.1	0	0.19	0	0	0	0
MYB	SOV6g014430.1	0.04	0.06	0.09	0	0.04	0	0	0.23	0	0
MYB	SOV6g014470.1	0.35	0.7	0.16	0.4	4.25	0.1	0.05	0.06	0	0.07
MYB	SOV6g014480.1	12.94	13.37	9.19	7.91	14.69	6.81	7.41	5.19	6.22	5.91
MYB	SOV6g020490.1	0	0.09	0.07	0	0.04	0.12	0.06	0	0	0.05
MYB	SOV6g023180.1	27.99	26.79	27.11	36.92	30.37	42.17	23.72	30.35	13.8	12.42
MYB	SOV6g025520.1	5.44	2.81	4.1	5.34	2.85	6.69	7.19	10.55	6.72	4.09
MYB	SOV6g029130.1	2.55	3.61	2.48	5.22	7.97	2.02	3.39	18.53	11.44	6.31
MYB	SOV6g029460.1	48.64	37.43	36.17	20.61	11.16	22.13	18.75	19.08	7.59	8.34
MYB	SOV6g029500.1	0.18	0.34	2.43	19.3	38.26	0	0.12	0.41	104.78	379.69
MYB	SOV6g035480.1	0.43	0.93	7.64	42.73	51.1	0.1	1.8	28.02	38	16.51
MYB	SOV6g039680.1	0.11	0	0	0	0	0.06	0	0	0	0
MYB	SOV6g042880.1	0.39	0.32	0.31	0.99	7.76	0.66	0.51	1.98	0.85	0.31
MYB	SOV6g045490.1	35.1	32.87	34.98	32.81	25.69	29.39	27.03	22.25	13.75	6.72
MYB	SOV6g047780.1	0	0	0.03	0	0.1	0	0	0.06	0	0
MYB	SOV6g047790.1	0	0	0	0	0	0	0	0.22	0	0
MYB	SOV6g047810.1	0	0	0	0	0.1	0	0	0	0	0
MYB	SOV6g049390.1	6.14	6.2	7.98	4	9.62	2.7	1.89	1.71	5.97	3.75
MYB_related	SOV1g024460.1	26.08	26.2	23.76	23.62	22.76	26.67	21.36	20.4	17.99	25.9
MYB_related	SOV1g030150.1	9.8	9.38	10.19	10.36	13.62	7.22	6.76	24.75	43.1	127.03
MYB_related	SOV1g032150.1	12.42	12.22	9.93	8.58	5.5	15.54	12.93	11.29	5.26	3.55
MYB_related	SOV1g033650.1	0	0	0	0	0	0	0	0	0	0
MYB_related	SOV1g038570.1	82.27	97.29	64.75	51.75	62.48	26.54	32.33	41.41	15.76	12.08
MYB_related	SOV1g043020.1	118.41	107.96	101.49	78.52	64.23	77.34	54.52	55.49	38.9	19.94
MYB_related	SOV2g002060.1	83.11	79.22	71.26	69.15	62.33	81	68.21	48.29	59.95	60.33
MYB_related	SOV2g013500.1	72.67	78.56	89.95	52.98	122.87	48.44	55.24	18.44	51.05	35.22
MYB_related	SOV2g031980.1	16.34	12.54	11.55	7.13	8.93	12.52	6.62	13.17	4.02	3.35
MYB_related	SOV2g033710.1	238.29	266.3	270.56	184.97	319.51	160.7	149.93	17.48	168.21	233.89
MYB_related	SOV2g039510.1	57.26	51.53	43.27	38.5	31.59	37.52	34.78	31.75	19.27	10.55
MYB_related	SOV3g003450.1	50.34	46.74	46.51	43.25	43.76	41.43	33.57	30.73	34.63	46.32
MYB_related	SOV3g006330.1	18.69	15.92	15.79	14.39	7.34	0.27	0.82	0	0.02	0.2
MYB_related	SOV3g006490.1	12.19	10.44	11.2	11.2	7.56	13.53	14.68	12.13	7.12	5.28
MYB_related	SOV3g006500.1	18.97	19.12	18.1	19.28	15.67	15.96	12.71	11.42	7.87	6.83
MYB_related	SOV3g007480.1	35.47	34.45	32.63	30.09	19.93	26.51	26.06	17.78	15.18	17.36
MYB_related	SOV3g015250.1	0.11	0.21	0.03	0.14	0.32	0.07	0	1.08	13.95	61.59
MYB_related	SOV3g019670.1	18.95	19.84	17.64	12.38	10.52	13.25	9.16	11.83	8.42	8.16
MYB_related	SOV3g019840.1	56.65	51.79	46.76	38.62	27.08	45.93	37.24	28.01	16.59	10.69
MYB_related	SOV3g020520.1	41.48	41.14	36.59	32.71	29.58	39.4	26.78	26.25	25.22	26.35
MYB_related	SOV3g020850.1	80.27	72.2	63.33	55.16	50.5	64.37	58.6	40.97	27.76	19.31
MYB_related	SOV3g028490.1	0	0	0	0	0	0	0	0	0	0
MYB_related	SOV3g045550.1	4.82	0	4.4	4.23	0	0	0	0	14.12	0
MYB_related	SOV4g000790.1	17.41	16.24	17.15	23.79	17.92	21.39	20.21	20.68	13.29	6.5
MYB_related	SOV4g003550.1	32.68	28.35	25.78	22.72	14.09	25.23	17.79	18.65	8.48	8.98
MYB_related	SOV4g006000.1	3.33	0	0	0	3.47	0	0	0	0	0
MYB_related	SOV4g007160.1	0	0	0	0	0	0	0	0	0	0
MYB_related	SOV4g011570.1	14.73	15.46	17.02	17.17	12.41	15.19	14.98	11.31	9.4	6.75
MYB_related	SOV4g016690.1	38.25	36.48	38.16	22.15	26.68	30.9	28.4	11.81	15.23	14.97
MYB_related	SOV4g026460.1	0.82	0	0	0.31	0	0	0	0	0	0
MYB_related	SOV4g040290.1	0	0	0	0	0	0	0	0	0	0
MYB_related	SOV4g044610.1	1.16	1.39	1.14	1.22	2.97	1.16	1.46	41.4	392.49	28.73
MYB_related	SOV4g045240.1	0.76	1.94	0.7	0	0	2.37	1.11	0	0	1.11
MYB_related	SOV4g045350.1	6.66	0	7.95	183.96	171.23	0	0	49.93	85.29	0
MYB_related	SOV4g053510.1	99.99	118.95	101.08	59.75	65.39	37.92	39.19	41.65	28.17	26.16
MYB_related	SOV5g000460.1	7.69	9.59	9.48	12.2	10.48	12.59	10.15	7.96	7.52	5.16
MYB_related	SOV5g007280.1	365.23	382.65	377.51	275.77	281.8	181.21	206.85	163.87	310.58	303.06
MYB_related	SOV5g020090.1	31.6	33.74	36.95	28.6	23.8	31.15	31.17	18.49	12.38	7.48
MYB_related	SOV5g020380.1	44.86	41.43	40.5	37.59	28.29	40.53	36.76	30.08	32.9	84.6
MYB_related	SOV5g020720.1	0	0	0	0	0	0	0	0	0	0
MYB_related	SOV5g024380.1	24.7	24.26	27.2	29.54	20.58	19.3	20.27	18.35	15.96	15.42
MYB_related	SOV5g026490.1	0	0	0	0	0	0	0	0	0	0
MYB_related	SOV5g031260.1	27.71	28.71	28.21	27.24	20.62	25.51	24.27	26.76	19.34	13.28
MYB_related	SOV6g001490.1	0	0	0.06	0.14	0.04	0	0.09	10.54	0.3	0.11
MYB_related	SOV6g001510.1	0	0	0	0	0	0	0	56.5	0.54	0
MYB_related	SOV6g001650.1	0	0	0	0	0	0	0	44.23	0.09	0
MYB_related	SOV6g012680.1	34.06	29.38	26.17	18.84	12.9	25.91	18.14	19.06	11.07	58.1
MYB_related	SOV6g024330.1	90.84	93.41	98.53	95.62	87.48	78.95	72.62	58.05	90.27	90.71
MYB_related	SOV6g045450.1	100.18	87.06	90.39	58.03	41.79	76.77	62.44	72.46	43.59	63.89
MYB_related	SOV6g049900.1	39.18	32.42	26.78	16.44	9.17	29.74	18.38	18.33	8.89	5.55
NAC	SOV1g000440.1	0.08	0.04	0	0	0	0	0	18.38	1.48	0.24
NAC	SOV1g005240.1	0	0	0	0	0	0	0	0	0	0
NAC	SOV1g010760.1	0.06	0.03	0	0.05	0	0.06	0	0	0.05	0
NAC	SOV1g015710.1	0	0	0	0	0	0	0	0	0	0
NAC	SOV1g017860.1	0	0	0	0	0	0	0	0	0	0
NAC	SOV1g021480.1	0	0	0	0	0	0	0	0	0	0
NAC	SOV1g023040.1	0.16	0.27	0.19	0.04	0.1	0.28	0.08	10.96	3.54	1.43
NAC	SOV1g023160.1	0.13	0	0	0	0.13	0	0.05	0.76	0.66	0.07
NAC	SOV1g027000.1	0	0	0	0	0	0	0	0	0	0
NAC	SOV1g033980.1	0.07	0.03	0	0	0.03	0.35	0.63	0	0.06	0.05
NAC	SOV1g040380.1	3.19	5	2.75	2.5	5.86	3.86	6.07	34.02	2.21	1.8
NAC	SOV1g043850.1	0	0.05	0	0	0	0	0	5.68	0	0.07
NAC	SOV1g045020.1	0.03	0.05	0.02	0.02	0.22	0.09	0.05	0	0.05	0
NAC	SOV1g048050.1	366.28	304.04	301.45	345.39	311.54	247.43	177.23	127.36	161.92	97.76
NAC	SOV2g000400.1	0.37	0.92	1.29	2.2	2.41	0.44	4.24	1.33	1.24	1.42
NAC	SOV2g001750.1	30.21	30.4	32.06	34.31	43.87	20.7	18.8	34.82	20.81	18.08
NAC	SOV2g003400.1	0	0	0	0	0	0	0	0	0	0
NAC	SOV2g003410.1	0	0	0	0	0	0	0	0	0	0
NAC	SOV2g003730.1	0	0	0	0	0	0	0	0	0	0
NAC	SOV2g007940.1	0	0	0	0	0	0	0	0	0	0
NAC	SOV2g010370.1	0	0	0	0	0	0	0	0	0	0
NAC	SOV2g012900.1	0	0	0	0	0	0	0	0	0	0
NAC	SOV2g014810.1	0.77	0.87	1.05	2.19	2.35	1.07	1.52	3.37	0.54	0.08
NAC	SOV2g019110.1	0	0	0	0	0	0	0	0	0	0
NAC	SOV2g022350.1	0	0	0	0	0	0	0	0	0	0
NAC	SOV2g022510.1	3.66	7.23	5.41	5.75	10.67	0.22	0.07	0.09	0	0.12
NAC	SOV2g027960.1	0	0	0	0	0.09	0	0	0	0.17	0
NAC	SOV2g033730.1	2.71	2.69	2.02	2.21	2.17	3.24	2.36	0.55	0.96	0.36
NAC	SOV2g035030.1	0.6	0.42	0.36	1.08	0.7	0.4	0.34	3.92	35.05	13.44
NAC	SOV2g037200.1	0.96	0.9	0.56	0.11	0.02	0.94	0.58	4.81	1.37	0.74
NAC	SOV2g037260.1	0	0	0	0	0	0	0	7.01	0	0
NAC	SOV2g039960.1	0.12	0.11	0.09	0.32	0.37	0.36	0.25	0.33	0.11	0.24
NAC	SOV3g000770.1	0.49	0.65	1.26	2.56	3.64	0.9	1.53	2.89	0.97	0.75
NAC	SOV3g005080.1	0	0	0	0	0	0	0	3.05	1.5	0
NAC	SOV3g006820.1	311.91	321.82	275.41	157.75	220.41	65	53.3	51.38	35.87	22.91
NAC	SOV3g010530.1	0.14	0.09	0.06	0.02	0.02	0.34	0.78	38.64	2.33	0.59
NAC	SOV3g010540.1	0	0	0	0	0	0	0	9.07	0	0
NAC	SOV3g010560.1	0.03	0	0	0	0	0	0	11.82	4.05	0.31
NAC	SOV3g014010.1	0	0	0	0	0	0	0	0	0	0
NAC	SOV3g017990.1	0	0	0	0	0	0	0	0	0	0
NAC	SOV3g021980.1	42.83	34.03	26.54	16.9	12.57	30.67	23.06	17.37	10.97	15.79
NAC	SOV3g024230.1	2.52	2.87	6.39	7.8	16.18	4.4	10.05	8.09	1.92	0.84
NAC	SOV3g025330.1	0	0	0	0	0	0	0	0	0	0
NAC	SOV3g030900.1	0	0	0	0	0	0	0	0	0	0
NAC	SOV3g030910.1	0	0	0	0	0	0	0	0	0	0
NAC	SOV3g034480.1	43.24	39.34	38.03	36.56	33.99	42.7	37.1	29.63	20.09	13.58
NAC	SOV3g042570.1	0	0	0	0	0	0	0	0	0	0
NAC	SOV3g046640.1	2.07	3.7	6.06	6.78	8.26	4.07	4.77	4	2.23	1.87
NAC	SOV4g006130.1	0	0	0	0	0	0	0	33.09	0.54	0.24
NAC	SOV4g006180.1	134.56	132.53	121.95	108.27	102.11	137.37	111.7	101.32	73.57	57.55
NAC	SOV4g007040.1	94.29	126.12	159.16	151	199.7	39.63	47.57	117.13	39.71	44.46
NAC	SOV4g008390.1	0	0	0	0	0	0	0	0	0	0
NAC	SOV4g008410.1	0	0	0	0	0	0	0	0	0	0
NAC	SOV4g011120.1	0	0	0	0	0	0	0	0	0	0
NAC	SOV4g012680.1	0	0	0	0.03	0	0	0	3.09	1.5	0.21
NAC	SOV4g015940.1	0	0	0	0	0	0	0	0	0	0
NAC	SOV4g016790.1	0.61	1.75	1.43	1.18	1.81	1.55	1.22	0.86	0.63	0.28
NAC	SOV4g017140.1	1.66	2.34	1.91	1.44	1.5	2.65	2.54	1.31	0.48	0.56
NAC	SOV4g017570.1	0	0	0	0	0	0	0	0	0	0
NAC	SOV4g019550.1	121.39	128.52	138.83	152.23	143.53	113.18	114.01	119.38	129.95	96.51
NAC	SOV4g019690.1	53.24	47.92	48.62	47.14	42.2	47.02	47.03	46.05	49.36	35.25
NAC	SOV4g021700.1	0	0.11	0.15	0.03	0	0	0	0	0	0
NAC	SOV4g029920.1	0	0	0	0	0	0	0	0	0	0
NAC	SOV4g032610.1	0.12	0.08	0.4	0.3	0.55	0.37	0.22	0.66	1.14	0.19
NAC	SOV4g034690.1	0	0	0	0	0	0	0	0	0	0
NAC	SOV4g039590.1	163.66	154.26	109.93	40.7	95.03	10.38	9.53	27.52	29.19	27.47
NAC	SOV4g039600.1	0.15	0.04	0.21	0.42	1.68	0.12	0.16	6.09	131.12	92.26
NAC	SOV4g041260.1	0	0	0	0	0	0	0	1.08	0	0
NAC	SOV4g042520.1	93.22	84.25	52.73	34.28	11.72	120.26	78.41	27.99	11.34	2.3
NAC	SOV4g049530.1	0	0	0	0	0	0	0	0	0	0
NAC	SOV4g050620.1	0.76	1.4	0.95	0.8	0.95	0.82	0.64	0.76	0.13	0.08
NAC	SOV4g051940.1	4.3	9.9	10.95	36.24	52.31	0.37	0.74	0.72	0.42	0
NAC	SOV4g052120.1	0	0	0	0	0	0	0	0	0	0
NAC	SOV4g056170.1	5.38	5.91	4.28	6.83	4.54	3.32	3.64	0.48	1.54	3.41
NAC	SOV5g000560.1	0	0.02	0	0	0	0.06	0	44.95	5.67	0
NAC	SOV5g001440.1	7.48	3.9	4.96	7.18	20.64	3.69	5.45	14.02	7.65	16.18
NAC	SOV5g004420.1	0	0	0	0	0	0	0	5.42	0	0
NAC	SOV5g006000.1	0	0	0	0	0	0	0	10.79	4.02	0
NAC	SOV5g008850.1	2.88	4.22	2.61	5.18	20	1.21	3.12	18.89	38.84	46.44
NAC	SOV5g009170.1	0	0.03	0.07	0.09	0	0	0	0	0.12	0.37
NAC	SOV5g009670.1	0.14	0	0.06	0.12	0.28	0	0.21	69.91	4.04	7.24
NAC	SOV5g012240.1	1.09	1.5	1.43	1.93	1.78	1.24	0.83	1.79	1.29	0.89
NAC	SOV5g014360.1	0.18	0	0	0.04	0.06	0	0	0	0	0
NAC	SOV5g018210.1	0.05	0.26	0.11	0.09	0.45	0	0.28	0.48	0.46	0.41
NAC	SOV5g018330.1	2.9	2.72	1.72	3.47	6.76	2.8	2.05	1.89	0.67	0.14
NAC	SOV5g023940.1	0	0	0	0	0	0	0	0	0	0
NAC	SOV5g025330.1	0	0	0	0	0	0	0	0	0	0
NAC	SOV5g028190.1	0	0	0	0	0	0	0	0	0	0
NAC	SOV6g000140.1	0.08	0.11	0.1	0	0	0	0	0	0	0
NAC	SOV6g001380.1	0	0	0	0	0	0	0	0	0	0
NAC	SOV6g001390.1	0	0	0	0	0	0	0	13.03	0.28	0
NAC	SOV6g008000.1	0.88	0.97	1.26	0.88	3.44	0.61	1.39	4.17	12.34	17.47
NAC	SOV6g010650.1	0	0	0	0	0	0	0	0	0	0
NAC	SOV6g012150.1	0.03	0.09	0.03	0.06	0.29	0	0.17	70.87	1001.67	340.81
NAC	SOV6g016640.1	0	0	0	0	0	0	0	0	0	0
NAC	SOV6g016650.1	0	0	0	0	0	0	0	0	0	0
NAC	SOV6g025550.1	0	0	0	0	0	0	0	0	0	0
NAC	SOV6g025560.1	0	0	0	0	0	0	0	0	0	0
NAC	SOV6g026580.1	0	0	0	0	0	0	0	0	0	0.11
NAC	SOV6g028300.1	0	0	0	0	0	0	0	0	0	0
NAC	SOV6g031030.1	0	0	0	0	0	0	0	0	0	0
NAC	SOV6g031040.1	0	0	0	0	0	0	0	0	0	0
NAC	SOV6g034920.1	0	0	0	0	0	0	0	10.81	0.08	0.13
NAC	SOV6g044670.1	0	0	0.04	0.36	2.51	0	0	3.99	30.44	10.66
NAC	SOV6g047020.1	2.34	2.84	2.75	4.73	3.53	4.69	6.52	0.85	0.65	1.33
NAC	SOV6g049650.1	0.45	0.49	1.03	0.96	1.71	0.99	0.74	0.66	0.38	0.15
NF-X1	SOV1g028510.1	14.13	14.49	14.17	14.91	12.15	13.78	13.01	32.7	17.68	11.26
NF-X1	SOV3g003220.1	36.94	35.15	34.41	32.75	27.02	28.75	23.77	32.38	20.37	27.87
NF-YA	SOV1g019100.1	43	40.64	37.18	32.4	25.34	37.15	27.6	19.29	14.32	4.07
NF-YA	SOV1g042940.1	20.52	19.23	16.66	14.3	8.57	14.21	11.81	7.42	3.46	1.98
NF-YA	SOV2g002520.1	92.8	82.29	40.62	14.12	7.16	73.21	58.1	24.18	11.8	4.17
NF-YA	SOV3g019580.1	0	0	0.26	0.64	0.46	0	0	0	0.14	0
NF-YA	SOV4g001480.1	26.4	25.24	24.44	19.28	24.58	20.47	15.14	18.06	11.61	8.58
NF-YA	SOV4g024550.1	51.03	55.1	77.68	79.85	56.6	43.64	48.01	29.6	13.42	4.33
NF-YB	SOV1g033630.1	26.9	29.92	23.06	22.75	18.3	29.4	21.12	26.62	18.33	9.25
NF-YB	SOV2g013430.1	27.69	30.56	26.16	26.02	27.67	23.55	25.28	18.45	15.36	29.52
NF-YB	SOV2g027780.1	6.27	5.35	5.39	5.74	13.7	10.61	9.77	17.5	11.9	16.78
NF-YB	SOV2g032190.1	12.73	14.04	10.97	14.13	11.72	16.79	12.45	15.74	18.73	6.59
NF-YB	SOV4g006250.1	0.05	0	0	0.05	0	0	0	0	19.01	37.67
NF-YB	SOV4g010910.1	0.36	0.27	0	0.16	0.1	0	0.13	2.59	3.75	1
NF-YB	SOV4g059250.1	0.4	0.63	0.46	0.34	0.13	0.2	0.17	0	0	0.92
NF-YB	SOV5g030900.1	0	0	0	0.09	0.14	0.09	0.09	0.51	0.16	0.07
NF-YB	SOV6g028200.1	123.29	121.69	99.26	85.4	54.45	174.68	171.71	82.91	55.46	65.39
NF-YB	SOV6g030930.1	0	0	0	0	0	0	0.53	2.07	0	0.25
NF-YC	SOV1g014650.1	118.47	120.64	103.37	95.23	88.32	86.17	73.25	76.51	53.9	46.45
NF-YC	SOV1g047330.1	65.36	60.56	56.23	59.02	61.47	75.42	72.56	49.09	34.62	7.75
NF-YC	SOV2g023670.1	55.83	56.54	53.03	47.94	39.22	75.29	63.78	43.97	31.08	18.63
NF-YC	SOV3g016090.1	0.06	0.55	0.06	0.16	0.06	1.12	1.7	2.2	0.23	0.13
NF-YC	SOV5g012800.1	74.39	86.44	90.96	99.77	109.88	92.21	104.18	96.4	88.58	99.46
Nin-like	SOV1g034620.1	0	0	0	0	0	0	0	0	0	15.37
Nin-like	SOV3g005220.1	0	0	0	0	0	0	0	0	0	0
Nin-like	SOV3g025430.1	16.26	13.17	14.16	12.27	7.56	9.71	9.71	9.67	5.82	4.41
Nin-like	SOV4g001120.1	49.17	57.05	58.31	55.04	39.38	50.23	36.69	33.28	21.16	13.61
Nin-like	SOV4g052310.1	8.36	9.06	10.07	11.11	5.86	8.74	7.04	3.25	1.33	0.98
Nin-like	SOV5g008640.1	23.2	27.06	27.44	38.17	37.41	50.04	52.97	29.43	30.43	12.13
Nin-like	SOV5g037340.1	6.36	7.03	9.31	7.41	6.8	3.92	6.02	5.29	3.26	2.28
Nin-like	SOV6g018180.1	0.4	0.29	0.21	0.76	1.91	3.69	1.98	0.41	0.29	0.04
Nin-like	SOV6g044000.1	23.51	20.58	21.13	20.42	16.33	18.72	17.29	18.4	7.77	5.31
NZZ/SPL	SOV4g035090.1	0.11	0.2	1.38	6.25	8.7	0.78	10.92	58.06	38.51	5.6
RAV	SOV3g034310.1	175.08	228.77	98.98	100.67	162.66	25.82	32.09	40.87	13.91	13.86
RAV	SOV6g039200.1	20.4	20.96	20.63	19.97	14.8	14.37	11.7	8.28	7.26	3.07
RAV	SOV6g039190.1	0	0	0	0	0	0	0	14.73	0	0.17
SAP	SOV2g025790.1	79.78	48.03	7.64	1.02	0.14	66.21	26.75	2.96	0.24	0.15
SBP	SOV1g008550.1	0	0	0	0	0	0	0	0	0	0
SBP	SOV1g010930.1	0	0	0	0	0	0	0	0	0	0
SBP	SOV1g047580.1	205.45	127.62	71.97	72.8	112.7	82.12	116.66	80.17	36.31	21.03
SBP	SOV1g047720.1	439.89	370.51	273.27	192.84	118.22	199.11	189.03	76.24	37.35	19.97
SBP	SOV2g029150.1	116.4	138.16	162.83	126.59	60.52	110.84	169.02	298.86	81.12	21.03
SBP	SOV3g014520.1	51.6	49.49	45.71	35.28	23.18	62.21	52.7	37.34	26.86	12.06
SBP	SOV3g014820.1	58.1	63.36	65.59	71.83	67.69	43.7	45.54	36.57	37.63	24.79
SBP	SOV3g017630.1	38.22	34.36	34.79	29.12	25.59	22.79	21.11	24.87	18.33	12.04
SBP	SOV3g020670.1	74.85	60.52	22.93	24.46	49.22	102.65	92.22	36	28.6	13.54
SBP	SOV3g031680.1	0.61	0.59	1.15	0.84	0.29	0	0	0	0	0
SBP	SOV3g048420.1	20.61	18.75	14.26	11.37	10.98	14.92	12.2	8.34	5.63	3.84
SBP	SOV4g034600.1	0	0	0	0	0	0	0	0	0	0
SBP	SOV4g039440.1	0	0	0	0	0	0	0	0	0	0
SBP	SOV4g040490.1	454.89	509.75	608.19	266.92	100.31	607.96	660.44	496.36	152.36	50.37
SBP	SOV5g003560.1	93.83	86.9	93.07	91.37	91.85	79.31	76.89	73.16	58.45	43.3
SBP	SOV5g010430.1	11.52	11.9	12.63	18.29	18.93	11.27	11.08	10.6	2.8	2.17
SBP	SOV5g036050.1	2.79	2.44	1.58	1.1	0.84	1.15	0.47	0.92	0.3	0.1
SBP	SOV5g037920.1	0	0.13	0	0	0	0	0	0	0	0
SBP	SOV5g038970.1	215.47	175.14	168.42	156.51	132.03	133.32	122.42	82.32	50.5	38.2
SBP	SOV6g008880.1	0	0	0	0.48	3.73	0.75	1.24	0.73	5.34	25.87
SBP	SOV6g008890.1	1.01	0.82	0	0	0	3.71	2.75	0	0	0.63
SRS	SOV2g025330.1	54.66	42.53	30.81	58.48	17.28	33.06	18.26	6.04	6.06	6.54
SRS	SOV3g046350.1	34.77	35.95	25.17	14.96	7.01	30.28	18.99	7.7	2.25	1.28
SRS	SOV4g002330.1	14.17	19.48	30.83	41.28	19.55	60.22	47.84	24.04	13.25	9.23
SRS	SOV4g037800.1	34.87	37.16	26.27	14.87	8.29	42.32	28.58	6.55	1.74	1.25
SRS	SOV6g046560.1	18.06	20.12	19.56	19.37	15.17	17.65	18.5	17.52	10.86	8.15
TALE	SOV3g047480.1	22.45	19.71	14	8.09	3.75	6.29	7.64	11.37	10.18	6.69
TALE	SOV5g018710.1	4.8	6.34	22.32	33.62	50.43	4.87	10.35	36.86	26.62	31.79
TALE	SOV6g037720.1	10.07	12.83	24.96	35.19	31.18	12.93	15.49	32.98	25.79	17.73
TALE	SOV6g039480.1	0.28	0.59	7.77	10.91	6.48	0.24	0.66	5.1	16.06	10.21
TALE	SOV2g028250.1	45.33	25.41	11.43	9.34	14.99	30	21.12	11.16	7.62	8.5
TALE	SOV2g025060.1	60.51	63.46	61.12	46.88	37.87	53.68	43.94	22.97	32.02	11.66
TALE	SOV1g029690.1	181.74	168.09	148.25	94.7	78.35	197.56	132.88	55.06	31.49	21.85
TALE	SOV1g035470.1	41.45	37.07	46.99	47.45	20.37	36.05	33.94	10.33	7.29	2.95
TALE	SOV6g000390.1	117.54	101.99	62.36	38.06	28.47	142.94	71.9	14.14	7.02	3.74
TALE	SOV6g020530.1	71.35	49.63	18.26	9.8	6.77	52.39	30.08	5.81	3.54	0.79
TALE	SOV1g026140.1	90.93	92.88	98.36	116.23	112.4	121.14	103.79	78.26	43.42	23.92
TALE	SOV1g045220.1	181.75	156.63	89.44	36.07	14.37	161.09	96.21	25.89	12.47	13.23
TALE	SOV6g042360.1	46.73	45.69	36.4	29.54	31.01	34.92	47.84	69.94	145.74	79.96
TCP	SOV1g030820.1	1.08	1.48	0.51	0.14	0.33	1.99	0.69	0.18	0.09	0
TCP	SOV1g037480.1	48.25	52.08	54.96	34.49	22.46	40.29	32.15	17.34	8.57	3.46
TCP	SOV1g047830.1	14.8	18.42	15.89	16.65	18.13	9.44	10.18	7.48	2.62	1.94
TCP	SOV2g035150.1	138.42	123.41	124.67	136.9	182.96	108.78	117.62	140.74	46.31	21.31
TCP	SOV3g001560.1	31.47	29.24	23.46	20.98	30.43	33.96	35.68	31.81	28.9	22.41
TCP	SOV3g028040.1	21.93	21.44	27.12	24.44	25.25	11.94	13.28	13.28	12.56	5.61
TCP	SOV3g046420.1	18.74	31.61	29.15	9.88	4.87	48.13	35.82	9.16	1.88	1.03
TCP	SOV4g029530.1	19.55	27.03	34.07	64.21	84.12	23.45	50.04	59.5	41.89	18.78
TCP	SOV4g033200.1	0.65	0.96	5.46	7.91	11.23	1.03	2.88	5.08	4.2	1.77
TCP	SOV5g008350.1	18.36	17.1	25.38	32.84	30.2	17.44	21.28	6.38	3.21	1.57
TCP	SOV5g010230.1	3.15	4.16	3.17	3.85	3.71	5.04	7.14	3.38	0.87	0.49
TCP	SOV5g011030.1	0	0	0	0	0	0	0	0	0	0
TCP	SOV5g011150.1	17.26	14.1	5.33	3.66	0.99	7.93	7.46	2.81	0.65	0
TCP	SOV5g020000.1	184.97	159.53	120.57	80.37	63.34	96.57	61.76	53.96	12.74	6.81
TCP	SOV5g025370.1	54.55	59.55	61.34	73.61	67.72	49.12	61.37	37.39	31.42	14.31
TCP	SOV6g006810.1	3.31	4.59	7.79	17.11	41.97	3.34	6.38	24.25	5.72	2.49
Trihelix	SOV1g013560.1	11.84	12.17	19.34	30.61	25	17.82	20.69	16.48	24.3	14.92
Trihelix	SOV1g028120.1	56.17	55.53	55.11	55.35	48.05	54.88	45.91	48.87	24.51	28.61
Trihelix	SOV1g033750.1	30.89	30.25	29.32	29.5	25.9	29.57	27.92	24.24	15.13	11
Trihelix	SOV1g046660.1	13.47	13.5	11.83	11.33	8.24	11.51	12.54	8.55	6.05	4.44
Trihelix	SOV1g048320.1	1.41	1.27	0.92	1.55	1.95	1.13	0.95	4.23	5.58	4.27
Trihelix	SOV2g014140.1	70	87.32	54.94	29.96	14.04	49.9	38.04	10.57	4.36	2.25
Trihelix	SOV2g017590.1	50.53	51	48.44	43.29	39.88	51.23	39.12	34.35	28.84	12.69
Trihelix	SOV2g017840.1	1.69	3.48	1.93	0.45	0.78	2.71	1.25	2.24	1.5	1.85
Trihelix	SOV3g001450.1	21.78	25.6	17.34	6.48	1.36	14.4	7.3	1.14	0.24	0.13
Trihelix	SOV3g037300.1	47.31	43.04	45.71	45.67	25.92	33.4	29.15	20.82	14.71	10.53
Trihelix	SOV4g001240.1	14.75	13.09	12.56	11.11	8.36	13.35	11.47	13.3	7.09	5.64
Trihelix	SOV4g022730.1	100.02	113.64	144.15	145.49	123.53	56.69	80.34	44.24	18.07	7.66
Trihelix	SOV4g041760.1	23.47	28.02	32.86	39.39	32.17	25.7	25.69	27.53	40.58	16
Trihelix	SOV4g041810.1	6.8	8.53	12.6	28.9	38.48	7.07	15.92	37.35	30.74	25.75
Trihelix	SOV4g046190.1	30.4	26.75	23.43	24.62	17.13	27.83	27.43	20.86	10.32	14.22
Trihelix	SOV4g048810.1	51.16	51.37	54.17	48.93	32.5	44.47	43.72	44.02	32.99	26.47
Trihelix	SOV4g058460.1	25.39	24.15	21.43	21.84	19.35	20.13	17.76	17.36	9.79	20.96
Trihelix	SOV5g011610.1	0.11	0.53	0.21	0.05	0.17	0.32	0.52	0.45	0.32	0.41
Trihelix	SOV5g013200.1	41.11	42.74	47.91	50.79	34.8	33.37	42.53	43.64	21.42	10.07
Trihelix	SOV5g021660.1	11.56	7.94	9.14	17.43	29.6	3.47	4.85	2.59	8.22	3.47
Trihelix	SOV5g021740.1	48.31	44.7	43.25	38.34	36.57	52.99	42.93	31.8	37.21	34.34
Trihelix	SOV5g022250.1	9.26	10.36	17.86	31.55	28.81	5.78	7.19	4.93	2.95	2.25
Trihelix	SOV5g029720.1	59.28	61.18	60.57	66.84	65.02	59.46	63.13	47.54	44.34	44.94
Trihelix	SOV5g030940.1	38.28	35.03	32.61	27.42	22.21	28.96	23.31	19.4	15.45	6.85
Trihelix	SOV6g002100.1	82.58	76.82	71.83	72.14	61.51	83.72	69.28	86.82	65.02	20.75
Trihelix	SOV6g035250.1	44.64	45.47	41.25	36.68	32.91	26.78	28.51	26.23	17.21	10.43
Trihelix	SOV6g038860.1	15.1	11.82	10.17	9.36	12.35	4.81	1.86	10.44	1.77	1.72
Trihelix	SOV6g046060.1	106.72	95.44	85.16	71.07	71.7	97.77	74.8	89.68	63.76	48.85
VOZ	SOV4g032950.1	98.21	86.6	79.64	56.25	43.09	64.44	50.04	41.08	22.8	14.58
VOZ	SOV6g007770.1	51.97	56.22	64.92	59.78	56.29	55.44	42.1	35.06	25.8	21.17
Whirly	SOV1g037800.1	55.9	66.31	71.49	68.06	73.6	64.6	69.29	51.8	40.25	13.71
Whirly	SOV2g037340.1	55.31	64.7	58.23	57.81	58.34	61.68	56.22	48.72	25.54	13.16
WOX	SOV6g026450.1	23.03	26.52	29.38	13.79	5.51	26.68	19.21	6.76	2.08	1.01
WOX	SOV3g021990.1	17.56	24.76	15.63	19	32.79	25.35	19.35	5.39	2.76	1.91
WOX	SOV2g033180.1	4.74	3.59	0.68	5.79	5.27	6.08	6.59	1.15	1.73	0.15
WOX	SOV1g028940.1	0	0.18	0.08	0	0	0	0	0.74	0	0
WOX	SOV4g033630.1	6.34	2.79	1.88	2.89	1.13	4.87	11.56	15.72	34.88	19.62
WOX	SOV6g007400.1	60.41	46.44	32.09	15.15	5.13	67.18	26.5	5.54	1.01	0.31
WOX	SOV6g024990.1	0.43	1.37	1.01	0.27	0.19	3.86	1.42	0.3	0	0
WOX	SOV3g028740.1	7.54	4.75	2.17	1	0.08	13.7	4.02	0.63	0.61	0.15
WOX	SOV6g001070.1	0	0	0	0	0	0	0	0	0	0
WOX	SOV3g039680.1	59.03	67.09	53.76	79.98	118.1	51.73	47.37	25.43	38.79	23.12
WRKY	SOV1g002970.1	7.23	6.43	6.35	5.36	3.7	4.27	3.48	3.76	1.59	1.09
WRKY	SOV1g011260.1	1.92	2.52	1.39	1.68	0.89	1.18	1.7	0.03	0.14	0.04
WRKY	SOV1g015320.1	0.03	0.03	0.06	0	0	0	0	0.05	0	0
WRKY	SOV1g018540.1	415.56	502.53	422.48	247.32	208.78	124.31	111.1	189.71	56.58	19.56
WRKY	SOV1g025520.1	41.4	41.76	36.68	32.02	27.89	36.01	26.97	31.44	37.7	10.33
WRKY	SOV1g025590.1	0.88	0.76	0.6	7.24	13.37	1.56	0.96	1.34	0.34	0.11
WRKY	SOV1g034690.1	1.7	2.41	1.32	2.34	2.64	1.37	0.12	0.27	0.79	0
WRKY	SOV1g037790.1	0.57	0.14	0.16	0.26	0.55	0.11	0.61	0.08	0	0
WRKY	SOV1g047760.1	1.63	5.79	0.07	4.87	6.59	1.03	0.43	2.64	0.38	0.17
WRKY	SOV2g007070.1	0	0	0	0	0	0	0	0	0	0
WRKY	SOV2g026060.1	87.52	83.63	85.86	86.26	70.04	67.95	66.65	75.45	62.87	37.76
WRKY	SOV2g028490.1	21.89	16.3	5.12	3.97	3.1	18.94	17.4	2.35	2.22	1.25
WRKY	SOV2g032050.1	42.81	49.04	36.33	15.64	10.48	11.29	8.16	9.58	5.85	5.67
WRKY	SOV2g032090.1	0	0	0	0.06	0.27	0	0	4.23	0	0
WRKY	SOV2g032640.1	28.16	43.57	41.15	36.21	60.34	10.25	9.76	3.12	4.71	2.39
WRKY	SOV3g003570.1	0.24	0.48	1.01	0.26	0.32	0.25	0.33	0.09	0.49	0.54
WRKY	SOV3g004290.1	0	0	0.03	0	0	0	0.05	0.4	0.11	0
WRKY	SOV3g011080.1	10.58	14.6	8.71	11.61	19.96	4.47	4.21	6.15	2.16	1.01
WRKY	SOV3g022370.1	176.22	213.47	160.46	83.56	72.68	49.32	38.44	30.9	13.05	12.17
WRKY	SOV3g038030.1	74.69	42.4	18.06	8.3	7.04	24.04	22.59	13.83	14.51	5.16
WRKY	SOV3g043310.1	11.84	17.65	16.69	21.37	27.09	16.45	15.9	13.44	7.18	10.51
WRKY	SOV4g003800.1	13.06	11.17	12.32	14.15	11.48	9.51	9.3	11.62	17.98	14.79
WRKY	SOV4g015280.1	0	0	0	0	0	0	0	0	0	0
WRKY	SOV4g023100.1	15.57	15.32	13.05	11.23	9.33	17.54	12.64	5.3	4.56	5
WRKY	SOV4g043150.1	0	0	0	0	0	0	0	0	0	0
WRKY	SOV4g043220.1	0	0.04	0	0.34	0.83	0	0	0.17	0	1.64
WRKY	SOV4g044320.1	0.14	0.02	0.02	0.02	0.04	0.07	0.03	0.35	10.24	9.62
WRKY	SOV4g055350.1	6.28	9.86	12.85	15.65	17.25	6.98	8.01	4.98	2.96	1.47
WRKY	SOV4g056510.1	17.06	29.32	17.61	36.21	36.48	6.52	5.91	9.6	1.97	0.81
WRKY	SOV4g057840.1	1.18	1.1	1.02	0.67	1.03	0.54	1	0.42	0.16	0.1
WRKY	SOV4g058840.1	76.7	72.83	71.99	63.83	48.56	71.74	61.78	41.85	31.69	31.68
WRKY	SOV5g000650.1	25.29	29.03	46.73	63.46	50.72	12.39	19.3	17.63	6.35	5.66
WRKY	SOV5g000890.1	0	0	0	0	0	0	0	0	0.11	0
WRKY	SOV5g002380.1	80.31	79.91	72.93	64.18	44.39	88.08	65.72	42.9	25.71	6.5
WRKY	SOV5g008030.1	0.04	0	0	0.01	0.01	0	0	0.06	0.19	0.04
WRKY	SOV5g012650.1	0.99	1.15	1.15	0.97	0.93	0.49	0.64	0	0	0.18
WRKY	SOV5g015150.1	7.67	8.61	3.95	1.39	0.48	3.47	3.14	0.86	0.18	1.08
WRKY	SOV5g016330.1	75.67	97.5	58.23	42.34	36.8	2.75	2.57	8.53	4.13	1.18
WRKY	SOV5g017810.1	5.14	9.37	14.28	28.02	11.93	11.93	9.17	5.26	4.96	0.5
WRKY	SOV5g024620.1	0.2	0.3	0.44	0.13	0.16	0.27	0.3	0	0.05	0.05
WRKY	SOV5g025470.1	4.64	2.64	1.24	0.9	0.47	5.59	2.65	0.88	1.55	1.01
WRKY	SOV5g026680.1	2.74	3.48	2.4	4.18	5.77	2.03	4.66	2.61	0.06	0.16
WRKY	SOV6g000960.1	0.8	1.1	0.67	2.17	5.25	1.07	3.04	3.48	9.18	8.19
WRKY	SOV6g021120.1	48.44	44.05	39.57	34.24	31.87	34.87	25.83	19.3	12.8	5.12
WRKY	SOV6g022660.1	22.67	22.09	24.08	23.61	21.83	16.23	17.34	16.59	15.93	15.15
WRKY	SOV6g026270.1	0	0.06	0	0	0	0	0	0	0	0
WRKY	SOV6g026830.1	0	0	0	0	0	0	0	0	0	0
WRKY	SOV6g027540.1	26.47	32.17	14.73	10.75	17.1	0.97	1.02	6.9	2.47	2.64
WRKY	SOV6g039790.1	0.68	0.43	0.41	1.36	5.53	0	0	1.78	0.26	0.25
WRKY	SOV6g039810.1	0.14	0	0.2	0.34	0.54	0.17	0.55	0	1.11	1.13
WRKY	SOV6g041330.1	5.02	5.46	5.54	4.42	6.9	3.48	5.09	2.3	1.17	1.61
WRKY	SOV6g043230.1	5.95	10.68	11.3	16.54	19.55	0.55	0.79	1.08	0.98	0.47
WRKY	SOV6g049800.1	0.74	0.7	0.88	0.79	0.41	0.3	0.33	0.49	0.18	0.62
YABBY	SOV1g045060.1	0	0.24	6.03	27.46	24.67	0	0	0	0	0.31
YABBY	SOV2g000320.1	8.11	34.18	85.02	33.87	2.98	0.21	1.4	2.26	1.97	0.15
YABBY	SOV2g019700.1	122.46	150.75	140.55	144.89	120.93	84.74	88.33	23.9	19.25	10.35
YABBY	SOV2g029560.1	650.07	773.14	851.43	619.91	292.27	465.87	345	97.15	31.72	17.63
YABBY	SOV5g019010.1	111.81	140.12	243.19	236.88	182.21	51.46	62.72	37.14	49.75	45.71
YABBY	SOV6g049670.1	339.38	426.99	327.75	177.82	87	266.57	233.97	48.79	24.99	8.87
ZF-HD	SOV1g010540.1	141.1	118.96	114.21	99.46	86.74	90.76	67.55	51.12	44.54	22.35
ZF-HD	SOV1g039990.1	137.88	128.34	104.92	70.54	23.06	73.38	62.94	29.24	13.77	2.91
ZF-HD	SOV2g038700.1	517.45	549.8	389.75	197.27	90.85	604.71	541.92	280.2	141.41	35.01
ZF-HD	SOV3g045530.1	34.18	32.12	26.21	31.09	28.06	28.62	26.61	11.42	5.56	1.68
ZF-HD	SOV3g046840.1	314.51	403.96	442.11	337.18	112.9	405.37	350.43	89.78	19.14	5.97
ZF-HD	SOV4g054310.1	0	0	0	0	28.03	0	0	0	5.4	8.89
ZF-HD	SOV5g008560.1	0	0	0	0.57	1.13	0	0.27	0	0	0
ZF-HD	SOV6g019470.1	0	0	0	0	0	0	0	0	96.57	796.06
