# Supplementary material for: Gene Regulatory Network Controlling Flower Development in Spinach (Spinacia oleracea L.)
Source: Int J Mol Sci. 2024 Jun 1;25(11):6127. doi: 10.3390/ijms25116127 (PMC11173220; doi:10.3390/ijms25116127)
Supplement: Supplementary file 1 [file ijms-25-06127-s001.zip › Supplementary Data 4.xlsx]

## Sheet: Female
Supplementary Data 4. Target DEGs by floral regulators.
Stage	Gene id	FPKM value										TAIR gene model	Name	Number of regulators	Regulators
		FS2	FS3	FS4	FS5	FS6	MS2	MS3	MS4	MS5	MS6
Whole stages	SOV2g038700.1	517.45	549.8	389.75	197.27	90.85	604.71	541.92	280.2	141.41	35.01	AT4G24660	ZHD2	4	AP1,BLR,ETT,SEP3
	SOV5g008550.1	151.85	182.62	154.93	62.15	51.45	44.92	41.02	31.54	14.41	12.37	AT5G62470	MYBCOV1	3	AP3,LFY,PI
	SOV6g049670.1	339.38	426.99	327.75	177.82	87	266.57	233.97	48.79	24.99	8.87	AT2G45190	YAB1	4	AP1,BLR,LFY,SEP3
	SOV4g040490.1	454.89	509.75	608.19	266.92	100.31	607.96	660.44	496.36	152.36	50.37	AT1G53160	SPL3	7	AP1,AP2,BLR,JAG,PI,RGA,SEP3
	SOV2g029150.1	116.4	138.16	162.83	126.59	60.52	110.84	169.02	298.86	81.12	21.03	AT1G02065	SPL8	11	AG,AP1,AP2,AP3,BLR,ETT,FLM,JAG,PI,RGA,SEP3
	SOV2g029560.1	650.07	773.14	851.43	619.91	292.27	465.87	345	97.15	31.72	17.63	AT2G45190	YAB1	4	AP1,BLR,LFY,SEP3
	SOV1g031240.1	139.03	144.27	216.08	330.49	1144	271.37	625.2	796.38	3906.34	2413.33	AT5G38410	RBCS3B	4	FLM,LFY,RGA,SEP3
	SOV4g034840.1	295.29	372.03	376.71	535.56	1192.67	442.12	739.1	1114.83	1876.96	995.86	AT5G54270	LHCB3*1	1	LFY
	SOV3g018330.1	75.99	90.91	84.16	94.03	199.93	94.1	128.22	205.44	204.67	295.2	AT3G03910	GDH3	1	BLR
	SOV6g020830.1	114.48	131.34	72.32	145.37	391.59	126.09	189.29	269.65	1083.79	810.24	AT5G13930	TT4	2	BLR,SEP3
	SOV5g019900.1	61.25	69.39	52.6	79.24	255.73	108.79	94.7	41.36	193.9	910.86	AT3G54820	PIP2D	5	AP1,BLR,FLM,JAG,SEP3
	SOV1g015580.1	60.66	71.6	50.57	91.58	264.48	84.34	157.22	175.14	521.62	278.51	AT5G05270	CHIL	1	LFY
	SOV1g029930.1	113.36	136.1	275.51	271.31	513.44	183.11	384.15	416.94	1174	642.55	AT2G39730	RCA	1	LFY
	SOV1g031320.1	474.79	654.57	1458.95	1732.52	4318.31	900.86	1996.32	3391.75	7088.01	3763.88	AT5G38410	RBCS3B	4	FLM,LFY,RGA,SEP3
	SOV3g028920.1	73.9	73.34	51.89	84.67	497.38	81.66	117.65	258.4	414.68	183.47	AT3G51240	TT6	3	BLR,LFY,RGA
	SOV1g031290.1	445.34	480.13	495.91	569.51	1843.84	449.93	873.79	1640.66	3455.19	1473.15	AT5G38410	RBCS3B	4	FLM,LFY,RGA,SEP3
	SOV1g036560.1	154.15	131.3	71.18	124.38	372.22	329.47	347.67	264.99	460.89	577.44	AT2G25810	TIP4;1	1	BLR
	SOV4g034620.1	86.48	84.73	68.86	70.34	143.82	62.3	57.35	87.53	32.53	39.65	AT4G15480	UGT84A1	7	AP1,AP2,BLR,ETT,JAG,RGA,SEP3
	SOV2g005260.1	123.71	83.78	66.63	70.55	298.17	116.2	83.68	69.75	118.86	333.25	AT3G43190	SUS4	1	LFY
	SOV1g020300.1	58.91	149.22	324.92	390.98	371.13	189.9	236.54	315.57	424.6	359.2	AT5G15800	SEP1/AGL2	6	AG,AP1,AP2,AP3,PI,SEP3
	SOV5g014630.1	289.17	163.19	382.73	749.06	836.82	285.28	548.2	390.58	700.09	691.54	AT3G18000	XPL1	11	AG,AP1,AP2,AP3,BLR,ETT,JAG,PI,RGA,SEP3,SVP
	SOV3g003060.1	73.75	107.85	330.13	620.68	629.68	132.42	333.17	772.38	618.55	268.53	AT5G23940	PEL3	2	RGA,SEP3
	SOV4g037430.1	70.07	76.24	370.27	662.93	854.63	169.24	423.55	335.04	1004.21	944.12	AT5G54770	TZ	7	BLR,FLM,JAG,LFY,RGA,SEP3,SVP
	SOV2g031220.1	103.64	110.19	135.72	95.4	41.72	83.59	67.09	24.02	6.27	5.66	AT3G61250	MYB17	10	AG,AP1,AP3,BLR,ETT,JAG,LFY,PI,RGA,SEP3
	SOV3g002560.1	99.25	91.55	28.88	31.28	148.45	93.11	115.87	57.15	42.75	60.1	AT5G54160	OMT1	4	BLR,ETT,JAG,SVP
	SOV3g043330.1	39.63	43.65	34.12	30.07	62.91	1582.91	420.63	5694.69	454.2	359.25	AT5G43060	RD21B	1	BLR
	SOV1g040700.1	31.94	31.28	30.58	44.83	96.87	29.73	22.44	18	14.36	9.19	AT2G38170	RCI4	9	AP1,AP2,BLR,ETT,FLM,JAG,LFY,RGA,SEP3
	SOV2g003060.1	44.09	70.73	153.54	229.96	794.78	106.43	312.66	253.98	306.11	178.44	AT5G20630	GLP3B	8	AP1,BLR,ETT,JAG,LFY,RGA,SEP3,SVP
	SOV2g020360.1	38.79	53.99	36.46	51.86	109.7	119.7	100.12	65.14	29.56	15.59	AT5G34850	PAP26	2	LFY,SVP
	SOV4g001130.1	30.3	49.14	106.11	112.69	69.76	22.33	31.24	13.52	16.62	37.57	AT3G20830	UCNL	3	BLR,ETT,SEP3
	SOV2g025330.1	54.66	42.53	30.81	58.48	17.28	33.06	18.26	6.04	6.06	6.54	AT1G75520	SRS5	3	BLR,PI,SEP3
	SOV1g033140.1	54.5	56.56	42.57	21.52	51.99	48.01	49.39	17.38	21.68	17.63	AT2G30520	RPT2	12	AG,AP1,AP2,AP3,BLR,ETT,FLM,JAG,LFY,PI,RGA,SEP3
	SOV2g030620.1	159.02	102.07	20.08	23.99	28.44	104.38	90.79	33.91	41.54	15.93	AT2G45660	SOC1	15	AG,AP1,AP2,AP3,BLR,ETT,FLC,FLM,JAG,LFY,PI,RGA,SEP3,SOC1,SVP
	SOV3g038170.1	350.76	220.82	48.23	33.7	27.92	187.45	119.64	32.88	23.59	41.74	AT2G22540	SVP	13	AG,AP1,AP3,BLR,ETT,FLC,FLM,JAG,PI,RGA,SEP3,SOC1,SVP
	SOV1g020280.1	455.22	336.58	80.2	29.19	13.24	290.9	148.17	46.22	11.25	8.18	AT1G26310	CAL1	4	AG,AP3,PI,SEP3
	SOV6g010480.1	57.76	41.83	20.87	13.86	11.09	72.8	54.41	7.48	10.08	657.64	AT1G73590	PIN1	4	AP1,BLR,ETT,SEP3
	SOV3g008410.1	142.58	131.66	74.11	52.79	21.16	117.15	86.39	28.2	9.23	4.33	AT3G13960	GRF5	14	AG,AP1,AP2,AP3,BLR,ETT,FLC,FLM,JAG,LFY,PI,RGA,SEP3,SOC1
	SOV1g045220.1	181.75	156.63	89.44	36.07	14.37	161.09	96.21	25.89	12.47	13.23	AT1G23380	KNAT6S	7	AG,AP1,AP3,BLR,PI,RGA,SEP3
	SOV1g041770.1	33.01	32.75	43.02	44.29	16.84	30.48	37.45	27.94	16.79	10.16	AT3G48280	CYP71A25	1	ETT
	SOV5g001410.1	193.21	182.2	167.15	77.56	20.89	97.69	81.72	7.39	1.03	1.71	AT2G31160	OBO1	8	AG,AP1,AP3,BLR,JAG,LFY,PI,SEP3
	SOV5g005360.1	69.63	67.07	57.18	24.13	13.44	36.49	34.64	12.18	6.4	11.55	AT4G24670	TAR2	3	AP1,BLR,JAG
	SOV1g013700.1	28.47	22.38	27.21	15.66	36.7	21.9	25.02	23.56	36.19	45.9	AT3G27170	CLC-B	5	BLR,FLM,JAG,LFY,RGA
	SOV2g040160.1	13.67	17.05	21.09	56.56	140.75	40.36	60.64	109.31	56.87	90.77	AT1G22710	SUT1	1	LFY
	SOV5g031000.1	13.2	14.6	13.26	31.41	68	19.28	24.09	13.92	15.58	11.43	AT4G16370	OPT3	10	AP1,AP3,BLR,ETT,FLM,JAG,LFY,PI,RGA,SEP3
	SOV2g038250.1	20.24	26.24	33.27	60.37	262.76	20.33	21.88	34.22	7.34	15.19	AT5G64260	EXL2	12	AP1,AP2,AP3,BLR,ETT,FLM,JAG,LFY,PI,RGA,SEP3,SVP
	SOV2g007560.1	11.27	13.87	12.57	19.44	59.48	18.3	21.5	76.95	107.4	214.85	AT1G70670	PXG4	1	BLR
	SOV3g048120.1	17.16	15.41	16.53	21.58	45.52	13.65	13.7	50.94	22	89.86	AT3G50660	SNP2	5	BLR,ETT,JAG,LFY,SEP3
	SOV3g008420.1	10.99	11.53	13.74	22.77	54.34	16.02	31.15	33.6	63.18	67.78	AT1G64970	VTE4	8	AG,AP2,AP3,ETT,JAG,PI,RGA,SEP3
	SOV1g031280.1	17.3	21.04	68.33	123.75	842.64	169.23	707.46	1322.9	3475.31	2075.81	AT5G38430	RBCS1B	3	FLM,LFY,SVP
	SOV4g032910.1	28.99	32.75	39.43	40.77	84.12	266	120.95	959.17	632.4	543.4	AT4G02890	UBQ14	2	AP3,SEP3
	SOV1g031330.1	33.67	27.7	21.57	35.71	98.83	16.73	14.19	5.31	16.37	9.72	AT3G02550	LBD41	6	AP3,BLR,ETT,FLM,SEP3,SVP
	SOV2g019490.1	19.14	14.32	46.37	24.84	114.69	28.15	157.51	107.27	954.93	1019.7	AT3G01500	SABP3	2	FLM,SVP
	SOV2g033000.1	10.92	20.51	53.88	53.05	164.26	8.46	17.98	15.51	25.23	30.78	AT4G15210	RAM1	4	AP2,BLR,LFY,RGA
	SOV1g001550.1	35.39	29.24	19.09	32.75	578.26	8.98	17.95	31.6	84.21	114.06	AT4G30270	XTH24	5	BLR,ETT,LFY,PI,SEP3
	SOV2g000450.1	11	15.95	50.48	54.26	72.05	10.07	39.92	147.91	180.39	94.58	AT4G15440	HPL1	8	AG,AP1,AP2,BLR,ETT,LFY,RGA,SEP3
	SOV1g024860.1	13.31	13.58	35.2	26.5	44.42	9.75	19.93	141.51	65.16	58.95	AT4G20260	PCAP1	5	AP3,BLR,RGA,SEP3,SVP
	SOV4g054390.1	37.59	10.83	114.09	319.61	551.32	18.06	40.68	50.69	37.82	64.78	AT1G73010	PS2	1	BLR
	SOV4g050550.1	15.86	20.9	33.74	107.65	146.95	14.63	15.43	58.45	76.87	25.26	AT2G19580	TET2	5	AG,AP3,BLR,PI,SEP3
	SOV4g055260.1	10.89	15	26.41	82.38	84.35	8.88	17.75	26.84	29.04	13.64	AT2G27920	SCPL51	5	AP3,BLR,PI,RGA,SEP3
	SOV1g032670.1	13.88	19.58	50.71	81.99	104.27	19.09	29.92	71.88	51.14	51.33	AT3G07990	SCPL27	1	BLR
	SOV3g018550.1	10.82	12.56	16.5	41.44	25.6	13.11	17.55	71.25	81.25	32.31	AT2G41540	GPDHC1	4	AP1,JAG,RGA,SEP3
Early stages	SOV1g043110.1	348.31	194.57	27.36	5.01	0.54	190.24	99.16	26.53	2.9	1.35	AT3G13960	GRF5	14	AG,AP1,AP2,AP3,BLR,ETT,FLC,FLM,JAG,LFY,PI,RGA,SEP3,SOC1
	SOV2g030080.1	173.14	114.5	51.06	14.76	8.64	155.26	50.09	8.9	2.89	0.76	AT4G00210	LBD31	4	BLR,ETT,PI,SEP3
	SOV1g047980.1	166.69	187	70.52	17.92	6.09	207.65	101.12	16.07	1.03	0.43	AT5G14070	ROXY2	1	BLR
	SOV3g009080.1	87.31	38.9	1.79	1.05	2.66	21.39	16.18	0.41	0	0	AT1G07090	LSH6	13	AG,AP1,AP2,BLR,ETT,FLM,JAG,LFY,PI,RGA,SEP3,SOC1,SVP
	SOV2g025790.1	79.78	48.03	7.64	1.02	0.14	66.21	26.75	2.96	0.24	0.15	AT5G35770	SAP	7	AG,AP1,AP3,BLR,ETT,PI,SEP3
	SOV3g038030.1	74.69	42.4	18.06	8.3	7.04	24.04	22.59	13.83	14.51	5.16	AT4G39410	WRKY13	1	BLR
	SOV6g007400.1	60.41	46.44	32.09	15.15	5.13	67.18	26.5	5.54	1.01	0.31	AT2G33880	WOX9A	5	AP1,AP3,BLR,PI,SEP3
	SOV1g038100.1	59.54	45.06	40.19	32.4	1.5	15.99	9.03	78.9	14.36	19.9	AT1G68050	FKF1	2	FLM,SEP3
	SOV3g002550.1	45.41	41.94	16.68	9.35	6.31	74.88	81.39	17.08	12.76	8.02	AT5G54160	OMT1	4	BLR,ETT,JAG,SVP
	SOV2g028250.1	45.33	25.41	11.43	9.34	14.99	30	21.12	11.16	7.62	8.5	AT2G27990	PNF	6	AG,AP1,AP3,BLR,JAG,SEP3
	SOV3g012040.1	41.09	7.74	8.66	11.87	30.22	14.79	44.65	29.18	57.5	2530.86	AT2G43290	MSS3	3	ETT,FLM,LFY
	SOV3g034050.1	32.11	29.91	31.02	11.32	4.94	29.82	25.79	11.66	2.92	1.1	AT1G68640	TGA8	5	AG,AP3,BLR,PI,SEP3
	SOV6g033160.1	25.11	27.64	23.45	17.05	8.07	32.97	33.36	30.38	15.79	1.85	AT4G28560	RIC7	13	AG,AP1,AP2,AP3,BLR,ETT,FLM,JAG,LFY,RGA,SEP3,SOC1,SVP
	SOV2g040640.1	21.9	18.16	5.74	3.27	19.52	6.41	9.11	4.99	2.96	0.99	AT1G77690	LAX3	2	BLR,LFY
	SOV2g028490.1	21.89	16.3	5.12	3.97	3.1	18.94	17.4	2.35	2.22	1.25	AT2G44745	WRKY12	2	BLR,LFY
	SOV4g028820.1	17.49	17.62	8.95	2.48	4.48	10.42	10.73	7.31	6.6	3.84	AT1G53210	NCL	4	AG,BLR,ETT,SVP
	SOV2g000870.1	16.74	11.1	2.16	0.85	0.87	19.26	10.62	1.37	0.6	0.03	AT5G57090	WAV6	2	BLR,LFY
	SOV1g044650.1	14.53	0.85	1.73	0.97	3.46	3.68	10.61	0.91	0.21	168.53	AT5G02260	EXPA9	5	AP1,BLR,ETT,PI,SEP3
	SOV3g038400.1	14.14	10.89	4.94	5.66	4.4	34.22	13.49	11.08	2.27	0.61	AT5G10510	PLT3	9	AG,AP1,AP3,BLR,ETT,LFY,PI,RGA,SEP3
	SOV2g010180.1	13.43	15	13.96	6.23	1.1	34.86	25.92	7.41	1.2	0.43	AT5G57390	PLT5	4	AP3,BLR,PI,SEP3
	SOV4g034280.1	12.67	15.52	0.78	1.29	8.06	2.22	2.95	0	0	0	AT1G52340	SRE1	6	AG,AP3,BLR,PI,RGA,SEP3
	SOV2g037180.1	11.07	7.24	1.45	0.22	0.01	14.4	3.31	0.42	0.47	0	AT5G02500	HSP70-1	2	AP3,PI
	SOV1g018390.1	10.83	7.49	3.52	1.46	0.96	4.08	2.74	0.83	1.31	2.55	AT5G10720	HK5	2	BLR,ETT
	SOV3g005600.1	10.59	18.88	24.1	19.26	6.42	26.31	15.3	97.62	17.65	18.48	AT4G27730	OPT6	7	BLR,ETT,FLM,JAG,LFY,RGA,SEP3
	SOV2g000320.1	8.11	34.18	85.02	33.87	2.98	0.21	1.4	2.26	1.97	0.15	AT1G69180	CRC	5	AG,AP3,BLR,PI,SEP3
	SOV1g012080.1	2.14	8.04	35.06	31.23	23.33	0.35	1.56	13.18	34.66	66.68	AT3G63440	CKX6	10	AG,AP1,AP2,AP3,BLR,ETT,LFY,PI,RGA,SEP3
Later stages	SOV3g028100.1	1.91	3.97	12.97	17.21	7.04	0.54	1.09	31.47	7.82	0.98	AT5G41040	RWP1	5	AP1,AP2,LFY,RGA,SEP3
	SOV3g020000.1	4.16	8.59	21.76	23.55	21.33	5.55	9.68	9.66	5.29	3.52	AT3G57670	WIP2	5	AP1,AP3,BLR,PI,SEP3
	SOV4g002040.1	13.14	1.84	4.89	27.71	114.02	3.98	8.39	113.03	50.75	249.34	AT5G40780	LHT1	2	BLR,ETT
	SOV1g027760.1	12.65	9.14	5.09	19.81	57.48	30.51	23.7	15.28	25.66	23.91	AT2G38310	RCAR10	4	AP2,BLR,LFY,SEP3
	SOV3g047150.1	9.99	12.51	16.71	25.19	57.93	7.51	10.41	20.4	77.32	174.06	AT1G78290	SRK2C	1	LFY
	SOV4g052600.1	9.71	9.84	24.87	33.69	30.03	8.73	16.04	27.41	26.03	14.21	AT5G64330	RPT3	8	AG,BLR,ETT,FLM,LFY,PI,RGA,SEP3
	SOV2g039240.1	9.66	17.08	19.61	124.51	221.67	17.55	22.26	12.92	27.25	32.45	AT2G41310	RR3	5	AP1,AP2,BLR,FLM,LFY
	SOV4g053010.1	9.3	7.98	9.6	38.13	62.34	8.24	11.47	22.59	28.98	19.9	AT5G64410	OPT4	1	JAG
	SOV2g016270.1	9.28	5.93	6.98	19.26	33.73	5.75	9.18	93.1	165.06	371.78	AT1G77210	STP14	4	AG,PI,SEP3,SOC1
	SOV2g034640.1	8.39	8.12	12.18	49.08	26.72	3.19	3.4	1.41	0.27	0.62	AT2G46660	EOD3	10	AG,AP1,AP2,BLR,ETT,FLM,JAG,LFY,RGA,SEP3
	SOV2g022250.1	8.34	5.1	4.99	14.88	24.85	6.66	5.32	4.28	2.12	2.38	AT5G06250	DPA4	10	AG,AP1,AP2,AP3,BLR,ETT,FLM,PI,RGA,SEP3
	SOV5g001440.1	7.48	3.9	4.96	7.18	20.64	3.69	5.45	14.02	7.65	16.18	AT4G28530	NAC074	5	BLR,ETT,JAG,RGA,SEP3
	SOV2g038240.1	7.16	6.76	3.19	14.7	336.25	0.06	0.54	33.75	9.78	2.77	AT4G08950	EXO	11	AG,AP1,AP3,BLR,ETT,FLM,JAG,LFY,RGA,SEP3,SVP
	SOV5g016620.1	6.87	5.62	3.57	12.76	45.14	38.67	17.33	328.72	98.63	187.52	AT3G08860	PYD4	1	BLR
	SOV5g033070.1	6.85	6.92	16.13	35.31	105.95	8.53	12.51	22.75	77.79	215.43	AT1G29050	TBL38	4	AP1,BLR,ETT,SEP3
	SOV1g005840.1	6.82	11.19	12.51	16.89	41.08	13.29	15.02	9.27	10.4	13.46	AT1G68570	NPF3.1	6	BLR,FLC,FLM,SEP3,SOC1,SVP
	SOV4g056400.1	6.74	10.39	10.2	11.9	24.42	12.49	18.21	14.29	6.95	4.07	AT1G80760	NLM7	1	BLR
	SOV4g015430.1	6.36	9.72	5.56	31.7	467.47	14.07	20.07	635.58	176.64	35.73	AT3G04720	PR4	6	AG,ETT,JAG,LFY,RGA,SVP
	SOV2g027780.1	6.27	5.35	5.39	5.74	13.7	10.61	9.77	17.5	11.9	16.78	AT4G15210	RAM1	4	AP2,BLR,LFY,RGA
	SOV1g011460.1	6.11	6.57	6.77	29.54	80.75	6.82	11.73	35.83	19.49	15.23	AT5G62740	HIR4	1	SEP3
	SOV5g007880.1	5.57	5.41	6.19	8.81	20.21	16.65	26.3	46.89	17.56	13.69	AT1G69850	NTL1	6	AP2,BLR,JAG,LFY,RGA,SEP3
	SOV4g023330.1	5.41	7.82	15.18	9.98	29.17	11.77	20.06	18.1	20.1	10.38	AT5G03760	RAT4	7	AP1,AP3,BLR,ETT,LFY,RGA,SEP3
	SOV1g030180.1	5.08	5.39	6.07	9.71	26.87	7.7	9.25	9.49	25.3	6.42	AT2G39700	EXPA4	4	AP1,AP2,BLR,SEP3
	SOV6g014170.1	4.98	9.8	24.5	70.46	144.2	9.9	9.83	215.32	92.64	21.57	AT1G11260	STP1	5	BLR,FLM,LFY,SEP3,SVP
	SOV2g023740.1	4.45	5.71	10.37	37.33	27.19	9.93	13.26	32.15	5.38	9.08	AT2G44740	CYCP4;1	5	BLR,FLM,JAG,RGA,SEP3
	SOV6g012200.1	4.2	5.62	16.3	24.27	14.62	4.76	10.26	2.91	2.76	0.96	AT1G11080	scpl31	1	BLR
	SOV4g059530.1	4.14	5.79	4.12	11.42	40.61	12.05	19.9	18.86	7.92	6.88	AT1G76680	OPR1	2	BLR,ETT
	SOV2g028080.1	3.97	4.45	10.21	24.74	101.98	4.2	12.99	330.91	1954.51	569.9	AT3G45010	scpl48	1	LFY
	SOV3g000640.1	3.8	4.39	6.61	8.67	21.78	4.34	10.56	10.42	16.93	29.04	AT3G47420	PS3	1	BLR
	SOV6g020800.1	3.72	7.16	7.56	11.18	158.8	12.31	33.33	538.24	613.39	8.31	AT5G13930	TT4	2	BLR,SEP3
	SOV2g031700.1	3.67	3.54	10.67	17.55	52.96	11.6	22.02	34.54	37.22	18.07	AT3G61440	CYSC1	4	AP1,BLR,JAG,SEP3
	SOV2g000550.1	3.53	3.95	4.13	5.97	33.92	3.67	3.6	211.44	15.83	10.78	AT3G54420	EP3	3	LFY,RGA,SEP3
	SOV2g036050.1	3.5	4.86	17.16	20.62	20.67	6.64	9.86	16.86	9.72	10.46	AT5G56040	SKM2	7	AP3,BLR,FLM,RGA,SEP3,SOC1,SVP
	SOV2g035770.1	3.36	4.88	6.76	40.95	46.4	6.76	2.97	5.98	5.05	4.06	AT5G56170	LLG1	1	SVP
	SOV1g027310.1	3.25	4.02	1.35	8.57	41.38	4.61	7.45	0.89	0.29	0	AT5G05340	PRX52	2	AP2,LFY
	SOV4g018370.1	3.04	4.81	8.14	22.84	48.66	10.96	17.92	46.3	66.76	26.01	AT1G08630	THA1	5	AP1,BLR,PI,RGA,SEP3
	SOV3g046150.1	2.57	5.82	17	49.72	112.62	4.48	8.28	16.95	42.59	61.63	AT5G66390	PRX72	1	RGA
	SOV5g033780.1	2.56	0.21	0.25	0.43	3.71	0.88	2.63	2.44	10.12	201.3	AT4G35790	PLDDELTA	1	BLR
	SOV2g026620.1	2.54	1.73	3.23	6.28	31.25	3.09	4.37	23.89	24.27	20.13	AT1G05000	PFA-DSP1	2	BLR,SEP3
	SOV3g024230.1	2.52	2.87	6.39	7.8	16.18	4.4	10.05	8.09	1.92	0.84	AT2G02450	NAC035	1	SEP3
	SOV1g036930.1	2.45	4.85	13.25	17.18	15.67	7.57	6.94	14.22	39.04	54.88	AT5G25620	YUC6	1	BLR
	SOV1g018900.1	2.41	2.37	3.5	16.24	6.85	1.05	1.48	0.14	0.35	0	AT3G57670	WIP2	5	AP1,AP3,BLR,PI,SEP3
	SOV4g000950.1	2.36	2.63	15.68	10.89	17.92	4.2	12.12	42.64	198.21	263.27	AT3G45140	LOX2	6	AP2,BLR,FLM,LFY,RGA,SEP3
	SOV3g048050.1	2.3	2.29	11.35	21.85	52.47	3.93	20.43	113.34	61.67	43.18	AT5G65730	XTH6	6	AP1,BLR,JAG,LFY,RGA,SEP3
	SOV1g027370.1	2.26	1.7	8.53	17.14	56.95	3.19	5.58	37.34	38.89	17.52	AT5G05340	PRX52	2	AP2,LFY

## Sheet: Male
Stage	Gene id	FPKM value										TAIR gene model	Name	Number of regulators	Regulators
		FS2	FS3	FS4	FS5	FS6	MS2	MS3	MS4	MS5	MS6
Whole stages	SOV1g013990.1	108.24	122.4	131.99	137.26	205.55	114.37	160.26	99.91	172.27	77.89	AT5G08280	RUG1	2	RGA,SOC1
	SOV3g047660.1	58.88	66.54	75.35	96.21	123.38	77.43	103.35	115.41	177.73	84.27	AT4G36810	LSU	1	LFY
	SOV4g044720.1	133.93	164.44	184.13	221.47	298.59	200.32	281.14	298.71	507.77	217.87	AT5G54600	SVR8	2	FLM,SVP
	SOV1g000900.1	91.03	97.1	117.14	127.69	185.59	76.93	120.5	120.08	207.61	79.63	AT3G52150	PSRP2	1	LFY
	SOV1g027180.1	80.21	98.2	128.1	143.12	197.48	94.04	144.82	163.57	253.17	119.9	AT2G40490	HEME2	6	AG,AP3,BLR,FLM,PI,SEP3
	SOV2g004950.1	80.94	97.79	130.78	120.86	198.3	136.42	195.71	244.07	362.7	163.05	AT3G26060	PRXQ	1	SEP3
	SOV1g016510.1	743.88	805.65	760.07	715.33	1222.66	739.19	1035.43	1224.47	1744.81	844.82	AT3G08940	LHCB4.2	1	FLM
	SOV6g027920.1	61.52	76.25	87.91	136.17	287.71	93.16	112.46	141.11	186.57	93.76	AT2G30490	REF3	7	AG,AP3,LFY,PI,RGA,SEP3,SOC1
	SOV3g048270.1	151.62	169.94	199.28	216.31	306.68	258.58	311.2	412.83	556.7	272.14	AT1G03130	PSAD-2	3	BLR,RGA,SEP3
	SOV2g032010.1	1033.5	1173.57	1300.89	1156.17	1882.63	1184.57	1306.58	1213.54	2655.07	1359.05	AT4G10340	LHCB5	2	FLM,RGA
	SOV6g005270.1	433.46	565.72	643.76	753.24	1105.65	649.83	891.79	1024.84	2050.67	1008.64	AT4G05180	PSII-Q	1	SVP
	SOV1g019170.1	152.68	228.39	207.95	196.23	353.53	415.15	685.96	727.09	1837.66	833.59	AT3G21055	PSBTN	1	SVP
	SOV6g023630.1	90.56	95.35	121.38	109.98	184.47	95.14	152.14	157.81	345.79	154.58	AT1G03600	PSB27	3	BLR,ETT,SEP3
	SOV1g029120.1	683	778.97	822.41	932.97	1296.22	762.13	1094.79	1087.29	2248.92	1125.21	AT1G60950	FED A	3	BLR,SEP3,SVP
	SOV5g033790.1	385.69	455.95	601.8	698.96	1353.16	628.25	1164.23	1609.2	3274.21	1448.03	AT1G20340	PETE2	3	BLR,FLM,SVP
	SOV3g026780.1	663.72	783.54	846.14	872.06	1313.65	750.24	978.69	1207.92	1977.86	999.58	AT1G06680	PSII-P	3	AP3,FLM,PI
	SOV4g001110.1	1000.7	1208.95	1342.82	1485.93	2319.72	1246.46	1667.7	2036.32	3491.03	1661.83	AT3G50820	PSBO2	4	AP3,LFY,PI,SEP3
	SOV2g021370.1	461.82	568.42	613.05	754.07	1155.15	547.79	850.82	908.65	1568.5	733.01	AT1G15820	LHCB6	2	FLM,SVP
	SOV3g013600.1	175.74	206.99	265.81	342.82	568.21	183.94	335.31	356.27	734.73	285.71	AT3G62030	ROC4	1	LFY
	SOV1g046350.1	76	88.59	86.32	81.97	83.26	80.94	92.79	73.15	172.63	62.47	AT1G67730	YBR159	11	AG,AP1,AP2,AP3,FLM,LFY,PI,RGA,SEP3,SOC1,SVP
	SOV1g029340.1	103.82	98.47	94.9	86.49	106.51	101.65	106.01	132.89	387.84	87.9	AT2G39890	PROT1	1	BLR
	SOV4g003830.1	353.76	441.45	449.1	433.8	648.66	626.2	829.49	793.8	1761.74	702.89	AT4G12800	PSAL	3	FLM,LFY,SVP
	SOV3g033650.1	85.49	86.12	104.55	137.85	186.13	59.85	74.58	74.43	132.59	65.43	AT1G68560	XYL1	6	BLR,ETT,FLM,JAG,SEP3,SVP
	SOV2g036460.1	102.52	133.18	160.92	127.95	200.32	59	82.25	92.82	244.28	63	AT3G15360	TRX-M4	1	BLR
	SOV1g004160.1	383.11	414.08	445.48	423.88	609.88	363.26	476.77	351.98	743.31	380.96	AT3G56940	CRD1	1	LFY
	SOV3g043910.1	46.91	59.04	90.27	122.4	160.6	92.98	121.23	107.17	202.42	89.95	AT4G37470	KAI2	8	AP1,BLR,ETT,FLM,JAG,RGA,SEP3,SVP
	SOV2g006680.1	129.81	159.35	190.88	207.12	289.19	187.61	302	229	523.17	198.22	AT2G24090	PRPL35	4	BLR,ETT,FLM,RGA
	SOV1g041810.1	603.88	752.46	866.64	1126.4	2841.59	1093.69	1849.8	1491.1	3148.61	1647.84	AT1G29930	LHCB1.3	4	FLM,LFY,RGA,SEP3
	SOV3g035740.1	21.98	20.39	23.05	12.83	26.62	40.47	65.87	50.01	135.98	55.68	AT1G74880	NdhO	4	BLR,JAG,LFY,RGA
	SOV2g003060.1	44.09	70.73	153.54	229.96	794.78	106.43	312.66	253.98	306.11	178.44	AT5G20630	GLP3B	8	AP1,BLR,ETT,JAG,LFY,RGA,SEP3,SVP
	SOV1g028750.1	217.56	269.81	244.82	245.26	362.96	644.33	758.24	540.96	1020.34	466.78	AT2G38140	PSRP4	2	LFY,SEP3
	SOV6g020700.1	366.81	401.94	389.46	379.54	439.6	279.51	306.54	292.71	485.76	169.89	AT5G17870	PSRP6	2	BLR,SEP3
	SOV4g049230.1	80.36	79.55	81.3	81.36	93.51	74.97	98.43	73.22	123.83	47.55	AT5G64050	OVA3	1	AP2
	SOV1g035300.1	85.24	89.03	99.83	91.8	93.47	58.7	84.97	69.72	99.83	45.05	AT4G33030	SQD1	1	SEP3
	SOV4g059680.1	470.52	531.44	668.81	775.41	989.39	555.54	891.19	653.03	1089.21	420.44	AT3G27850	RPL12-C	1	FLM
	SOV1g040390.1	157.18	178.92	197.64	208.28	330.65	197.04	265.34	229.79	371.45	132.01	AT1G07320	RPL4	1	BLR
	SOV1g020860.1	118.12	150.03	169.23	186.1	257.5	146.93	200	187.25	264.44	107.39	AT5G13510	EMB3136	1	BLR
	SOV4g040750.1	130.45	154.47	171.64	192.49	277.5	166.74	237.2	212.14	319.23	114.72	AT3G15190	PRPS20	2	BLR,SVP
	SOV2g040500.1	167.69	191.96	215.21	228.91	303.29	217.12	291.45	266.92	364.12	158.49	AT5G14320	EMB3137	1	LFY
	SOV3g047320.1	35.58	37.26	41.33	46.99	62.68	80.01	97.74	85.72	117.43	53.15	AT2G23670	YCF37	1	BLR
	SOV3g033180.1	99.7	128.7	151.16	192.83	278.91	176.71	270.02	219.43	349.77	157	AT3G25920	RPL15	2	FLM,SVP
	SOV1g038250.1	55.23	60.53	73.13	75.42	86.78	49.07	72.04	61.26	95.6	44.74	AT5G03940	SRP54CP	1	RGA
	SOV2g027570.1	67.61	82.21	96.6	104.84	141.18	99.7	158.98	129.91	250.22	76.77	AT3G44890	RPL9	1	SVP
	SOV3g021520.1	158.13	181.15	202.6	212.01	243.04	217.25	292.83	238.47	416.07	177.21	AT1G74970	TWN3	5	AP1,BLR,FLM,PI,SEP3
	SOV3g027030.1	345.16	416.43	448.83	371.94	470.44	381.1	569.82	468.75	862.13	349.95	AT3G27160	GHS1	3	BLR,LFY,SVP
	SOV2g032690.1	200.86	198.8	247	213.98	250.11	157.69	196.8	176.43	297.24	121.91	AT4G01050	TROL	2	LFY,RGA
	SOV2g028310.1	291.65	334.56	440.59	502.34	679.29	333.48	510.64	336.33	603.9	272.75	AT2G28000	SLP	6	AG,AP1,AP3,BLR,JAG,SEP3
	SOV2g033130.1	100.59	101.7	118.97	117.57	171.75	101.33	162.09	110.55	193.92	94.35	AT2G39460	RPL23AA	2	AP3,FLM
	SOV1g024340.1	567.84	644.07	727.51	635.5	763.15	727.71	904.16	933.53	1118.27	566.7	AT3G54890	LHCA1	3	LFY,PI,RGA
	SOV1g041570.1	499.16	508.51	582.62	559.86	831.99	593.83	779.64	833.2	1035.99	359.91	AT5G50250	CP31B	5	AG,AP3,ETT,PI,SEP3
	SOV4g046160.1	86.88	107.66	139.99	129.23	127.65	91.08	129.99	123.29	151.24	72.03	AT1G49430	LRD2	2	BLR,LFY
	SOV2g030610.1	34.97	43.6	50.46	71.63	87.47	47.88	77.2	80.55	97.18	48.62	AT3G53900	UPP	1	AP3
	SOV4g002110.1	38.83	41.6	54.9	57.05	70.64	46.32	68.66	69.1	90.07	40.12	AT1G08520	V157	1	LFY
	SOV1g031080.1	124.31	154.46	159.8	164.3	214.83	143.13	192.67	192.25	299.42	115.8	AT1G68590	PSRP3/1	3	BLR,FLM,LFY
	SOV5g009870.1	30.33	40.09	54.78	68.57	87.38	41.6	59.21	66.62	97.33	40.2	AT5G07990	TT7	12	AG,AP1,BLR,ETT,FLC,FLM,JAG,LFY,PI,RGA,SEP3,SOC1
	SOV4g034230.1	99.98	125.94	115.83	96.51	138.78	157.95	188.4	211.48	282.17	124.61	AT4G34190	SEP1	1	PI
	SOV4g037750.1	137.96	136.6	144.49	145.26	225.57	160.17	173.79	201.54	278.7	116.1	AT4G39090	RD19A	4	AP2,FLM,SEP3,SVP
	SOV1g038220.1	35.03	58	57.06	68.06	79.19	213.06	205.39	436.48	598.32	422.63	AT1G10370	GSTU17	7	AP1,BLR,ETT,FLM,JAG,RGA,SEP3
	SOV1g015580.1	60.66	71.6	50.57	91.58	264.48	84.34	157.22	175.14	521.62	278.51	AT5G05270	CHIL	1	LFY
	SOV1g029930.1	113.36	136.1	275.51	271.31	513.44	183.11	384.15	416.94	1174	642.55	AT2G39730	RCA	1	LFY
	SOV1g028400.1	148.08	204.62	254.44	268.68	339.36	186.79	207.73	776.16	4744.62	2171.44	AT5G05580	FAD8	1	LFY
	SOV5g025860.1	115.25	150.42	132.27	105.36	131.91	92.79	99.38	151.08	575.99	285.87	AT1G56580	SVB	4	AG,ETT,RGA,SEP3
	SOV6g035810.1	323.16	434.86	610.19	671.23	1165.17	649.09	768.67	1203.89	2313.67	1189.52	AT1G30380	PSAK	3	FLM,SEP3,SVP
	SOV2g002560.1	0	0.31	0	0.08	0	65.8	240.97	567.06	1395.31	616.28	AT5G20240	PI	8	AG,AP1,AP3,ETT,LFY,PI,SEP3,SVP
	SOV1g031320.1	474.79	654.57	1458.95	1732.52	4318.31	900.86	1996.32	3391.75	7088.01	3763.88	AT5G38410	RBCS3B	4	FLM,LFY,RGA,SEP3
	SOV4g037430.1	70.07	76.24	370.27	662.93	854.63	169.24	423.55	335.04	1004.21	944.12	AT5G54770	TZ	7	BLR,FLM,JAG,LFY,RGA,SEP3,SVP
	SOV1g019300.1	127.75	141.11	138.16	209.34	310.83	127.73	138.63	125.86	257.71	252.31	AT5G13710	SMT1	10	AP1,AP2,BLR,ETT,FLM,JAG,PI,RGA,SEP3,SVP
	SOV4g037520.1	68.07	75.64	69.12	71.24	145.06	94.73	122.17	72.16	303.37	265.9	AT3G55120	TT5	2	ETT,SEP3
	SOV3g039990.1	141.7	160.51	192.96	159.09	207.52	184.46	207.32	115.87	522.58	463.59	AT5G10170	MIPS3	1	BLR
	SOV6g023060.1	139.99	125.6	122.52	103.65	107.41	113.7	91.68	83.81	276.57	238.08	AT1G05620	URH2	1	ETT
	SOV1g015660.1	102.05	130.43	127.07	187.17	333.49	106.13	112.57	66.03	476.26	369.27	AT2G40610	EXPA8	3	BLR,LFY,SEP3
	SOV6g000180.1	73.22	60.69	58.68	66.37	88.96	80.78	82.46	244.84	624.24	552.44	AT4G04020	PGL35	3	BLR,LFY,SEP3
	SOV1g031280.1	17.3	21.04	68.33	123.75	842.64	169.23	707.46	1322.9	3475.31	2075.81	AT5G38430	RBCS1B	3	FLM,LFY,SVP
	SOV6g020830.1	114.48	131.34	72.32	145.37	391.59	126.09	189.29	269.65	1083.79	810.24	AT5G13930	TT4	2	BLR,SEP3
	SOV4g042210.1	42.5	45.83	46.45	58.2	72.86	56.5	64.66	84.25	178.38	129.49	AT1G76760	TY1	2	BLR,RGA
	SOV1g031240.1	139.03	144.27	216.08	330.49	1144	271.37	625.2	796.38	3906.34	2413.33	AT5G38410	RBCS3B	4	FLM,LFY,RGA,SEP3
	SOV4g000740.1	907.08	930.39	988.56	1336.16	1743.85	731.66	874.91	376.3	1217.98	1107.06	AT4G13940	SAHH1	2	JAG,RGA
	SOV1g029760.1	224.81	172.68	147.49	129.23	104.89	212.17	183.79	91.08	497.17	387.86	AT3G55610	P5CS2	4	AP1,BLR,FLM,LFY
	SOV2g023930.1	61.1	70.64	78.51	106.64	142.09	86.95	88.73	62.69	143.62	113.79	AT1G11680	EMB1738	1	BLR
	SOV1g027510.1	228.93	255.83	226.01	130.03	216.55	140.4	104.38	252.12	59.37	185.27	AT3G10985	WI12	4	BLR,FLM,RGA,SEP3
	SOV3g021070.1	23.26	23.9	37.39	58.42	90.9	74.3	89.69	128.95	50.28	95.27	AT3G21420	LBO1	6	AP1,BLR,JAG,RGA,SEP3,SOC1
	SOV1g036120.1	41.77	48.04	45.62	63.45	105.43	68.77	71.54	152.82	79.26	130.13	AT5G25880	NADP-ME3	1	SVP
	SOV1g034280.1	45.38	38.71	47.08	57.17	52.3	43.22	57.25	130.96	91.47	243.83	AT2G24520	HA5	3	AG,BLR,SEP3
	SOV2g018650.1	48.81	59.43	58.85	62.46	112.75	51.21	43.99	268.31	152.73	279.96	AT5G55190	RAN3	2	FLM,PI
	SOV1g010280.1	60.53	62	55.36	61.59	67.31	65.41	54.86	109.5	107.95	56.32	AT2G28930	PK1B	3	BLR,LFY,SEP3
	SOV3g003060.1	73.75	107.85	330.13	620.68	629.68	132.42	333.17	772.38	618.55	268.53	AT5G23940	PEL3	2	RGA,SEP3
	SOV1g039520.1	117.42	154.51	205.51	211.91	306.23	53.14	72.2	453.66	536.38	53.76	AT1G70370	PG2	10	AG,AP1,AP3,BLR,ETT,FLM,LFY,PI,RGA,SEP3
	SOV2g012390.1	111.09	126.21	158.14	121.96	103.57	88.28	120.53	408.99	484.86	111.66	AT1G17840	WBC11	2	BLR,RGA
	SOV2g031630.1	133.68	154.69	145.24	115.58	159.59	119.06	136.62	274.96	330.28	150.3	AT1G01610	GPAT4	5	BLR,ETT,LFY,SEP3,SVP
	SOV6g042870.1	59.78	59.92	72.58	75.33	149.66	56.07	53.55	428.67	462.86	262.06	AT1G12780	UGE1	3	BLR,PI,SEP3
	SOV4g002190.1	26.91	34.11	76.47	70.84	146.83	40.8	80.73	224.35	261.42	178.45	AT2G13360	SGAT	2	BLR,SVP
	SOV3g019930.1	88.65	105.74	119.38	130.19	150.81	107.24	115.54	231.19	330.48	173.61	AT3G57650	LPAT2	1	BLR
	SOV3g028920.1	73.9	73.34	51.89	84.67	497.38	81.66	117.65	258.4	414.68	183.47	AT3G51240	TT6	3	BLR,LFY,RGA
	SOV1g046520.1	49.23	73.28	95.8	84.62	119.39	45.13	69.61	155.84	234.16	107.33	AT5G04660	CYP77A4	2	FLM,LFY
	SOV2g039360.1	20.8	33.78	53.81	71.25	114.73	64.41	125.59	249.17	424.81	202.44	AT1G44575	PSBS	1	SEP3
	SOV1g047960.1	155.54	174.28	227.02	249.32	457.18	195.51	274.58	475.12	788.81	354.13	AT4G09650	PDE332	2	FLM,SVP
	SOV6g015530.1	130.93	124.22	108.99	98.64	91.12	160.37	112.98	326.1	457.83	223.74	AT5G42890	SCP2	6	BLR,ETT,FLM,PI,SEP3,SVP
	SOV4g032910.1	28.99	32.75	39.43	40.77	84.12	266	120.95	959.17	632.4	543.4	AT4G02890	UBQ14	2	AP3,SEP3
	SOV1g027530.1	11.19	16.62	19.85	22.85	24.5	40.33	43.72	93.6	85.54	77.58	AT2G40410	CAN2	1	PI
	SOV6g022920.1	40	46.54	48.69	64.63	80.89	52.12	59.77	153.74	172.41	140.32	AT1G14000	VIK	1	BLR
	SOV1g022280.1	134.44	140.75	187.31	214.1	422.11	156.51	145.68	477.47	619.37	537.09	AT5G02500	HSP70-1	2	AP3,PI
	SOV1g037870.1	52.26	57.55	78.18	145.4	284.74	63.5	58.81	207.89	298.92	281.82	AT5G62740	HIR4	1	SEP3
	SOV1g001370.1	67.14	70.84	89.02	55.77	101.15	151.64	127.07	389.08	148.55	234.27	AT4G14040	SBP2	5	AG,FLC,FLM,SOC1,SVP
	SOV2g034780.1	223.99	332.5	524.42	615.97	1395.41	106.88	153.07	477.54	262.71	344.59	AT3G05890	RCI2B	4	BLR,FLM,SEP3,SVP
	SOV3g025560.1	41.56	42.57	47.53	49.22	49.96	105.85	69.84	170.04	94.63	101.08	AT1G22020	SHM6	1	SVP
	SOV1g035740.1	84.09	76.27	74.82	60.36	75.49	73.88	60.97	124.55	85.9	77.26	AT4G32940	GAMMAVPE	3	BLR,FLM,LFY
	SOV4g011430.1	342.68	405.07	333.92	332.81	484.81	187.38	172.92	498.5	311.77	224.94	AT4G15800	RALFL33	2	ETT,LFY
	SOV1g032360.1	284.62	396.93	321.35	233.98	285.89	63.27	60.62	278.31	113.71	93.42	AT1G66400	CML23	2	BLR,ETT
	SOV4g007630.1	83.46	87.25	100.14	113.8	133.38	77.21	79.27	261.33	140.31	77.48	AT2G01140	PDE345	6	AP1,AP2,BLR,FLM,PI,SEP3
	SOV2g031720.1	63.99	74.13	84.68	63.64	115.7	89.57	99.75	246.53	160.5	131.32	AT1G63800	UBC5	1	LFY
	SOV1g001710.1	192.5	275.25	164.04	180.17	286.29	130.49	199.93	839.81	405.65	273.05	AT4G14130	XTR7	4	AP2,BLR,LFY,SEP3
	SOV2g003040.1	88.72	90.46	90.42	108.05	156.38	70.07	68.01	180.56	46.06	41.96	AT2G33570	GALS1	2	BLR,SEP3
	SOV2g036640.1	303.09	427.7	657.88	325.03	186.94	381.77	271.08	941.62	270.44	332.17	AT1G21410	SKP2A	8	AP3,BLR,ETT,FLM,JAG,PI,RGA,SEP3
	SOV3g043330.1	39.63	43.65	34.12	30.07	62.91	1582.91	420.63	5694.69	454.2	359.25	AT5G43060	RD21B	1	BLR
	SOV1g033210.1	163.29	174.88	161.76	164.44	203.27	201.53	162.35	1127.4	352.79	187.67	AT3G04090	SIP1A	1	SEP3
	SOV6g038290.1	182.61	172.54	197.24	198.27	201.89	140.23	155.95	420.01	186.61	119.52	AT5G06460	UBA 2	1	BLR
	SOV1g010050.1	124.67	148.93	238.98	232.02	533.65	192.65	192.2	410.88	257.15	105.79	AT1G74670	GASA6	4	BLR,LFY,SEP3,SVP
	SOV1g001180.1	2057.99	1870.48	1701.34	1863.85	2478.68	1577.54	1787.08	917.43	2441.97	3442.27	AT4G13940	SAHH1	2	JAG,RGA
	SOV1g001130.1	328.62	376.89	430.92	599.64	865.14	522.89	651.57	403.68	1010.44	1161.03	AT4G13930	SHM4	1	JAG
	SOV1g023810.1	355.44	415.71	452.78	562.95	770.32	489.65	596.28	416.55	938.68	1092.09	AT1G79550	PGK	2	BLR,FLM
	SOV5g007990.1	142.68	126.96	122.11	103.29	92.05	152.31	142.01	87.21	274.17	303.74	AT5G62530	P5CDH	2	ETT,LFY
	SOV1g010400.1	70.52	71.66	80.27	77.6	71.93	62.51	79.66	68.56	197.76	284.92	AT3G29320	PHS1	3	BLR,LFY,RGA
	SOV4g048480.1	126.67	129.15	165.35	170.42	163.78	129.47	146.7	149.57	382.74	465.74	AT1G80300	NTT1	4	AP1,BLR,PI,SEP3
	SOV3g001490.1	35.04	34.6	45.41	58.21	78.84	41.41	51.57	60.45	177.85	211.33	AT5G51820	STF1	1	LFY
	SOV4g016590.1	39.74	43.34	49.08	67.34	86.79	42.04	45.25	102.59	97.08	152.94	AT1G65840	PAO4	4	AP1,BLR,ETT,LFY
	SOV3g029610.1	40.27	41.56	42.95	50.77	51.65	52.32	52.95	49.78	103.78	198.01	AT2G17800	ROP3	1	LFY
	SOV2g034020.1	55.4	76.94	37.63	121.41	307.79	60.52	47.73	207.92	310.33	747.34	AT3G17820	GLN1;3	5	AP1,BLR,ETT,RGA,SEP3
	SOV3g047970.1	180.27	154.08	128.78	138.97	183.49	131.94	133.95	165.1	255.98	533.82	AT1G04820	TUA4	5	AG,FLM,LFY,PI,SEP3
	SOV3g036080.1	128.1	131.91	145.99	181.84	220.4	135.39	147.25	163.83	266.06	706.74	AT1G70730	PGM2	1	PI
	SOV3g019050.1	29.24	28.2	31.68	43.18	48.33	40.97	44.54	52.63	80.79	203.43	AT2G41740	VLN2	5	AP1,BLR,LFY,PI,SEP3
	SOV2g015300.1	71.5	71.05	77.68	87.52	110.9	51.69	61.39	61.76	120.72	306.87	AT4G29130	HXK1	1	BLR
	SOV1g023550.1	83.19	83.11	84.44	84.52	95.93	71.98	81.03	81.41	134.72	296.17	AT1G79440	SSADH1	3	BLR,FLM,RGA
	SOV3g045280.1	97.63	101.59	121.08	153.47	172.85	117.98	145.7	159.57	261.91	611.41	AT5G66760	SDH1-1	1	RGA
	SOV2g022900.1	65.36	66.43	68.44	82.05	139.18	53.52	66.4	104.65	125.26	360.99	AT5G56170	LLG1	1	SVP
	SOV2g033670.1	72.56	66.38	60.19	47.75	35.47	71.83	63.78	78.75	51.14	137.5	AT2G46800	ZAT1	5	AP1,BLR,JAG,LFY,SEP3
	SOV6g019850.1	61.01	66.93	71.93	93.09	84.09	89.58	93.41	88.36	71.46	184.08	AT4G09720	RABG3A	1	SVP
	SOV1g032370.1	272.31	237.82	222.69	215.06	214.09	203.69	212.28	222.89	145.99	479.05	AT5G03040	iqd2	3	LFY,PI,SEP3
	SOV4g014260.1	91.96	94.47	106.03	128.35	116.57	89.24	87.94	117.88	89.68	220.98	AT3G05030	NHX2	5	BLR,FLM,JAG,RGA,SEP3
	SOV3g027160.1	105.92	97.95	103.8	87.05	113.35	88.71	80.52	108.64	78.42	248.71	AT4G32150	VAMP711	2	LFY,RGA
	SOV2g008320.1	585.62	670.11	541.19	408.94	425.52	138.67	137.6	176.64	103.5	339.33	AT4G30440	GAE1	7	AP2,BLR,ETT,FLM,LFY,SEP3,SVP
	SOV4g029370.1	119.51	131.55	158.38	167.38	213.99	152.72	202.78	103.85	251.56	448.99	AT3G14940	PPC3	2	BLR,FLM
	SOV3g039320.1	39.22	46.13	50.7	48.52	51.44	53.1	58.17	45.42	98.3	163.85	AT4G35300	TMT2	5	AP1,BLR,JAG,RGA,SEP3
	SOV5g033650.1	44.83	56.7	68.02	92.23	124.38	71.56	85.55	60.53	130.54	247.16	AT2G45790	PMM	1	SEP3
	SOV6g032080.1	141.67	157.14	163.83	218.85	209.36	200.63	205.36	170.77	158.83	486.67	AT3G62830	UXS2	1	LFY
	SOV2g012810.1	158.48	178.35	226.86	353.47	417.52	125.93	155.54	106.96	88.24	632.43	AT1G17745	PGDH2	4	AP1,BLR,JAG,SEP3
	SOV4g023190.1	251.38	244.2	238.53	246.47	227.18	215.61	186.05	116.1	114.55	474.82	AT5G28646	WVD2	2	ETT,FLM
	SOV2g030960.1	222.09	179.97	171.31	104.75	88.67	166.36	137.92	76.46	47.43	562.4	AT4G00720	SK32	8	BLR,ETT,FLM,JAG,LFY,PI,RGA,SEP3
	SOV1g007030.1	72.36	79.28	60.28	86.87	91.52	104.39	86.38	64.98	72.96	172.71	AT3G12600	NUDT16	3	BLR,FLM,LFY
	SOV5g011380.1	31.13	32.04	37.57	40.81	38.99	40.32	41.99	67.34	62.63	142.72	AT5G51040	SDHAF2	2	BLR,SEP3
	SOV1g010440.1	76.86	90.61	101.65	189.63	324.34	109.94	137.59	128.58	309.89	1070.13	AT5G15490	UGD3	1	BLR
	SOV4g001810.1	113.23	78.08	62.62	36.75	57.43	44.31	40.39	52.17	124.72	522.7	AT3G23920	TR-BAMY	2	BLR,RGA
	SOV5g019900.1	61.25	69.39	52.6	79.24	255.73	108.79	94.7	41.36	193.9	910.86	AT3G54820	PIP2D	5	AP1,BLR,FLM,JAG,SEP3
	SOV2g001170.1	26.95	37.54	31.97	36.04	48.59	52.54	56.44	48.23	106.33	282.22	AT2G19690	PLA2-BETA	2	LFY,SEP3
	SOV4g044110.1	92.49	91.66	103.87	85.86	112.36	94.54	99.14	87.72	136.4	280.72	AT4G26850	VTC2	1	RGA
	SOV5g005650.1	36.8	37.84	41.61	43.85	51.99	41.53	46.14	45.39	53	171.45	AT5G17990	TRP1	4	LFY,PI,RGA,SEP3
	SOV4g047870.1	80.23	74.54	92.83	110.37	133.39	58.85	57.42	70.09	133.71	676.04	AT3G15730	PLDALPHA1	2	BLR,RGA
	SOV1g035980.1	107.04	100.83	97.64	150.96	246.37	100.83	143.33	197.15	450.94	2618.55	AT2G19770	PRF5	1	BLR
	SOV3g026560.1	61.59	60.54	59.82	61.45	71.82	64.95	64.49	61.99	94.86	288.61	AT3G22200	POP2	6	AP1,AP3,BLR,ETT,PI,SEP3
	SOV6g017890.1	95.3	96.7	104.77	130.95	221.93	110.51	152.79	144.4	194.73	633.64	AT1G75780	TUB1	2	BLR,RGA
	SOV1g018240.1	80.25	78.22	83.13	95.32	102.72	78.09	65.11	120.08	134.99	465.09	AT4G31750	WIN2	2	JAG,SEP3
	SOV1g029780.1	95.44	92.92	87.59	99.01	150.53	101.26	119.98	94.52	128.73	330.06	AT2G39770	VTC1	1	LFY
	SOV4g028170.1	166.16	191.64	209.04	274.21	430.96	312.14	344.28	241.06	368.35	1002.33	AT3G52880	MDAR1	5	AG,AP3,BLR,PI,SEP3
	SOV4g036920.1	164.16	168.3	175.27	195.89	238.99	149.96	180.94	122.78	187.55	994.73	AT4G27070	TSB2	1	RGA
	SOV2g027750.1	156.44	178.01	179.41	192.42	191	161.41	167.13	109.22	162.73	743.86	AT3G07680	p24beta2	2	FLM,LFY
	SOV3g048520.1	224.02	250.12	295.82	421.26	648.53	234.41	252.04	203.13	242	601.17	AT3G29360	UGD2	2	BLR,LFY
	SOV2g005260.1	123.71	83.78	66.63	70.55	298.17	116.2	83.68	69.75	118.86	333.25	AT3G43190	SUS4	1	LFY
	SOV1g048120.1	65.92	85.09	66.18	73.43	98.48	49.52	42.91	53.09	51.28	107.41	AT5G13190	GILP	11	AP1,AP2,ETT,FLC,FLM,JAG,LFY,RGA,SEP3,SOC1,SVP
	SOV5g025530.1	67.52	63.64	67.74	74.93	50.91	54.26	41.31	53.3	44.95	120.12	AT3G52180	SEX4	3	BLR,SEP3,SVP
	SOV1g001290.1	49.03	52.08	56.64	67.78	67.99	78.29	72.06	81.44	58.3	509.25	AT1G25220	WEI7	9	AG,AP1,AP2,AP3,BLR,ETT,LFY,PI,SEP3
	SOV2g011280.1	71.39	78.8	82.17	83.36	83.48	68.38	68.6	66.78	67.75	197.97	AT4G21160	ZAC	1	BLR
	SOV3g032490.1	63.04	55.36	58.95	55.57	53.25	60.93	59.37	50.25	60.73	366.05	AT3G51460	RHD4	8	BLR,ETT,FLC,FLM,LFY,SEP3,SOC1,SVP
	SOV2g032180.1	92.5	84.55	66.19	54.42	95.29	87.32	86.87	77.04	97.16	606.09	AT2G46210	SLD2	3	BLR,FLM,LFY
	SOV5g015720.1	57.65	55.01	55.17	52.22	60.85	57.35	47.64	48.16	55.91	235.08	AT1G05820	SPPL5	1	FLM
	SOV6g023740.1	98.29	90.47	80.71	88.88	108.39	92.15	90.91	119.68	99.93	306.76	AT1G07420	SMO2-1	3	BLR,ETT,SEP3
	SOV3g045130.1	78.85	87.34	106.69	87.45	121.7	72.07	98.17	147.19	128.26	394.07	AT1G58440	XF1	2	BLR,RGA
	SOV4g001370.1	61.64	66.31	63.86	51.98	74.86	54.57	65.08	82.7	73.94	195.69	AT4G24220	VEP1	3	BLR,SEP3,SVP
	SOV6g028810.1	62.75	68.19	85.46	108.36	152.99	58.61	71.74	112.5	101.79	367.87	AT1G30620	UXE1	2	AP2,SEP3
	SOV1g035160.1	176.32	181.58	93.61	81.71	122.03	168.35	176.87	61.62	134.71	109.45	AT5G11950	LOG8	11	AP1,AP2,AP3,BLR,ETT,FLM,JAG,LFY,PI,RGA,SEP3
	SOV2g021330.1	977.25	1007.61	814.43	658.24	890.69	1403.78	1002.86	474.95	1151.64	1074.14	AT5G64080	XYP1	3	AG,BLR,FLC
	SOV2g032360.1	255.34	212.48	190.03	125.63	117.58	158.07	126.7	96.12	60.44	149.72	AT3G61600	POB1	3	AG,BLR,FLM
	SOV1g003920.1	970.42	1096.16	929.79	1064.71	1345.19	1582.79	1318.76	708.96	691.38	1498.25	AT3G43810	ZBF3	1	SEP3
	SOV4g050530.1	3314.64	3970.08	4348.38	3943.03	3370.35	4291.03	4483.46	2069.9	2808.29	3674.03	AT2G16600	ROC3	3	BLR,LFY,RGA
	SOV4g057500.1	1521.22	1452.98	1204.93	1092.76	1299.62	2085.59	1977.16	864.42	1263.07	1656.65	AT1G65980	TPX1	1	AP2
	SOV2g005170.1	1919.83	2185.49	1973.41	2025.49	2344.29	2257.28	2107.21	1583.25	1537.69	762.5	AT3G11940	RPS5A	1	SEP3
	SOV4g041490.1	288.71	301.74	268.67	262.04	244.36	259.36	239.58	197.6	172.15	81.04	AT2G42740	RPL16A	4	AG,AP3,PI,SEP3
	SOV4g029860.1	338.01	346.85	334.44	377.2	317.12	334.32	326.91	260.97	207.29	81.72	AT3G15000	RIP1	9	AG,AP1,AP3,BLR,FLM,LFY,PI,RGA,SEP3
	SOV5g011680.1	253.77	278.86	371.04	275.3	166.85	207.59	203.62	149.89	130.67	50.05	AT5G62000	ORE14	10	AP2,BLR,ETT,FLC,FLM,JAG,LFY,RGA,SEP3,SVP
	SOV1g046260.1	291.53	333.88	320.73	301.22	298.56	305.12	316.75	246.41	220.66	99.29	AT1G04940	Tic20-I	3	AP3,PI,SEP3
	SOV6g042190.1	187.19	216.57	184.67	216.55	180.49	309.16	280.31	258.52	162.71	57.8	AT2G45640	SAP18	9	AG,AP1,AP3,BLR,ETT,JAG,LFY,PI,SEP3
	SOV2g025650.1	1185.94	1405.16	1087.9	1110.17	1176.31	1644.02	1152.74	1210.39	593.42	354.96	AT4G40040	H3.3	8	AP3,BLR,FLM,LFY,PI,RGA,SEP3,SVP
	SOV3g046680.1	1162.39	1066.08	804.64	360.72	141.05	654.56	384.85	277.38	107.09	82.17	AT2G18050	HIS1-3	1	SVP
	SOV1g040220.1	753.05	857.36	754.33	840.64	1545.51	596.11	526.82	198.36	307.19	107.18	AT1G69530	EXPA1	6	BLR,ETT,FLM,RGA,SEP3,SVP
	SOV4g041120.1	240.94	249.61	216.68	171.16	160.91	288.13	261.04	97.64	96.12	50.44	AT3G26420	RZ-1A	1	FLM
	SOV2g038260.1	273.48	277.37	233.49	205.41	210.41	163.73	149.04	71.52	75.81	51.36	AT4G08980	FBW2	5	BLR,ETT,FLM,SEP3,SVP
	SOV2g032140.1	385.85	446.41	543.04	707.5	945.5	418.44	347.84	222.56	209.03	104.13	AT5G41600	RTNLB4	5	BLR,ETT,FLM,JAG,LFY
	SOV1g034440.1	706.06	704.65	656.53	459.69	269.19	539.09	471.02	229	107.47	42.97	AT2G26330	QRP1	8	AP1,BLR,ETT,FLM,JAG,LFY,RGA,SEP3
	SOV1g041330.1	457.74	805.43	820.23	1040.38	921.49	954.82	927.64	360.39	284.57	98.37	AT3G45980	HTB9	2	BLR,SVP
	SOV1g014930.1	483.75	507.25	426.56	334.44	248.91	405.48	380.48	189.06	137.87	60.64	AT2G39020	NATA2	8	AP1,AP2,BLR,FLM,JAG,RGA,SEP3,SVP
	SOV4g057400.1	1156.86	1522.28	1803	2064.41	3123.12	1272.87	1250.91	288.24	432.88	297.15	AT3G16240	TIP2;1	6	BLR,JAG,LFY,RGA,SEP3,SVP
	SOV4g002970.1	147.75	181.18	146.52	148.19	130.77	271.8	230.7	80.89	60.16	50.85	AT1G09815	POLD4	4	AP1,BLR,RGA,SEP3
	SOV4g040490.1	454.89	509.75	608.19	266.92	100.31	607.96	660.44	496.36	152.36	50.37	AT1G53160	SPL3	7	AP1,AP2,BLR,JAG,PI,RGA,SEP3
	SOV3g009640.1	441.44	406.42	356.6	306.04	259.03	308.87	261.89	240.98	107.18	40.97	AT2G33340	MAC3B	1	LFY
	SOV5g008360.1	491.02	480.14	487.82	453.6	346.49	343.55	336.11	241.73	145.11	54.46	AT1G18800	NRP2	2	BLR,LFY
	SOV1g034140.1	266.33	263.51	231.65	192.41	166.35	212.17	192.23	124.77	86.15	40.78	AT5G58230	MSI1	1	SVP
	SOV2g035530.1	446.9	631.18	561.6	614.94	574.26	808.33	822.9	450.6	246.07	83.78	AT5G23420	HMGB6	4	BLR,PI,RGA,SEP3
	SOV4g025840.1	582.29	641.68	609.96	571.74	621.15	576.78	600.53	291.22	253.88	105.06	AT4G03210	XTH9	9	AP1,AP3,BLR,ETT,FLM,JAG,PI,RGA,SEP3
	SOV3g023840.1	245.36	276.97	283.67	297.28	278.83	301.62	324.78	162.68	157.16	77.77	AT3G20050	TCP-1	1	FLM
	SOV2g039740.1	170.1	263.16	244.84	295.7	322.16	410.27	426.86	199.52	149.73	66.37	AT3G27360	H3.1	5	AG,BLR,LFY,PI,RGA
	SOV4g047390.1	414.98	374.71	338.97	209.98	172.51	272.29	270.01	161.19	139.79	54.1	AT1G15690	VHP1	7	AG,AP3,BLR,ETT,RGA,SEP3,SVP
	SOV1g038350.1	1081.09	1219.3	1070.07	1131.91	1093.33	1354.85	1285.05	847.27	722.28	359.19	AT4G00100	RPS13A	1	FLM
	SOV1g006020.1	683.52	780.28	765.65	886.64	1059.24	748.01	771.07	429.79	403.35	200.74	AT5G12250	TUB6	1	LFY
	SOV4g002080.1	179.46	231.11	260.79	264.15	222.66	228.82	227.06	119.91	119.4	48.48	AT3G20060	UBC19	1	FLM
	SOV4g000100.1	94.85	114.24	135.96	186.67	201.64	138.96	193.7	119.61	102.78	51.55	AT5G19770	TUA3	2	AP2,LFY
	SOV1g027360.1	146.11	187.47	149.7	225.55	362.22	196.92	291.71	180.51	77.39	40.1	AT5G05340	PRX52	2	AP2,LFY
	SOV3g042510.1	504.05	598	641.79	623.95	1061.95	460.6	746.04	286.8	293.09	166.12	AT5G67070	RALFL34	9	AG,AP1,AP2,AP3,BLR,LFY,PI,RGA,SEP3
	SOV3g037780.1	764.96	921.43	997.43	1201.82	1287.73	1208.59	1388.77	750.21	897.11	422.61	AT1G43170	RPL3A	1	BLR
	SOV4g002670.1	234.37	295.3	324.05	397.94	400.69	510.67	621.7	311	412.76	200.08	AT1G26910	RPL10B	1	LFY
	SOV2g037940.1	269.92	270.14	292.12	232.15	265.16	211.34	211.62	82.98	142.12	72.16	AT4G08920	OOP2	2	LFY,SVP
	SOV2g017670.1	145.96	153.37	170.58	143.48	183.46	79.76	100.15	48.3	51.54	45.75	AT5G19600	SULTR3;5	1	LFY
	SOV5g000270.1	661.02	723.86	659.99	759.09	792.21	1146.41	1260.33	605.35	761.85	509	AT2G47110	UBQ6	1	FLM
	SOV3g002150.1	1571.16	1865.14	1809.34	2140.97	2166.61	2146.23	2564.75	1235.3	1694.99	1072.02	AT2G36620	RPL24A	2	FLM,SEP3
	SOV5g034950.1	192.59	217.13	202.33	287.11	450.22	199.09	258.04	95.06	141.13	93.48	AT1G76160	sks5	7	AP1,BLR,JAG,LFY,RGA,SEP3,SVP
	SOV3g012290.1	186.09	189.2	206.01	139.12	266.13	134.52	158.11	50.5	94.89	78.89	AT1G06040	STO	1	BLR
	SOV5g020830.1	1362.7	1785.94	2381.09	3585.84	6178.16	1801.38	2354.52	941.87	1125.25	1371.2	AT4G01470	TIP1;3	3	AP1,BLR,SEP3
	SOV3g002560.1	99.25	91.55	28.88	31.28	148.45	93.11	115.87	57.15	42.75	60.1	AT5G54160	OMT1	4	BLR,ETT,JAG,SVP
	SOV4g003710.1	110.18	120.56	113.03	105.9	86.6	182.5	158.33	244.49	199.63	61.77	AT4G12910	scpl20	4	AG,BLR,RGA,SEP3
	SOV3g009680.1	83.11	91.09	91.06	103.77	123.47	92.18	89.84	138.26	101.87	48.96	AT2G33330	PDLP3	1	SEP3
	SOV2g038820.1	87.89	97.93	108.24	125.83	132.54	104.71	126.77	161.04	168.81	78.48	AT4G24620	PGI1	2	LFY,RGA
	SOV3g023750.1	251.28	287.93	307.63	370.95	333.47	289.25	378.02	334.97	296.48	147.45	AT5G40770	PHB3	1	PI
	SOV4g017490.1	132.83	164.51	193.45	192.26	193.94	157.91	209.59	188.81	223.4	98.53	AT3G63190	RRF	5	AP1,BLR,ETT,RGA,SEP3
	SOV6g027650.1	66.7	66.31	78.69	84.49	92.29	72.64	93.59	73.87	95.11	47.49	AT1G06950	TIC110	1	SEP3
	SOV3g033340.1	45.82	49.45	41.7	46.31	37.59	248	96.87	345.49	73.9	105.27	AT3G25900	HMT-1	2	BLR,SEP3
	SOV3g048250.1	114.3	110.42	110.66	95.01	99.9	89.36	64.69	132.26	67.69	46.4	AT2G03890	UBDK GAMMA 7	4	AP1,ETT,LFY,SEP3
	SOV2g028180.1	1019.72	804.01	741.37	657.51	628.68	549.96	439.01	588.93	276.23	232.52	AT5G60790	GCN1	6	AP1,AP3,BLR,ETT,PI,SEP3
	SOV6g035950.1	108.72	105.14	106.74	100.48	146.06	72.89	83.27	115.79	51.03	55.36	AT1G55190	PRA7	1	SEP3
	SOV2g021140.1	161.37	181.25	165.94	161.23	192.03	131.97	178.93	207.44	68.19	57.97	AT5G63140	PAP29	2	BLR,LFY
	SOV2g030230.1	325.65	330.45	409.47	566.69	1022.75	295.38	333.07	384.73	188.62	117.32	AT2G45470	FLA8	3	AP1,JAG,SEP3
	SOV5g002740.1	215.04	211.66	233.4	243.73	231.65	154.81	171.5	197.26	128.79	55.03	AT3G22960	PKP1	1	SVP
	SOV2g014290.1	101.19	104.22	120.37	142.77	177.02	75.29	76.22	55.18	87.44	37.15	AT2G19170	SLP3	2	BLR,LFY
	SOV1g045650.1	37.52	46.56	60.59	53.66	71.19	42.97	66.55	32.24	72.81	41.26	AT3G26570	PHT2;1	1	FLC
	SOV4g047340.1	32.78	39.24	50.19	61.69	62.11	34.55	45.14	58.98	95.26	40.33	AT1G80480	PTAC17	1	RGA
	SOV6g023830.1	37.44	34.32	39.89	34.43	46.32	30.5	47.81	58.16	118.93	53.87	AT3G46780	PTAC16	2	FLM,SEP3
	SOV2g002570.1	0.2	0.05	0	0.11	0.07	30.76	72.51	82.61	226.48	85.42	AT5G20240	PI	8	AG,AP1,AP3,ETT,LFY,PI,SEP3,SVP
	SOV2g008660.1	45.11	51.67	55.03	49.69	49.23	32.63	58.17	254.13	772.53	284.31	AT5G57800	YRE	6	AP2,ETT,LFY,PI,RGA,SEP3
	SOV2g038090.1	86.24	84.78	98.59	97.14	118.08	58.67	52.06	37.07	82.95	66.64	AT1G78240	TSD2	4	AP1,BLR,LFY,SEP3
	SOV6g044730.1	34.31	36.24	40.61	42.2	39.26	37.48	38.62	90.5	46.09	74.56	AT4G10570	UBP9	1	FLC
	SOV4g003820.1	40.89	40.5	37.39	35.27	49.52	36.3	36.82	155.82	104.85	210.99	AT5G16480	PFA-DSP5	2	BLR,FLM
	SOV2g008540.1	273.38	348.52	340.3	280.27	463.51	30.85	33.72	191.88	125.08	77.6	AT2G23810	TET8	4	FLM,RGA,SEP3,SVP
	SOV2g038170.1	179.43	301.02	208.35	143.62	111.93	57.28	56.45	684.56	51.72	39.52	AT4G08950	EXO	11	AG,AP1,AP3,BLR,ETT,FLM,JAG,LFY,RGA,SEP3,SVP
	SOV5g019050.1	87.41	92.6	79.36	45.29	35.68	67.76	52.34	1163.54	199.27	38.09	AT1G08470	SSL3	5	AP2,BLR,PI,RGA,SEP3
	SOV2g007690.1	24.46	34.72	39.9	43.35	30.83	32.71	33.69	151.13	159.44	278.8	AT3G02470	SAMDC	5	AP3,LFY,RGA,SEP3,SVP
	SOV4g050990.1	59.44	61.37	70.05	59.08	42.39	35.76	48.58	51.16	87.32	185.18	AT4G38620	MYB4	10	AP1,AP2,AP3,BLR,ETT,JAG,LFY,PI,RGA,SEP3
	SOV2g018150.1	66.1	70.3	65.24	69.25	93.92	56.19	51.77	61.48	36.22	105.85	AT1G08510	FATB	1	LFY
	SOV4g051280.1	43.3	40.01	45.03	41.74	31.53	44.11	42.57	43.6	33.27	73.7	AT2G16920	UBC23	1	AG
	SOV1g045330.1	43.7	40.03	43.53	39.03	27.58	43.69	48.04	34.96	33.38	299.91	AT1G10760	SOP1	2	FLM,LFY
	SOV1g020360.1	36.53	37.39	41.54	54.84	71.9	46.14	56.63	35.43	419.05	2822.03	AT5G15650	RGP2	2	FLM,SVP
	SOV5g038030.1	56.19	58.3	56.85	49.68	42.73	48.2	37.6	53.24	40.56	215.84	AT2G33700	PP2CG1	1	SVP
	SOV6g042330.1	54.53	51.22	52.15	44.98	57.9	43.45	39.53	64.01	48.31	180.83	AT2G47060	PTI1-4	5	ETT,FLM,JAG,RGA,SVP
	SOV2g032720.1	102.12	95.85	91.75	100.06	151.91	132.44	125.02	31.17	130.19	229.5	AT1G01360	RCAR1	4	BLR,PI,RGA,SEP3
	SOV4g013500.1	331.97	267.57	206.46	118.06	87.19	164.73	131.04	148.37	61.76	38.65	AT2G26430	RCY1	1	LFY
	SOV4g057490.1	284.83	218.79	199.31	213.65	218.1	146.28	113.75	114.09	41.32	32	AT1G52190	NRT1.11	5	AP1,BLR,ETT,PI,SEP3
	SOV2g031610.1	678.49	788.61	697.89	566.61	588.82	744.98	532.55	138.91	80.06	31.06	AT4G00430	TMP-C	6	AP1,BLR,JAG,LFY,RGA,SEP3
	SOV2g038700.1	517.45	549.8	389.75	197.27	90.85	604.71	541.92	280.2	141.41	35.01	AT4G24660	ZHD2	4	AP1,BLR,ETT,SEP3
	SOV6g024860.1	135.26	136.38	118.75	103.17	96.08	81.94	79.08	35.22	34.66	31.28	AT2G28840	XBAT31	6	AP1,BLR,JAG,LFY,SEP3,SVP
	SOV4g047600.1	160.16	136.97	152.03	158.1	119.24	128.6	140.48	100.31	65.47	30.49	AT1G80070	SUS2	2	AP2,BLR
	SOV4g051090.1	203.24	226.41	234.46	207.14	180.05	206.65	194.87	139.6	70.94	32.18	AT4G35020	ROP6	1	LFY
	SOV6g032330.1	150.86	163.58	149.98	140.35	120.07	138.09	134.64	79.81	67.46	30.31	AT2G47580	U1A	3	BLR,LFY,SEP3
	SOV6g040120.1	97.44	94.95	84.88	79.65	68.08	87.95	70.15	97.64	78.14	38.22	AT3G61600	POB1	3	AG,BLR,FLM
	SOV1g024400.1	40.34	39.09	47.03	46.73	40.72	52.2	61.8	66.2	63.72	30.68	AT2G39190	ATATH8	1	BLR
	SOV5g009640.1	108.55	105.63	113.22	110.76	88.88	89	88.15	78.28	73.5	34.32	AT1G80600	WIN1	7	AP3,BLR,ETT,FLM,PI,RGA,SEP3
	SOV4g053610.1	158.89	140.39	87.03	114.89	127.13	204.18	131.29	151.27	153.13	39.37	AT3G16500	PAP1	6	AP1,BLR,ETT,PI,RGA,SEP3
	SOV4g034620.1	86.48	84.73	68.86	70.34	143.82	62.3	57.35	87.53	32.53	39.65	AT4G15480	UGT84A1	7	AP1,AP2,BLR,ETT,JAG,RGA,SEP3
	SOV3g000750.1	23.11	35.24	48.71	42.24	83.14	44.76	66.67	65.57	31.67	35.07	AT1G12240	VI2	5	AG,BLR,ETT,PI,SEP3
	SOV4g003610.1	49.7	50.37	44.65	58.47	70.8	44.13	54.52	35.58	59.18	23.18	AT2G47840	Tic20-II	2	BLR,LFY
	SOV3g020420.1	60.6	62.23	130.5	168.78	352.12	93.36	143.85	26.21	125.06	68.84	AT5G06860	PGIP1	7	AG,BLR,ETT,FLM,LFY,PI,SEP3
	SOV1g022650.1	40.44	38.91	38.92	42.42	54.96	33.29	26.52	35.88	50.32	24.59	AT5G14880	KUP8	2	BLR,ETT
	SOV4g005240.1	18.53	20.89	25.12	33.35	41.14	22.69	33.65	38.96	58.18	25.64	AT4G15510	PPD1	1	LFY
	SOV1g037050.1	23.09	24.04	26.87	25.57	38.2	21.63	25.81	35.21	45.78	20.51	AT5G18660	PCB2	11	AG,AP2,AP3,BLR,ETT,JAG,LFY,PI,RGA,SEP3,SVP
	SOV2g017930.1	36.1	44.52	59.28	88.34	128.78	24.7	41.25	45.3	221.79	70.72	AT3G24503	REF1	2	BLR,LFY
	SOV6g022850.1	18.94	21.39	26.26	25.25	49.93	29.9	53.6	65.86	123.42	60.55	AT1G55480	ZKT	1	SEP3
	SOV1g001730.1	16.1	18.33	17.02	17.56	18.31	21.83	20.65	26.72	55.53	37.55	AT1G77930	DJC65	1	SEP3
	SOV6g023120.1	37.7	37.07	46.02	46.97	72.61	29.58	57.5	34.75	116.86	107.81	AT2G29630	THIC	2	BLR,SVP
	SOV2g019490.1	19.14	14.32	46.37	24.84	114.69	28.15	157.51	107.27	954.93	1019.7	AT3G01500	SABP3	2	FLM,SVP
	SOV5g006830.1	20.03	20.72	23.49	36.12	69.08	24.38	26.1	37.12	83.74	74.4	AT1G10200	WLIM1	5	AG,BLR,ETT,LFY,SEP3
	SOV2g001400.1	20.87	23.96	23.32	34.07	48.02	23.64	24.54	42.71	134.73	113.4	AT2G19570	DESZ	3	BLR,ETT,SEP3
	SOV5g000970.1	24.99	27.85	30.58	30.86	33.06	24.67	28.12	55.43	118.75	94.94	AT3G62390	TBL6	2	FLM,SVP
	SOV3g003130.1	41.7	44.47	50.74	39.12	27.64	24.79	47.16	130.04	311	298.48	AT4G25640	FFT	13	AG,AP1,AP2,AP3,ETT,FLC,FLM,LFY,PI,RGA,SEP3,SOC1,SVP
	SOV3g045890.1	50.02	51.75	53.7	93.56	88.07	39.33	50.82	24.85	78.32	66.69	AT5G66460	MAN7	3	JAG,LFY,RGA
	SOV2g022210.1	25.36	27.27	30.26	39.89	70.1	31.87	28.15	23.74	53.87	45.33	AT3G02875	ILR1	4	BLR,ETT,FLM,SEP3
	SOV2g032570.1	39.92	43.06	43.14	58.5	64.05	44.77	58.7	29.32	109.6	65.73	AT2G46370	JAR1	5	AG,BLR,LFY,PI,SEP3
	SOV2g034790.1	128.03	188.04	181.68	109.66	117.23	48.07	66.48	122.3	23.09	67.71	AT1G01120	KCS1	2	ETT,SEP3
	SOV2g016760.1	29.05	27.45	31.05	27.6	27.92	26.04	25.01	467.39	332.87	71.62	AT4G20050	QRT3	3	BLR,LFY,RGA
	SOV2g020250.1	55.32	83.21	74.49	56.33	48.15	28.82	30.71	215.38	260.16	112.29	AT5G20270	HHP1	8	AP1,AP2,AP3,BLR,ETT,PI,RGA,SEP3
	SOV3g002060.1	70.32	52.99	36.03	24.13	24.79	31.05	24.28	61.15	48.93	38.31	AT5G62020	HSFB2A	7	ETT,FLC,FLM,PI,SEP3,SOC1,SVP
	SOV3g044710.1	37.46	44.38	41.58	52.79	52.48	27.02	26.94	94.77	92.37	91.9	AT4G37680	HHP4	5	AP1,AP2,ETT,RGA,SEP3
	SOV2g009230.1	35.24	35.75	36.92	26.8	25.93	23.36	25.08	94.2	36.23	48.18	AT2G18700	TPS11	4	AP3,BLR,SEP3,SVP
	SOV6g037790.1	21.67	24.33	26.9	48.56	86.7	27.18	21.45	58.44	36.4	29.36	AT3G54140	PTR1	2	BLR,LFY
	SOV4g055790.1	24.45	27.16	25.26	35.49	38.63	23.44	25.13	56.6	35.59	26.85	AT5G09690	MRS2-7	1	LFY
	SOV1g046950.1	30.23	32.27	51.07	69.12	64.7	22.73	39.36	101.54	64.09	42.45	AT1G67560	LOX6	10	AG,AP1,AP3,BLR,FLC,FLM,PI,SEP3,SOC1,SVP
	SOV4g034520.1	174	261.23	219.15	138.03	87.37	69.78	56.17	167.26	30.87	21.93	AT4G37260	MYB73	10	AP1,AP2,BLR,ETT,FLM,JAG,LFY,RGA,SEP3,SVP
	SOV3g025150.1	31.82	29.88	28.12	24.82	24.33	33.03	27.89	60.46	34.16	32.05	AT5G14420	RGLG2	3	AP2,PI,SEP3
	SOV1g041740.1	94.05	105.63	106.02	110.13	114.73	63.55	62.16	122.31	54.41	24.62	AT1G31340	RUB1	3	ETT,LFY,RGA
	SOV5g031670.1	23.01	28.36	31.79	37.24	50.51	29.95	39.14	27.97	56.45	66.22	AT3G02870	VTC4	1	FLM
	SOV2g036010.1	14.73	15.7	15.85	16.27	16.71	20.08	20.39	40.78	53.83	68.71	AT4G26510	UKL4	3	AP3,BLR,PI
	SOV2g014170.1	25.71	23.81	25.17	29.95	30.1	28.92	33.29	66.88	91.52	136.38	AT2G38670	PECT1	2	BLR,LFY
	SOV5g017780.1	23.04	22.95	22.55	25	25.23	20.49	20.4	35.54	83.48	126.42	AT3G52850	VSR1;1	1	BLR
	SOV4g046020.1	29.23	34.31	36.42	39.23	47.12	22.23	24.82	26.8	54.78	96.5	AT1G47750	PEX11A	3	AG,LFY,PI
	SOV1g001000.1	91.28	106.9	89.37	110.32	213.79	28.65	40.38	89.01	164.08	443.12	AT3G23820	GAE6	10	AG,AP1,BLR,ETT,FLM,JAG,LFY,PI,SEP3,SVP
	SOV1g041020.1	74.9	85.34	102.44	38.39	79.26	52.39	57.53	46.76	20.98	142.82	AT3G47340	DIN6	3	LFY,SEP3,SVP
	SOV1g042330.1	30.17	28.27	31.91	31.49	30.35	29.4	34.31	28.46	56.86	143.44	AT4G13020	MHK	1	FLM
	SOV2g010680.1	32.47	30.59	35.43	41.32	48.16	28.85	34.29	33.77	47.68	176.35	AT4G30160	VLN4	2	AG,SVP
	SOV4g010440.1	67.89	66.78	57.34	50.88	62.57	35.65	28.41	34.04	46.75	140.14	AT3G05580	TOPP9	3	AP3,PI,SEP3
	SOV2g025320.1	45.58	41.44	37.21	42.23	44.3	33.73	30.49	29.75	32.42	67.15	AT4G39080	VHA-A3	8	AG,AP1,BLR,ETT,JAG,PI,RGA,SEP3
	SOV5g009730.1	27.01	27.71	28.99	31.53	25.82	30.75	27.94	24.05	34.92	122.48	AT3G19180	PARC6	1	PI
	SOV4g036980.1	30.75	27.96	25.64	31.22	35.71	33.68	27.61	54.68	82.42	590.58	AT1G13890	SNAP30	3	FLM,SOC1,SVP
	SOV3g040660.1	55.32	34.52	36.65	28.06	30.11	24.29	29.48	63.81	63.33	579.71	AT5G10260	RABH1e	1	BLR
	SOV1g025550.1	33.77	42.71	32.11	28.9	49.53	24.42	32.43	25.7	30.3	274.03	AT5G10870	CM2	5	FLM,LFY,PI,SEP3,SVP
	SOV1g036950.1	23.95	20.43	19.32	14.14	17.19	28.72	39.19	31.98	65.61	640.99	AT5G25610	RD22	2	AP2,SEP3
	SOV6g025330.1	36.46	34.55	35.74	31.47	22.1	29.68	27.39	25.96	39.09	329.4	AT1G68750	PPC4	1	BLR
	SOV2g000990.1	38.02	38.49	37.05	32.67	41.76	32.86	32.72	36.67	27.51	107.34	AT5G56750	NDL1	1	ETT
	SOV4g040250.1	45.7	43.5	46.68	38.52	41.87	55.71	54.06	25.73	45.56	44.25	AT3G15354	SPA3	2	AP1,RGA
	SOV2g034760.1	138.55	119.73	95.77	94.45	139.03	99.96	75.9	26.05	52.39	46.02	AT1G01140	SnRK3.12	6	BLR,ETT,JAG,RGA,SEP3,SVP
	SOV2g017620.1	15.55	25.96	40.06	45.39	43.24	60.46	62.84	37.89	22.98	57.11	AT3G15990	SULTR3;4	1	BLR
	SOV4g004700.1	100.63	98.51	95.72	98.05	78.56	81.95	84.41	68.81	51.94	20.6	AT1G54140	TAFII21	1	FLM
	SOV4g055070.1	92.84	97.45	95.81	100.89	85.35	88.9	90.39	74.2	56.32	25.6	AT2G42810	PP5.2	9	AG,AP1,ETT,FLC,FLM,RGA,SEP3,SOC1,SVP
	SOV4g056530.1	51.28	58.09	71.4	65.01	55.14	61.16	64.08	50.74	48.25	21.72	AT1G15980	PnsB1	1	RGA
	SOV4g010170.1	57.37	69.83	71.5	79.25	62.65	82.95	89.63	70.91	64.41	29.91	AT3G02950	THO7	2	FLM,SVP
	SOV4g013510.1	204.34	177.31	124.56	77.85	55	127.45	94.78	111.06	46.82	27.19	AT2G26430	RCY1	1	LFY
	SOV2g032450.1	106.82	116.44	100.03	94.28	88.47	106.7	89.87	92.72	53.84	23.2	AT3G61620	RRP41	5	BLR,ETT,PI,RGA,SEP3
	SOV2g037790.1	64.83	73.45	74.43	80.3	71.65	78.66	76.24	69.7	54.91	27.25	AT1G78160	PUM7	8	AG,AP3,BLR,FLC,FLM,PI,SEP3,SVP
	SOV4g042490.1	145.93	127.18	136.55	102.49	66.76	104.4	96.49	90.78	35.55	20.21	AT1G75660	XRN3	3	AP3,BLR,FLM
	SOV2g010570.1	80.59	69.21	46.21	39.29	49.9	71.61	58.27	26.93	35.48	22.59	AT2G18950	VTE2	1	SEP3
	SOV6g050020.1	97.73	90.01	75.75	66.94	61.35	107.27	86.8	34.39	40.87	22.37	AT4G00150	SCL6-IV	4	AP3,BLR,LFY,SEP3
	SOV2g002950.1	75.38	96.87	82.37	107.8	125.13	114.77	94.19	65.83	47.73	22.55	AT2G06050	OPR3	5	ETT,JAG,LFY,SEP3,SVP
	SOV3g038170.1	350.76	220.82	48.23	33.7	27.92	187.45	119.64	32.88	23.59	41.74	AT2G22540	SVP	13	AG,AP1,AP3,BLR,ETT,FLC,FLM,JAG,PI,RGA,SEP3,SOC1,SVP
	SOV1g011710.1	63.95	70.28	70.41	74.38	60.05	102.94	125.83	42.6	35.07	21.51	AT5G40010	ASD	1	BLR
	SOV6g049680.1	94.78	109.12	143.89	195.74	262.87	130.17	139.96	105.43	52.39	27.07	AT4G12420	SKU5	4	AG,FLM,SEP3,SVP
	SOV6g048580.1	371.7	328.1	301.28	250.22	163.44	209.93	185.89	160.17	64.3	25.7	AT1G31970	STRS1	1	LFY
	SOV6g030030.1	151.51	157.03	136.92	103.04	74.33	129.14	110.68	87.04	49.58	22.17	AT2G47900	TLP3	1	BLR
	SOV4g049450.1	71.28	76.36	97.32	113.45	133.13	112.03	91.16	74.56	46.83	21.94	AT4G35300	TMT2	5	AP1,BLR,JAG,RGA,SEP3
	SOV2g024070.1	214.38	195.01	185.76	175.28	149.07	182.94	157.63	96.19	44.57	29.99	AT3G60190	EDR3	6	AP1,BLR,ETT,JAG,LFY,RGA
	SOV3g047800.1	209.67	163.08	131.1	84.14	58.41	125.46	105.28	77.76	33.05	21.23	AT5G66730	IDD1	14	AG,AP1,AP2,AP3,BLR,ETT,FLM,JAG,LFY,PI,RGA,SEP3,SOC1,SVP
	SOV2g039790.1	171.48	170.38	202.97	201.09	217.8	161.51	171.27	116.75	57.51	20.6	AT1G48480	RKL1	8	AP1,AP2,BLR,ETT,JAG,LFY,RGA,SEP3
	SOV6g039010.1	93.57	117.85	121.41	158.68	173.12	123.57	126.18	79.38	63.14	26.41	AT3G27060	TSO2	3	BLR,LFY,RGA
	SOV6g020190.1	110.99	118.7	126.31	117.05	94.66	109.42	99.19	69.63	46.48	22.36	AT1G71830	SERK1	4	AG,BLR,PI,SEP3
	SOV4g001360.1	224.43	247.93	250.3	271.27	197.14	219.72	263.98	116.89	66.2	21.97	AT3G57150	NAP57	6	FLC,FLM,LFY,RGA,SOC1,SVP
	SOV2g040480.1	123.41	113.85	128.82	106.88	124.88	83.44	124.54	41.81	22.33	25.29	AT1G37130	NR2	3	FLM,LFY,RGA
	SOV4g056140.1	79.27	81	75.53	73.78	69.58	70.06	77.3	44.69	53.59	24.31	AT1G79050	RECA1	11	AP1,AP2,AP3,BLR,ETT,FLM,JAG,PI,RGA,SEP3,SVP
	SOV2g026100.1	55.29	82.04	106.95	158.11	184.28	90.36	94.08	43.27	64.1	23.56	AT3G07800	TK1a	1	FLM
	SOV6g001050.1	97.46	128.36	140.61	177.38	171.01	65.16	92.44	24.52	35.71	27.62	AT4G22010	sks4	6	BLR,ETT,JAG,LFY,RGA,SEP3
	SOV4g032340.1	34.75	37.71	38.44	32.7	36.82	33.26	37.03	59.08	46.07	22.38	AT4G09900	MES12	1	BLR
	SOV4g016640.1	55.15	57.69	61.01	45.43	56.4	43.55	49.72	64.14	66.46	29.08	AT5G17230	PSY	6	AG,BLR,LFY,PI,RGA,SEP3
	SOV3g008290.1	56.59	56.49	67.72	67.1	75.32	40.78	55.74	60.62	60.13	27.3	AT4G27600	NARA5	1	FLM
	SOV4g057940.1	85.91	92.49	93.25	80.31	84.45	73.58	94.33	66.75	76.39	28.5	AT4G38160	pde191	3	AP3,FLM,LFY
	SOV4g038570.1	60.58	72.6	66.9	75.45	80.46	58.79	71.41	59.05	58.48	20.18	AT4G34730	RBF1	2	BLR,RGA
	SOV2g006440.1	51.63	55.87	61.05	70.73	68.1	47.79	72.2	55.29	63.86	20.85	AT2G34640	TAC12	8	AG,AP1,AP2,AP3,BLR,ETT,RGA,SEP3
	SOV2g020300.1	40.87	42.88	50.23	62.34	58.46	39.22	48.72	46.04	48.77	23.15	AT1G05500	SYTE	2	RGA,SEP3
	SOV3g047960.1	43.45	47.86	61.6	64.83	72.33	46.19	43.94	42.6	51.47	21.69	AT3G55250	PDE329	8	AP1,BLR,FLM,LFY,PI,RGA,SEP3,SVP
	SOV1g012060.1	47.85	50.07	53.2	55.33	52.4	39.8	42.63	41.64	52.31	24.2	AT2G41540	GPDHC1	4	AP1,JAG,RGA,SEP3
	SOV5g028660.1	42.31	50.57	55.79	76.02	86.52	68.99	61.97	53.26	62.31	22.97	AT4G18800	RABA1d	6	BLR,ETT,FLM,LFY,PI,SEP3
	SOV5g020510.1	76.93	73.39	91.9	113.61	114.11	66.3	62.93	55.73	53.99	23.09	AT2G36910	PGP1	5	AP1,AP3,BLR,PI,SEP3
	SOV4g050950.1	94.26	86.28	99.8	93.39	84.54	89.17	81.62	117.21	57.61	28.33	AT4G34980	SLP2	3	AP1,BLR,SEP3
	SOV2g031590.1	102.61	114.61	133.56	113.83	116.87	70.38	74.54	109.53	54.91	22.07	AT1G01650	SPPL4	7	AP3,BLR,ETT,JAG,PI,RGA,SEP3
	SOV2g029150.1	116.4	138.16	162.83	126.59	60.52	110.84	169.02	298.86	81.12	21.03	AT1G02065	SPL8	11	AG,AP1,AP2,AP3,BLR,ETT,FLM,JAG,PI,RGA,SEP3
	SOV2g021590.1	145.1	191.41	202.91	192.97	185.56	105.13	132.91	155.05	44.09	26.16	AT4G33790	G7	1	BLR
	SOV1g016280.1	37.74	43.18	47.53	45.2	49.55	29.94	47.73	22.93	45.59	16.99	AT2G47450	CPSRP43	6	AP1,BLR,JAG,LFY,RGA,SEP3
	SOV2g013500.1	72.67	78.56	89.95	52.98	122.87	48.44	55.24	18.44	51.05	35.22	AT3G09600	RVE8	4	AP2,BLR,LFY,RGA
	SOV2g032620.1	48.05	49.35	31.58	22.09	23.89	26.77	22.76	10.95	31.92	10.67	AT4G01070	UGT72B1	5	AG,BLR,FLC,LFY,SEP3
	SOV3g028210.1	19.43	22.17	21.6	20.31	19.6	19.46	16.82	40.25	100.64	23.26	AT5G13160	PBS1	2	BLR,LFY
	SOV6g040410.1	16.67	18.7	19.44	20.98	33.06	19.07	19.02	18.34	55.37	23.82	AT5G23860	TUB8	3	BLR,ETT,SEP3
	SOV2g000300.1	10.24	17.94	47.46	84.43	87.5	16.58	32	72.97	459.84	117.45	AT5G64570	XYL4	6	AP1,BLR,ETT,JAG,SEP3,SOC1
	SOV1g014760.1	33.51	28.11	15.18	14.71	17.06	18.58	21.81	22.48	55.66	23.82	AT5G24910	ELA1	7	AP1,BLR,ETT,JAG,LFY,RGA,SEP3
	SOV2g031420.1	13.41	16.94	20.24	26.93	26.8	18.96	22.33	23.39	40.64	20.06	AT4G20960	PyrD	1	BLR
	SOV2g037040.1	25.86	33.86	42.07	54.98	49.08	25.95	37.75	33.06	51.26	11.82	AT1G21600	PTAC6	4	BLR,ETT,LFY,SVP
	SOV2g020700.1	16.19	18.54	18.37	27.61	30.22	17.61	22.99	37.68	193.66	98.52	AT5G34940	GUS3	1	SEP3
	SOV6g023230.1	15.76	17.51	17.93	16.69	15.51	16.68	15.59	31.52	140.03	64.79	AT3G46980	PHT4;3	2	BLR,FLM
	SOV1g024530.1	9.51	9.03	13	15.59	25.07	12.78	21.24	38.77	79.06	62.76	AT5G45680	FKBP13	4	FLM,JAG,PI,SEP3
	SOV1g019740.1	32.58	40.18	60.17	50.29	100.04	29.3	36.04	15.03	57.43	43.12	AT3G02380	COL2	4	AP3,BLR,FLM,PI
	SOV1g028410.1	23.44	27.8	28.07	26.1	37.77	31.57	25.1	19.3	42.42	39	AT1G07780	TRP6	1	LFY
	SOV5g009910.1	18.42	20.58	19.6	20.19	20.86	15.82	16.96	13.27	27.9	20.51	AT1G50170	SIRB	2	FLM,LFY
	SOV4g015760.1	35.24	32.16	27.44	23.15	34.64	33.74	31.72	17.92	58.21	38.38	AT4G02590	UNE12	1	RGA
	SOV2g039270.1	2.99	4.09	4.59	10.81	27.41	29.09	23.19	18.73	51.57	23.59	AT1G44350	ILL6	9	AP1,BLR,ETT,FLC,FLM,JAG,SEP3,SOC1,SVP
	SOV6g027770.1	65.82	74.54	74.42	60.35	84.51	19.71	23.36	39.88	10.12	49.08	AT2G30360	SNRK3.22	9	AG,AP1,AP2,AP3,BLR,JAG,PI,RGA,SEP3
	SOV1g038060.1	8.68	11.09	12.75	8.95	5.2	12.22	14.64	42.97	16.82	63.9	AT1G69870	NRT1.7	8	AP1,BLR,ETT,FLM,JAG,LFY,SEP3,SVP
	SOV3g048120.1	17.16	15.41	16.53	21.58	45.52	13.65	13.7	50.94	22	89.86	AT3G50660	SNP2	5	BLR,ETT,JAG,LFY,SEP3
	SOV1g005500.1	13.8	20.19	10.9	23.03	65.33	19.97	20.34	56.21	52.42	26.9	AT2G40890	CYP98A3	2	LFY,SEP3
	SOV6g026530.1	16.56	15.76	19.58	14.23	11.36	12.33	26.82	43.8	50.51	27.54	AT3G45780	RPT1	8	AP1,BLR,ETT,FLM,LFY,RGA,SEP3,SVP
	SOV3g031780.1	19.53	23.05	36.53	30.01	48.7	18.57	40.32	77.05	93.15	36.79	AT5G43750	PnsB5	1	SEP3
	SOV4g057390.1	19.15	27.61	47.43	52.92	77	15.89	36.02	48.91	72.72	33.17	AT3G16250	PnsB3	1	SVP
	SOV4g044800.1	11.55	16.28	21.67	20.51	39.01	17.45	37.15	51.86	79.08	33.88	AT3G01440	PQL2	1	LFY
	SOV4g050550.1	15.86	20.9	33.74	107.65	146.95	14.63	15.43	58.45	76.87	25.26	AT2G19580	TET2	5	AG,AP3,BLR,PI,SEP3
	SOV1g044290.1	27.94	24.06	35.64	64.86	68.39	16.52	20.31	44.36	46.7	33.12	AT4G31590	CSLC5	4	AP1,BLR,JAG,SEP3
	SOV2g000450.1	11	15.95	50.48	54.26	72.05	10.07	39.92	147.91	180.39	94.58	AT4G15440	HPL1	8	AG,AP1,AP2,BLR,ETT,LFY,RGA,SEP3
	SOV3g018550.1	10.82	12.56	16.5	41.44	25.6	13.11	17.55	71.25	81.25	32.31	AT2G41540	GPDHC1	4	AP1,JAG,RGA,SEP3
	SOV4g018370.1	3.04	4.81	8.14	22.84	48.66	10.96	17.92	46.3	66.76	26.01	AT1G08630	THA1	5	AP1,BLR,PI,RGA,SEP3
	SOV3g017300.1	26.09	25.94	20.67	27.22	40.8	16.19	14.41	39.21	30.81	24.86	AT4G14716	SGB3	4	AG,AP3,PI,SEP3
	SOV1g032670.1	13.88	19.58	50.71	81.99	104.27	19.09	29.92	71.88	51.14	51.33	AT3G07990	SCPL27	1	BLR
	SOV2g014060.1	19.7	18.61	18.26	17.01	14.79	18.6	18.38	111.91	66.93	64.54	AT2G39930	ISA1	1	RGA
	SOV5g024270.1	24.74	27.9	31.07	37.85	68.08	18.66	22.78	59.46	47.1	53.22	AT3G62720	XXT1	1	ETT
	SOV2g037080.1	14.65	14.65	19.24	20.18	19.62	12.38	12.95	32.27	33.55	39.29	AT1G21640	NADK2	1	BLR
	SOV1g028840.1	303.6	396.06	287.07	130.31	184.76	12.84	13.94	34.71	12.99	25.2	AT2G40000	HSPRO2	6	AP1,BLR,ETT,FLM,SEP3,SVP
	SOV5g016620.1	6.87	5.62	3.57	12.76	45.14	38.67	17.33	328.72	98.63	187.52	AT3G08860	PYD4	1	BLR
	SOV6g025060.1	25.95	23.37	18.63	16.74	16.23	13.63	10.7	34.77	20.56	18.71	AT5G59300	UBC7	2	BLR,PI
	SOV1g044000.1	18.27	20.83	18.99	17.08	20	19.96	13.7	38.02	22.76	18.84	AT1G17280	UBC34	2	BLR,SVP
	SOV3g011230.1	19.95	20.1	21.14	22.27	20.65	20.06	18.83	73.47	30.32	18.07	AT3G06560	PAPS3	3	FLM,LFY,SEP3
	SOV4g015430.1	6.36	9.72	5.56	31.7	467.47	14.07	20.07	635.58	176.64	35.73	AT3G04720	PR4	6	AG,ETT,JAG,LFY,RGA,SVP
	SOV2g017110.1	15.83	16.66	15.16	11.95	10.82	16.05	19.51	80.73	39.21	11.67	AT3G18830	PMT5	2	BLR,SEP3
	SOV1g038480.1	115.46	165.03	162.73	139.88	119.76	39.56	32.96	103.39	23.81	16.14	AT1G70090	LGT8	5	AP1,ETT,RGA,SEP3,SVP
	SOV4g047690.1	14.37	17.16	18.39	16.44	8.28	20.95	30.46	67.94	21.82	19.93	AT3G15840	PIFI	10	AG,AP2,AP3,BLR,FLM,JAG,PI,RGA,SEP3,SOC1
	SOV5g006360.1	10.96	11.95	10.42	8.8	9.51	15.34	11.91	37.24	13.6	12.64	AT1G63800	UBC5	1	LFY
	SOV3g005600.1	10.59	18.88	24.1	19.26	6.42	26.31	15.3	97.62	17.65	18.48	AT4G27730	OPT6	7	BLR,ETT,FLM,JAG,LFY,RGA,SEP3
	SOV1g035730.1	85.03	79.71	64.48	61.47	55.54	32.29	16.44	92.3	23.82	23.18	AT4G32940	GAMMAVPE	3	BLR,FLM,LFY
	SOV2g029960.1	26.69	28.88	18.91	22.2	18.33	17.95	19.4	57.09	24.83	14.47	AT5G53160	RCAR3	10	AP1,BLR,ETT,FLC,FLM,JAG,LFY,RGA,SEP3,SVP
	SOV6g034710.1	12.86	14.95	12.61	12.4	11.94	19.05	15.99	34.34	19.26	10.19	AT5G48840	PTS	3	BLR,PI,SEP3
	SOV3g011160.1	31.66	37.88	38.89	41.39	45.69	38.76	34.18	73.08	33.23	16.49	AT3G06580	GALK	4	BLR,RGA,SEP3,SVP
	SOV2g031660.1	34.88	40.38	41.7	42.54	38.53	30.14	35.74	71.22	32.4	12.25	AT2G45970	LCR	11	AP2,AP3,BLR,ETT,FLM,JAG,LFY,PI,RGA,SEP3,SVP
	SOV3g001920.1	5.6	7.41	9.1	17.55	22.68	10.84	17.31	31.56	15.23	10.83	AT3G61060	PP2-A13	2	BLR,LFY
	SOV5g007880.1	5.57	5.41	6.19	8.81	20.21	16.65	26.3	46.89	17.56	13.69	AT1G69850	NTL1	6	AP2,BLR,JAG,LFY,RGA,SEP3
	SOV5g009590.1	9.27	14.46	23.7	40.69	66.09	17.52	35.79	20.41	42.94	50.89	AT5G39320	UDG4	1	SVP
	SOV2g039240.1	9.66	17.08	19.61	124.51	221.67	17.55	22.26	12.92	27.25	32.45	AT2G41310	RR3	5	AP1,AP2,BLR,FLM,LFY
	SOV3g019970.1	12.23	11.97	12.9	19.36	26.89	13.11	17.53	15.76	51.11	59.05	AT1G70940	PIN3	9	AP1,AP2,BLR,ETT,FLM,JAG,RGA,SEP3,SVP
	SOV1g018470.1	25.84	31.58	37.12	52.82	81.33	13.14	10.88	22.55	67.48	93.34	AT4G31600	UTr7	5	AP1,AP3,BLR,PI,SEP3
	SOV2g005670.1	19.82	16.63	19.11	18.27	27.14	11.84	11.87	38.86	100.38	110.53	AT4G33150	SDH	7	AP1,BLR,ETT,LFY,PI,RGA,SEP3
	SOV1g004280.1	14.79	18.18	21.41	21.4	23.31	14.4	15.2	41.46	123.58	131.76	AT3G10740	ATASD1	4	AG,AP3,PI,SEP3
	SOV2g023860.1	25.13	29.43	29.07	32.16	42.21	16.65	18.87	37.46	35.89	51.43	AT1G02170	MCP1b	8	AP2,BLR,ETT,FLM,JAG,LFY,RGA,SEP3
	SOV3g003790.1	40.7	44.95	27.85	31.08	54.41	19.35	24.58	33.29	70.54	139.58	AT5G24030	SLAH3	4	AP1,AP2,BLR,FLC
	SOV2g038150.1	20.75	21.24	13.67	6.92	8.95	12.15	11.41	23.29	48.49	83.15	AT1G22360	UGT85A2	1	SEP3
	SOV2g007560.1	11.27	13.87	12.57	19.44	59.48	18.3	21.5	76.95	107.4	214.85	AT1G70670	PXG4	1	BLR
	SOV3g000220.1	13.9	16.84	16	24.99	30.37	17.82	27.76	28.65	75.31	255.52	AT5G17520	RCP1	1	FLM
	SOV4g058630.1	13.81	11.1	9.73	11.15	9.94	12.96	14.36	15.12	20.44	46.41	AT1G78580	TPS1	11	AG,AP1,AP2,AP3,BLR,ETT,FLC,LFY,PI,RGA,SEP3
	SOV4g005360.1	17.34	18.69	19.21	21.05	28.33	16.18	22.33	33.01	51.81	105.87	AT5G02270	NAP9	1	BLR
	SOV2g032630.1	19.12	25.92	18.94	20.14	37.44	15.26	23.69	51.63	92.16	287.03	AT4G01070	UGT72B1	5	AG,BLR,FLC,LFY,SEP3
	SOV1g026430.1	14.51	11.92	15.99	15.81	17.77	11.23	14.44	30.64	54.19	179.15	AT5G20280	SPSA1	1	AP3
	SOV3g023150.1	14.75	15.17	14.53	12.52	14.12	14.6	13.6	22.92	27.88	62.81	AT4G37680	HHP4	5	AP1,AP2,ETT,RGA,SEP3
	SOV3g001100.1	19.63	20.63	24.08	23.48	21.51	17.48	17.47	15.32	11.59	39.1	AT4G25360	TBL18	3	BLR,ETT,LFY
	SOV5g010660.1	15.51	18.37	20.35	32.48	50.61	23.94	27.36	24.35	16.71	49.26	AT1G73880	UGT89B1	3	PI,RGA,SEP3
	SOV4g000270.1	12.12	14.38	15.96	15.24	17.25	14.69	14.88	18.19	11.67	36.5	AT3G13620	PUT4	3	LFY,RGA,SEP3
	SOV1g024380.1	34.7	32.23	31.66	25.74	21.11	24.96	24.91	27.99	14.07	39.03	AT2G39220	PLP6	4	AP1,BLR,RGA,SEP3
	SOV1g015650.1	11.13	14.39	7.96	18.81	42.41	15.68	26.39	10.09	15.28	72.4	AT2G40610	EXPA8	3	BLR,LFY,SEP3
	SOV1g009930.1	34.87	36.54	37.3	46.86	41.56	31.19	37.11	19.27	15.8	191.31	AT5G02820	RHL2	1	LFY
	SOV3g023500.1	63.87	87.16	78.43	46.95	62.43	54.03	56.94	13.5	26.55	244.11	AT1G12880	NUDT12	2	BLR,FLM
	SOV3g023210.1	21.02	21.99	16.94	18.16	23.86	18.33	16.59	13.46	15.54	36.28	AT5G46860	VAM3	1	SVP
	SOV6g038510.1	26.55	25.43	27.09	20.87	26.74	18.02	13.71	25.99	25.52	64.04	AT3G08970	TMS1	2	FLM,LFY
	SOV4g011630.1	8.51	11.16	12.82	6.1	10.73	18.32	29.76	24.15	30.76	82.58	AT1G55020	LOX1	1	BLR
	SOV2g033040.1	15.64	13.48	14.33	14.22	12.71	11.85	12.17	14.41	32.17	115.73	AT2G43040	NPG1	1	BLR
	SOV2g034520.1	20.98	17.87	17.33	17.36	17.21	17.03	17.28	15.35	23.93	61.61	AT1G01220	FKGP	1	BLR
	SOV5g035250.1	15.56	14.8	15.96	14.73	13.23	16.46	17.64	15.57	24.79	140.19	AT3G10370	SDP6	4	AP3,BLR,LFY,SEP3
	SOV1g004150.1	13.56	14.01	8.46	10.84	17.55	16.15	15.13	19.33	45.18	223.55	AT3G56950	SIP2;1	1	LFY
	SOV2g039700.1	17.09	13.03	14.2	15.37	13.01	13.05	13.15	16.47	20.68	58.98	AT1G58250	SAB	1	FLM
	SOV1g024130.1	28.63	19.69	27.1	37.59	45.58	15.61	16.3	30.01	36.48	227.73	AT4G18700	WL4	10	AG,AP1,AP2,BLR,ETT,JAG,LFY,RGA,SEP3,SOC1
	SOV3g000740.1	16.97	18.31	14.07	9.93	13.17	14.47	11.68	12.07	11.28	70.08	AT5G51460	TPPA	10	AG,AP3,BLR,ETT,FLM,LFY,PI,RGA,SEP3,SOC1
	SOV4g039900.1	30.28	18.12	19.05	18.98	18.42	15.28	23.56	19.05	19.75	578.41	AT2G26570	WEB1	3	BLR,LFY,RGA
	SOV3g012040.1	41.09	7.74	8.66	11.87	30.22	14.79	44.65	29.18	57.5	2530.86	AT2G43290	MSS3	3	ETT,FLM,LFY
	SOV6g034700.1	19.73	16.53	10.17	5.9	4.8	21.86	17.63	16.88	24.32	344.7	AT1G04760	VAMP726	3	AP3,FLM,SEP3
	SOV4g047410.1	14.49	17.38	17.98	19.55	23.91	19.38	24.2	72.13	46.16	280.47	AT1G80460	NHO1	2	LFY,RGA
	SOV4g030250.1	25.28	29.29	26.62	26.5	36.68	19.44	19.85	27.79	24.77	74.01	AT5G60860	RABA1f	5	BLR,FLM,LFY,RGA,SVP
	SOV3g024550.1	68.18	68.08	71.68	78.57	77.85	30.74	44.24	18.71	37.65	53.61	AT5G49810	MMT	1	AG
	SOV4g001130.1	30.3	49.14	106.11	112.69	69.76	22.33	31.24	13.52	16.62	37.57	AT3G20830	UCNL	3	BLR,ETT,SEP3
	SOV4g048260.1	16.84	19.16	23.29	16.31	10.73	28.5	25.8	17.2	10.05	40.66	AT3G15620	UVR3	4	FLM,PI,RGA,SVP
	SOV1g035440.1	30.43	31.85	27.93	24.59	23.9	30.19	31	20.25	17.14	44.23	AT4G33000	SCABP8	2	FLM,SVP
	SOV5g013380.1	53.72	70.81	75.79	79.35	62.95	67.36	51.33	20.47	15.97	61.91	AT1G20510	OPCL1	3	LFY,RGA,SVP
	SOV1g006000.1	78.34	76.5	62.64	68.75	83.18	63.15	65.49	44.44	39.38	16.69	AT2G26770	SCAB1	1	SEP3
	SOV3g019640.1	63.98	64.9	65.28	66.79	60.76	50.29	47.57	40.03	31.91	13.69	AT2G41900	TZF7	4	PI,RGA,SEP3,SVP
	SOV1g037800.1	55.9	66.31	71.49	68.06	73.6	64.6	69.29	51.8	40.25	13.71	AT1G14410	WHY1	5	ETT,JAG,LFY,SEP3,SVP
	SOV1g023170.1	47.54	52.32	51.25	51.74	48.82	46.51	47.77	38.14	28.47	12.09	AT3G12680	HUA1	1	BLR
	SOV1g006880.1	59.64	58.89	65.95	62.41	37.71	59.03	59.55	45.81	33.31	12.14	AT5G04130	GYRB2	6	AP2,BLR,FLM,LFY,RGA,SEP3
	SOV6g038240.1	36.05	36.17	38.67	39.24	38.79	44.29	48.73	37.93	36.84	14.11	AT5G01590	TIC56	4	AG,AP3,PI,SEP3
	SOV6g048410.1	78	68.22	74.57	69.46	54.57	57.06	52.69	61.32	35.57	15.8	AT1G31930	XLG3	3	AG,BLR,RGA
	SOV4g037690.1	69.79	75.87	77.04	65.58	66.47	51.43	50.17	54.49	24.96	15.49	AT2G16430	PAP10	5	AP1,BLR,ETT,RGA,SEP3
	SOV4g026040.1	85.44	99.31	70.52	93.1	94.3	63.2	59.38	68.9	29.09	10.7	AT1G76160	sks5	7	AP1,BLR,JAG,LFY,RGA,SEP3,SVP
	SOV3g011570.1	120.1	137.97	135.6	102.53	112.1	76.06	83.92	74.98	44.26	16.22	AT2G43350	GPX3	5	BLR,ETT,FLM,JAG,SEP3
	SOV2g024500.1	79.09	82.42	89.21	104.73	87.63	78.92	89.92	77.76	44.71	17.34	AT1G06220	MEE5	1	LFY
	SOV1g000990.1	109.2	127	102.55	117.39	85.83	126.98	120.54	100.77	50.16	12.43	AT3G23830	GRP4	7	AP1,BLR,FLM,JAG,LFY,SEP3,SVP
	SOV1g019370.1	52.18	58.92	58.81	69.47	61.5	44.89	44.3	37.8	29.29	10.5	AT5G52820	NLE	1	FLM
	SOV6g008710.1	45.24	49.43	48.8	44.24	41.3	47.92	44.39	39.61	17.03	10.33	AT1G28340	RLP4	1	BLR
	SOV6g036100.1	115.03	118.08	75.51	130.94	157.47	96.37	67.8	61.73	39.32	18.15	AT3G63200	PLP9	5	AP1,BLR,ETT,RGA,SEP3
	SOV1g041410.1	133.98	121.52	70.57	38.53	48.59	78.11	41.21	47.1	17.24	13.62	AT3G48360	BT2	8	BLR,FLM,LFY,PI,RGA,SEP3,SOC1,SVP
	SOV1g033040.1	97.8	76.48	57.13	34.28	19.95	59.54	47.82	17.46	17.88	11.66	AT1G19220	IAA22	3	BLR,ETT,SEP3
	SOV1g043210.1	212.76	270.5	171.34	154.12	198.6	84.93	72.64	32.4	28.34	12.13	AT1G17420	LOX3	7	AG,BLR,ETT,LFY,PI,SEP3,SVP
	SOV2g030620.1	159.02	102.07	20.08	23.99	28.44	104.38	90.79	33.91	41.54	15.93	AT2G45660	SOC1	15	AG,AP1,AP2,AP3,BLR,ETT,FLC,FLM,JAG,LFY,PI,RGA,SEP3,SOC1,SVP
	SOV3g005360.1	76.85	71.54	72.19	59.92	41.24	67.75	57.35	40	29.4	14.3	AT5G53060	SHI1	1	LFY
	SOV1g008680.1	141.5	129.29	108.19	90.04	80.66	116.66	85.75	65.12	54.97	18.44	AT3G57080	RPB5B	6	AG,AP3,BLR,PI,RGA,SEP3
	SOV2g029560.1	650.07	773.14	851.43	619.91	292.27	465.87	345	97.15	31.72	17.63	AT2G45190	YAB1	4	AP1,BLR,LFY,SEP3
	SOV1g010870.1	205.56	159.93	118.05	102.95	80.91	163.91	132.34	64.28	19.94	11.95	AT3G28860	PGP19	1	LFY
	SOV4g051800.1	224.12	227.8	221.19	160.44	112.7	144.85	117.65	46.18	24.27	13.26	AT4G38430	ROPGEF1	5	BLR,ETT,FLM,JAG,LFY
	SOV2g030850.1	267.91	248.57	202.83	148.85	118.16	172.19	150.16	89.18	46.71	17.61	AT5G52040	RS41	2	BLR,LFY
	SOV1g047720.1	439.89	370.51	273.27	192.84	118.22	199.11	189.03	76.24	37.35	19.97	AT5G50670	SPL13B	2	SEP3,SVP
	SOV4g045210.1	72.61	76.19	61.75	84.38	105.05	118.4	114.08	54.48	33.37	18.5	AT2G21620	RD2	4	AG,AP3,PI,SEP3
	SOV2g023480.1	129.3	119.16	110.32	104.23	99.86	142.55	120.96	57.68	42.36	18.16	AT5G60690	REV	6	AG,AP1,AP3,BLR,PI,SEP3
	SOV4g033780.1	81.05	84.58	78.03	75.2	65.86	101.88	96.73	40.99	33.93	16.96	AT1G21690	RFC4	2	FLM,LFY
	SOV5g021760.1	59.24	61.74	60.31	73.64	137.63	77.66	71.6	34.8	25.36	12.47	AT2G36570	PXC1	2	BLR,LFY
	SOV1g045220.1	181.75	156.63	89.44	36.07	14.37	161.09	96.21	25.89	12.47	13.23	AT1G23380	KNAT6S	7	AG,AP1,AP3,BLR,PI,RGA,SEP3
	SOV5g003030.1	38.4	40.97	49.76	65.34	103.61	70.56	43.3	19.16	12.66	19.26	AT3G51895	SULTR3;1	4	AP1,BLR,ETT,SEP3
	SOV1g028440.1	11.97	22.73	15.7	54.01	125.54	202.64	107.57	17.41	13.72	19.23	AT3G55970	JRG21	2	BLR,ETT
	SOV1g019270.1	188.19	217.11	272.45	281.13	160.43	249.06	265	87.85	35.39	13.01	AT3G23890	TOPII	3	LFY,SEP3,SVP
	SOV1g033140.1	54.5	56.56	42.57	21.52	51.99	48.01	49.39	17.38	21.68	17.63	AT2G30520	RPT2	12	AG,AP1,AP2,AP3,BLR,ETT,FLM,JAG,LFY,PI,RGA,SEP3
	SOV2g019700.1	122.46	150.75	140.55	144.89	120.93	84.74	88.33	23.9	19.25	10.35	AT2G26580	YAB5	4	BLR,ETT,PI,SEP3
	SOV5g008550.1	151.85	182.62	154.93	62.15	51.45	44.92	41.02	31.54	14.41	12.37	AT5G62470	MYBCOV1	3	AP3,LFY,PI
	SOV2g037640.1	52.51	57.05	42.98	38.22	56.12	73.53	67.86	54.78	14.36	18.45	AT1G35910	TPPD	3	AP1,BLR,SEP3
	SOV1g005960.1	128.64	143.52	171.17	165.89	135.04	169.18	168	115.73	33.19	13.92	AT5G06150	CYCB1;2	1	LFY
	SOV3g009910.1	122.55	144.52	155.93	134.86	127.23	116.62	99.36	83.68	27.16	13.33	AT3G06740	GATA15	7	BLR,ETT,FLM,JAG,LFY,RGA,SEP3
	SOV2g018750.1	413.93	373.76	344.3	216.06	149.41	252.67	220.11	173.33	58.88	18.22	AT1G04870	PRMT10	1	BLR
	SOV3g013480.1	133.91	117.87	102.96	114.91	99.34	86.67	71.2	58.89	32.53	14.33	AT3G25500	FH1	4	AP1,BLR,ETT,SEP3
	SOV4g046490.1	176.03	168.79	150.85	95.27	36.29	68.12	56.64	42.23	16.59	15.22	AT2G15890	MEE14	4	BLR,FLM,SEP3,SVP
	SOV1g013250.1	110.91	91.97	89.96	75.73	49.61	87.57	76.11	54.88	25.83	13.34	AT2G40030	NRPE1	1	LFY
	SOV4g025600.1	51.02	51.21	49.11	49.56	39.49	46.16	48.82	37.82	24.65	11.06	AT2G26980	SnRK3.17	1	AG
	SOV2g017370.1	100.92	96.08	98.43	98.99	85.33	85.28	90.21	65.39	41.72	17.46	AT3G07050	NSN1	1	FLM
	SOV2g038220.1	94.81	84.04	80.41	70.46	49.47	68.23	67.31	46.82	28.23	11.22	AT1G17690	NOF1	1	LFY
	SOV6g047290.1	97.49	105.2	100.23	94.16	83.05	98.08	97.9	65.76	40.48	14.51	AT5G22330	RIN1	1	SEP3
	SOV1g033420.1	108.54	105.36	108.72	105.15	83.46	101.87	98.27	61.25	38.55	11.64	AT4G31120	SKB1	2	BLR,LFY
	SOV5g024260.1	93.08	104.17	115.09	128.4	102.93	97.86	102.28	60.06	47.49	19.41	AT3G06930	PRMT4B	4	AG,AP3,PI,SEP3
	SOV2g030730.1	97.04	93.15	110.73	114.18	104.71	84.73	92.61	53.87	41.24	17.32	AT1G29900	VEN3	3	BLR,PI,SEP3
	SOV3g037700.1	91.73	122.18	138.29	176.33	191.91	124.93	137.31	82.1	58.04	18.64	AT2G21790	RNR1	1	BLR
	SOV2g027060.1	134.92	134.09	120.17	114.7	95.31	112.71	105.36	76.48	33.22	10.64	AT1G72040	dNK	2	ETT,FLM
	SOV3g022920.1	59.85	63.05	64.52	64.51	57.09	55.26	51.07	39.04	29.73	14	AT1G27460	NPGR1	1	LFY
	SOV5g001020.1	112.03	126.72	129.06	132.7	110.35	133.97	126.66	69.1	34.76	12.71	AT4G02060	PRL	1	FLM
	SOV1g030190.1	78.75	70.46	68.26	53.24	29.76	67.03	63.26	36.98	22.52	10.33	AT3G48670	RDM12	2	AP2,BLR
	SOV3g000960.1	104.86	148.58	207.43	269.55	281.35	181.21	205.02	82.1	72.7	19.8	AT5G51550	EXL3	8	AP2,BLR,ETT,FLM,JAG,LFY,PI,SEP3
	SOV6g029890.1	58.4	71.28	85.66	100.67	94	79.29	85.59	43	39.62	17.81	AT4G03110	RBP-DR1	5	BLR,ETT,LFY,RGA,SEP3
	SOV3g026850.1	66.15	92.18	97.77	135.23	172.07	115.83	135.13	57.76	57.73	19.86	AT3G27060	TSO2	3	BLR,LFY,RGA
	SOV2g033030.1	123.91	126.92	120.94	112.68	85.77	106.41	108.77	48.78	30.18	10.96	AT3G57150	NAP57	6	FLC,FLM,LFY,RGA,SOC1,SVP
	SOV5g035110.1	69.4	66.33	65.21	65.26	53.57	54.54	51.3	32.55	30.71	14.3	AT1G20510	OPCL1	3	LFY,RGA,SVP
	SOV4g015440.1	380.97	513.53	328.57	490.15	690.56	563.61	1536.04	374.74	63	12.94	AT3G04720	PR4	6	AG,ETT,JAG,LFY,RGA,SVP
	SOV4g033740.1	32.9	39.59	41.84	59.85	69.94	45.6	50.27	22.06	37.18	17.52	AT2G42570	TBL39	6	AG,AP3,BLR,PI,RGA,SEP3
	SOV1g028110.1	37.14	34.22	26.12	21.78	15.48	34.82	37.88	13.04	20.98	12.73	AT3G11090	LBD21	1	BLR
	SOV2g005620.1	48.16	72.61	114.88	155.43	180.55	20.43	31.95	11.75	15.06	16.69	AT2G26440	PME12	2	BLR,LFY
	SOV2g002050.1	33.35	33.23	37.49	32.75	39.08	29.56	35.69	39.04	31.9	14.09	AT5G57030	LUT2	5	AG,AP1,AP3,PI,SEP3
	SOV6g000470.1	33.43	32.22	27.53	32.72	59.53	37.42	39.62	41.31	33.23	16.29	AT4G22130	SRF8	5	AP1,BLR,JAG,RGA,SEP3
	SOV2g034310.1	46.24	42.58	43.99	43.98	40.04	49.82	41.56	56.6	37.6	16.74	AT1G01260	JAM2	3	BLR,ETT,FLM
	SOV3g030720.1	60.39	60.02	57.8	57.78	55.83	57.01	42.56	73.59	56.23	14.96	AT5G16000	NIK1	7	AP1,AP3,BLR,ETT,PI,RGA,SEP3
	SOV5g006700.1	30.63	31.57	28.45	43.38	39.24	29.48	30.4	42.25	32.23	11.78	AT5G62880	ROP11	3	BLR,LFY,SEP3
	SOV4g041350.1	48.64	51.25	48.72	32.55	27.72	48.95	48.24	70.45	47.73	17.76	AT4G35780	STY17	9	AG,AP3,BLR,ETT,LFY,PI,RGA,SEP3,SVP
	SOV2g034710.1	35.6	33.21	32.63	47.36	43.93	19.86	24.01	46.81	36.55	16.21	AT2G46710	ROPGAP3	6	AG,BLR,ETT,FLM,RGA,SEP3
	SOV6g028440.1	2.11	3.62	4.14	3.25	2.22	17.88	24.33	37.33	30.04	10.02	AT1G08320	TGA9	7	AG,AP3,BLR,ETT,PI,RGA,SEP3
	SOV2g028100.1	25.99	26.88	31.73	39.19	38.85	22.14	34	41.41	39.31	18.93	AT5G49030	OVA2	1	SEP3
	SOV4g000010.1	28.04	29.08	29.71	32.1	26.99	27.01	30.83	23.7	26.25	12.14	AT3G13490	OVA5	2	BLR,SEP3
	SOV3g014050.1	34.15	35.28	39.35	39.09	34.95	28.45	33.73	30.3	28.22	11.93	AT2G31890	RAP	1	RGA
	SOV2g015850.1	18.98	22.68	27.08	29.5	31.48	23.96	28.66	21.77	28.72	10.76	AT5G40160	EMB506	1	SVP
	SOV4g048030.1	41.65	41.64	42.79	42.72	38.41	42.35	38.92	37	35.75	14.76	AT1G15390	PDF1A	3	BLR,LFY,SEP3
	SOV3g044640.1	37.05	44	49.27	29.05	19.09	61.7	48.69	57.2	20.11	16.11	AT4G37670	NAGS2	4	AP1,AP2,ETT,SEP3
	SOV4g049100.1	32.89	33.71	30.71	33.93	41	37.54	30.26	38.14	17.31	13.12	AT1G52290	PERK15	2	LFY,SVP
	SOV2g032280.1	27.25	25.02	25.47	24.52	20.73	24.53	15.65	24.43	12.15	12.11	AT3G61590	HWS	4	AG,BLR,FLM,SEP3
	SOV1g030250.1	89.15	105.35	86.89	103.93	140.15	36.46	37.3	48.57	24.25	13.78	AT5G02290	NAK	1	BLR
	SOV1g018540.1	415.56	502.53	422.48	247.32	208.78	124.31	111.1	189.71	56.58	19.56	AT4G31550	WRKY11	10	AG,AP1,AP3,BLR,ETT,FLM,JAG,LFY,PI,SEP3
	SOV4g058080.1	83.07	106.89	90.98	73.13	58.21	43.05	39	54.93	20.24	15.34	AT1G49780	PUB26	5	AG,BLR,ETT,LFY,SEP3
	SOV1g042120.1	41.35	38.48	33.01	21.84	25.14	38.08	39.85	61.99	30.69	18.32	AT3G07360	PUB9	5	AP1,BLR,ETT,FLM,SEP3
	SOV3g034310.1	175.08	228.77	98.98	100.67	162.66	25.82	32.09	40.87	13.91	13.86	AT1G13260	RAV1	10	AG,AP1,AP2,BLR,ETT,FLM,LFY,PI,SEP3,SVP
	SOV2g020310.1	56.75	72.51	64.35	67.72	74.04	64.67	76.99	85.29	45.89	16.99	AT1G66740	SP7	1	SVP
	SOV3g022590.1	32.52	35.19	33.67	36.11	31.42	32.14	41.33	44.21	25.83	11.55	AT1G16280	SWA3	1	LFY
	SOV4g014480.1	89.42	101.08	122.6	103.77	113.01	36.39	42.38	41.25	17.31	35.47	AT1G14700	PAP3	3	BLR,ETT,LFY
	SOV6g010480.1	57.76	41.83	20.87	13.86	11.09	72.8	54.41	7.48	10.08	657.64	AT1G73590	PIN1	4	AP1,BLR,ETT,SEP3
	SOV1g015630.1	47.85	51.09	50.3	79.95	113.01	39.74	38.42	7.08	58.73	31.15	AT2G40610	EXPA8	3	BLR,LFY,SEP3
	SOV6g041610.1	22.16	25.2	25.71	18.14	13.41	30.23	30.78	12.9	5.89	20.03	AT1G12370	UVR2	1	LFY
	SOV4g045780.1	15.51	16.19	18.13	27.93	37.59	25.25	21.85	35.33	6.03	29.82	AT3G18830	PMT5	2	BLR,SEP3
	SOV1g032330.1	82.91	8.75	6.88	3.4	8.8	23.42	63.05	7.65	657.53	7831.8	AT5G17480	PC1	2	BLR,SVP
Early stages	SOV1g020280.1	455.22	336.58	80.2	29.19	13.24	290.9	148.17	46.22	11.25	8.18	AT1G26310	CAL1	4	AG,AP3,PI,SEP3
	SOV6g049670.1	339.38	426.99	327.75	177.82	87	266.57	233.97	48.79	24.99	8.87	AT2G45190	YAB1	4	AP1,BLR,LFY,SEP3
	SOV1g047980.1	166.69	187	70.52	17.92	6.09	207.65	101.12	16.07	1.03	0.43	AT5G14070	ROXY2	1	BLR
	SOV1g043110.1	348.31	194.57	27.36	5.01	0.54	190.24	99.16	26.53	2.9	1.35	AT3G13960	GRF5	14	AG,AP1,AP2,AP3,BLR,ETT,FLC,FLM,JAG,LFY,PI,RGA,SEP3,SOC1
	SOV1g037490.1	196.53	242.5	171.33	103.81	58.86	185.68	134.11	22.96	6.98	1.43	AT1G69700	HVA22C	1	BLR
	SOV1g029200.1	112.21	124.77	101.74	86.75	83.21	170.77	131.72	43.94	17.03	8.17	AT1G07370	PCNA1	1	FLM
	SOV1g006540.1	147.23	131.56	101.77	79.73	49.05	166.91	114.78	39.82	12.62	3.24	AT1G73590	PIN1	4	AP1,BLR,ETT,SEP3
	SOV2g018390.1	157.69	140.3	112.85	71.32	38.88	156.96	114.16	39.21	18	5.3	AT5G43810	ZLL	4	BLR,LFY,RGA,SEP3
	SOV2g030080.1	173.14	114.5	51.06	14.76	8.64	155.26	50.09	8.9	2.89	0.76	AT4G00210	LBD31	4	BLR,ETT,PI,SEP3
	SOV6g000390.1	117.54	101.99	62.36	38.06	28.47	142.94	71.9	14.14	7.02	3.74	AT1G62360	WAM1	5	AG,AP3,BLR,PI,SEP3
	SOV1g036220.1	86.64	86.61	84.27	102.89	90.4	135.5	100.15	39.23	19.1	7.3	AT4G32880	HB-8	3	BLR,LFY,SEP3
	SOV3g008410.1	142.58	131.66	74.11	52.79	21.16	117.15	86.39	28.2	9.23	4.33	AT3G13960	GRF5	14	AG,AP1,AP2,AP3,BLR,ETT,FLC,FLM,JAG,LFY,PI,RGA,SEP3,SOC1
	SOV1g028800.1	108.31	100.64	83.38	79.01	63.2	116.1	82.37	41.92	19.75	8.35	AT2G38120	WAV5	5	AG,AP3,BLR,RGA,SEP3
	SOV6g047670.1	89.72	121.21	124.38	89.69	82.65	106.44	90.82	29.65	13.16	6.26	AT5G46700	TRN2	4	AP2,ETT,SEP3,SVP
	SOV1g030120.1	72.24	74.42	82.69	82.89	59.41	105.25	86.29	44.81	26.6	6.94	AT5G13840	FZR3	3	FLM,LFY,PI
	SOV5g001410.1	193.21	182.2	167.15	77.56	20.89	97.69	81.72	7.39	1.03	1.71	AT2G31160	OBO1	8	AG,AP1,AP3,BLR,JAG,LFY,PI,SEP3
	SOV2g030590.1	80.83	108.9	114.81	84.83	65.72	94.86	88.85	87.98	33.06	9.5	AT2G45640	SAP18	9	AG,AP1,AP3,BLR,ETT,JAG,LFY,PI,SEP3
	SOV5g006040.1	23.6	31.65	54.98	91.92	91.47	94.09	72.89	45.79	20.32	4.38	AT1G23760	PG3	1	BLR
	SOV5g002380.1	80.31	79.91	72.93	64.18	44.39	88.08	65.72	42.9	25.71	6.5	AT2G30590	WRKY21	4	BLR,ETT,LFY,SEP3
	SOV4g040740.1	130.06	169.48	125.14	88.78	100.56	87.91	87.61	71.74	34.41	8.47	AT3G15210	RAP2.5	12	AP1,AP2,AP3,BLR,ETT,FLC,FLM,JAG,LFY,PI,SEP3,SVP
	SOV3g048190.1	83.8	78.42	69.85	62.07	46.38	87.01	72.08	45.64	16.41	5.96	AT5G66750	SOM4	4	AP1,ETT,LFY,SEP3
	SOV2g000500.1	95.68	132.22	90.93	170.21	142.57	86.25	207.02	22.26	6.66	2.15	AT3G54420	EP3	3	LFY,RGA,SEP3
	SOV2g025290.1	51.22	75.03	67.23	84.36	119.94	86.16	114.1	22.09	11.76	4.79	AT1G75500	WAT1	6	BLR,ETT,FLM,LFY,RGA,SEP3
	SOV1g027870.1	64.59	73.35	76.86	74.04	43.54	84.63	77.9	31.3	17.93	7.08	AT5G62410	TTN3	2	ETT,RGA
	SOV1g014120.1	77.26	108.82	101.69	86.06	76.25	84.53	129.04	22.29	7.51	1.41	AT5G47500	PME5	8	AP1,AP3,BLR,JAG,LFY,PI,RGA,SEP3
	SOV2g031220.1	103.64	110.19	135.72	95.4	41.72	83.59	67.09	24.02	6.27	5.66	AT3G61250	MYB17	10	AG,AP1,AP3,BLR,ETT,JAG,LFY,PI,RGA,SEP3
	SOV4g052890.1	106.04	99.74	86.41	67.4	53.69	83.35	65.39	44.9	20.2	8.81	AT3G21175	ZML1	2	BLR,PI
	SOV6g033010.1	82.94	87.49	110.71	109.18	85.01	77.77	76.26	45	11.3	4.11	AT1G02730	SOS6	1	PI
	SOV1g045150.1	141.51	121.37	83.13	54.68	41.01	76.79	56.78	27.23	15.11	7.9	AT1G60800	NIK3	6	AP1,BLR,ETT,PI,SEP3,SVP
	SOV3g002550.1	45.41	41.94	16.68	9.35	6.31	74.88	81.39	17.08	12.76	8.02	AT5G54160	OMT1	4	BLR,ETT,JAG,SVP
	SOV1g046940.1	60.66	66.03	77.12	69.1	47.24	73.22	68.21	23.71	8.97	3.75	AT5G51600	PLE	3	AP3,BLR,PI
	SOV5g003000.1	86.3	96.11	105.67	83.56	60.62	71.52	62.41	19.28	7.32	2.46	AT3G04810	NEK2	10	AG,AP1,AP3,BLR,ETT,JAG,LFY,PI,RGA,SEP3
	SOV2g039150.1	55.3	65.51	67.65	71.51	52.24	68.01	73.04	34.93	24.86	9.47	AT1G77470	RFC5	1	LFY
	SOV4g030770.1	29.97	60.77	72.08	97.59	100.85	67.57	31.03	7.09	3.77	3.58	AT1G30950	UFO	6	AG,AP1,AP3,BLR,PI,SEP3
	SOV6g025540.1	34.58	42.26	22.83	25.11	45.52	67.29	36.73	15.03	6.58	10.82	AT4G01470	TIP1;3	3	AP1,BLR,SEP3
	SOV6g007400.1	60.41	46.44	32.09	15.15	5.13	67.18	26.5	5.54	1.01	0.31	AT2G33880	WOX9A	5	AP1,AP3,BLR,PI,SEP3
	SOV2g025790.1	79.78	48.03	7.64	1.02	0.14	66.21	26.75	2.96	0.24	0.15	AT5G35770	SAP	7	AG,AP1,AP3,BLR,ETT,PI,SEP3
	SOV4g052670.1	73.53	58.9	37.31	21.99	12.14	64.22	48.58	20.53	7.79	4.15	AT3G54220	SGR1	9	AG,AP1,AP2,AP3,BLR,JAG,PI,RGA,SEP3
	SOV3g015160.1	81.26	70.44	74.05	71.08	59.68	63.16	58.04	42.57	20.95	9.65	AT1G14850	NUP155	1	BLR
	SOV2g034870.1	71.17	64.6	65.74	63.46	44.11	61.68	52.3	30.12	18.39	7.83	AT3G07610	IBM1	1	LFY
	SOV6g030950.1	45.12	49.03	37.54	30.11	26.4	60.14	46.67	15.85	10.45	3.46	AT1G02970	WEE1	1	BLR
	SOV3g007570.1	83.19	85.12	71.16	72.46	56.56	58.33	53.36	33.35	17.1	5.01	AT4G21800	QQT2	1	BLR
	SOV1g008160.1	55.68	45.12	47.55	51.83	28.69	58.28	37.07	16.17	9.76	6.35	AT2G41370	BOP2	10	AG,AP1,AP3,BLR,ETT,JAG,LFY,PI,RGA,SEP3
	SOV3g011630.1	44.52	44.38	50.97	47.94	59.17	58.21	62.35	29.95	18.25	9.94	AT4G25640	FFT	13	AG,AP1,AP2,AP3,ETT,FLC,FLM,LFY,PI,RGA,SEP3,SOC1,SVP
	SOV3g020110.1	72.73	69.7	62.05	69.66	68.13	55.86	49.77	30.07	18.25	7.02	AT3G20860	NEK5	3	BLR,FLM,RGA
	SOV1g039630.1	56.26	62.06	71.81	58.18	62.56	55.48	60.15	19.58	9.55	6.03	AT2G16500	SPE1	4	BLR,FLM,LFY,RGA
	SOV4g003360.1	51.15	57.6	54.55	51.59	38.5	54.12	53.63	23.84	15.12	7.91	AT1G65470	NFB2	1	SVP
	SOV1g038970.1	36.04	45	34.26	36.84	34.13	52.67	68.48	19.68	17.54	5.91	AT1G70210	CYCD1;1	8	AG,AP1,AP3,BLR,LFY,PI,RGA,SEP3
	SOV2g031770.1	47.12	47.57	48.41	45.27	41.19	52.55	46.47	22.48	10.3	3.91	AT4G00340	RLK4	3	BLR,ETT,JAG
	SOV3g007500.1	10.62	6.95	16.13	42.49	93.92	51.52	76.2	24.26	29.92	9.75	AT3G10520	NSHB2	1	LFY
	SOV1g023080.1	83.14	65.82	67.15	64.52	39.24	50.91	46.74	36.5	19.77	9.29	AT3G57660	NRPA1	1	FLM
	SOV4g003180.1	52.67	58.4	70.04	65.62	55.04	49.33	39.69	34.64	8.52	3.29	AT1G65610	KOR2	1	PI
	SOV1g004300.1	60.57	57.75	49.07	40.61	34.43	49.02	36.66	30.5	14.54	7.59	AT1G72050	TFIIIA	3	ETT,FLM,SVP
	SOV3g008000.1	61.33	58.46	54.11	46.49	33.79	47.09	39.15	17.96	10.54	7.26	AT5G53460	GLT1	1	BLR
	SOV3g048160.1	48.3	44.71	40.3	39.76	42	46.35	42.33	25.78	10.28	3.15	AT5G66750	SOM4	4	AP1,ETT,LFY,SEP3
	SOV1g001940.1	40.13	40.78	50.17	48.18	32.29	45.95	46.09	34.13	10.48	3.57	AT3G23670	PAKRP1L	2	FLM,SVP
	SOV1g018970.1	37.3	44.11	43.37	28.57	19.18	45.53	33.06	14.44	6.09	3.06	AT3G63530	BB2	7	AG,AP1,AP3,BLR,LFY,PI,SEP3
	SOV1g043690.1	46.66	42.75	43.99	43.18	29.52	45.45	42.43	31.65	20.43	8.58	AT1G72440	SWA2	7	AP1,BLR,ETT,FLM,SEP3,SOC1,SVP
	SOV6g019660.1	44.5	47.29	42.31	43.34	39.23	45.26	45.04	35.35	30.28	9.87	AT4G09730	RH39	1	SVP
	SOV1g036830.1	27.95	32.63	35.77	39.89	28.3	44.68	45.12	39.28	22.14	8.71	AT3G60500	G3	2	BLR,SEP3
	SOV2g013270.1	19.35	19.72	27.12	35.8	29.45	44.55	35.15	7.89	3.81	1.49	AT1G16070	TLP8	6	AG,AP3,BLR,LFY,PI,SEP3
	SOV3g000720.1	55.81	50.38	51.59	48.84	38.69	44.45	44.39	29.57	21.57	8.93	AT1G50840	PolIA	1	BLR
	SOV3g019270.1	43.86	42.23	40.05	38.71	36.99	44.16	38.35	17.03	12.04	6.52	AT2G41820	PXC3	12	AG,AP1,AP2,AP3,BLR,ETT,FLM,JAG,LFY,PI,RGA,SEP3
	SOV6g029720.1	48.17	53.29	45.08	34.97	24.4	43.63	37.97	23.26	9.02	2.81	AT2G42120	POLD2	1	BLR
	SOV4g054700.1	36.89	38.43	38.07	35.67	27.58	43.54	36.75	20	9.74	6.71	AT5G22750	RAD5A	1	FLM
	SOV3g041280.1	39.58	45.56	44.99	55.98	46.94	43.51	48.34	34.76	20.98	7.03	AT4G37130	TCU1	2	LFY,SEP3
	SOV2g010360.1	32.65	43.6	48.53	54.02	45.37	42.76	49.43	25.09	19.15	8.33	AT5G49160	METI	1	AP2
	SOV2g001540.1	57.15	56.27	59.65	54.82	49.2	41.76	53.37	31.97	27.3	8.84	AT4G29720	PAO5	6	AP1,BLR,ETT,LFY,RGA,SEP3
	SOV4g046580.1	35.45	34.11	40.94	43.04	23.79	41.46	39.31	14.55	5.8	2.29	AT3G19050	POK2	1	SVP
	SOV3g022340.1	26.9	25.51	22.7	17.61	17.98	41.16	44.06	24.79	10.17	8.44	AT5G43060	RD21B	1	BLR
	SOV4g017550.1	45.31	40.87	41.35	34.13	27.53	40.94	32.99	21.69	17.89	6.04	AT2G27230	LHW	4	AG,BLR,RGA,SEP3
	SOV6g046160.1	11.28	16.65	21.11	22.95	19.94	40.51	41.96	23.92	17.53	4.07	AT4G33950	SRK2E	7	AG,AP1,AP3,ETT,FLM,JAG,SEP3
	SOV1g010690.1	112.65	138.65	107.79	63.96	39.76	40.23	40.91	64.33	20.69	9.44	AT3G28910	MYB30	3	ETT,LFY,SEP3
	SOV3g000520.1	21.9	20.3	19.95	24.99	36.05	39.39	35.39	18.02	8.04	3.4	AT5G61480	TDR	2	BLR,ETT
	SOV1g046710.1	29.13	35.91	37.42	40.98	34.59	38.9	40.68	19.81	14.2	5.93	AT1G67630	POLA2	1	SEP3
	SOV4g049540.1	50.22	50.94	51.98	56.56	46.57	38.47	36.97	27.4	21.45	6.21	AT2G17250	NOC4	1	FLM
	SOV3g028130.1	26.22	39.52	27.04	22.07	18.24	38.05	23.3	0.76	1.68	0	AT5G14070	ROXY2	1	BLR
	SOV6g034850.1	33.09	32.38	27.19	22.92	20.95	37.98	30.51	13.81	6.3	1.7	AT3G24660	TMKL1	4	BLR,ETT,RGA,SEP3
	SOV3g044560.1	30.24	38.5	36.83	27.88	23.83	37.9	26.25	12.47	5.26	2.89	AT4G37650	SHR	6	AP1,AP3,BLR,ETT,PI,SEP3
	SOV1g040670.1	35.12	32.54	24.62	16.9	11.54	37.4	25.9	18.14	4.52	10.33	AT5G58760	DDB2	3	AP2,FLM,LFY
	SOV2g035050.1	58.99	57.14	48.83	42.77	33.23	36.96	26.66	26.32	12.92	7.24	AT2G37560	ORC2	1	AP2
	SOV4g049790.1	2.9	5.92	12.03	18.25	19.2	36.88	37.21	20.43	0.81	1.88	AT1G17840	WBC11	2	BLR,RGA
	SOV1g013850.1	51.05	47.83	49.28	54.94	39.94	36.83	39.68	30.19	20.14	6.57	AT1G29940	NRPA2	1	BLR
	SOV5g005360.1	69.63	67.07	57.18	24.13	13.44	36.49	34.64	12.18	6.4	11.55	AT4G24670	TAR2	3	AP1,BLR,JAG
	SOV3g015520.1	42.48	34.7	27.15	17.37	14.88	36.23	28.52	9.59	9.8	3.13	AT1G32640	ZBF1	6	AP1,BLR,JAG,LFY,SEP3,SVP
	SOV3g002190.1	35.61	43.36	39.04	41.91	36.96	36.03	38.38	30.49	26.83	9.44	AT3G09210	PTAC13	1	SVP
	SOV6g022770.1	43.08	35.12	27.18	17.62	8	35.53	21.67	5.41	1.19	0.96	AT1G69440	ZIP	8	AP3,BLR,FLM,JAG,PI,RGA,SEP3,SVP
	SOV6g012770.1	38.89	41.63	42.87	51.32	38.91	35.08	37.83	25.08	16.34	5.93	AT5G16750	TOZ	1	RGA
	SOV4g002560.1	54.47	36.69	27.04	20.07	14.77	34.95	24.23	10.92	3.79	2.57	AT1G46264	SCZ	6	AG,AP1,BLR,ETT,PI,SEP3
	SOV2g010180.1	13.43	15	13.96	6.23	1.1	34.86	25.92	7.41	1.2	0.43	AT5G57390	PLT5	4	AP3,BLR,PI,SEP3
	SOV6g036150.1	32.98	32.84	33.21	33.16	21.08	34.78	31.75	23.35	15.02	7.12	AT1G08260	TIL1	2	LFY,RGA
	SOV3g017420.1	28.13	31.5	40.89	42.71	33.33	34.44	35.87	17.14	13	8.96	AT5G18700	RUK	1	BLR
	SOV3g038400.1	14.14	10.89	4.94	5.66	4.4	34.22	13.49	11.08	2.27	0.61	AT5G10510	PLT3	9	AG,AP1,AP3,BLR,ETT,LFY,PI,RGA,SEP3
	SOV1g001120.1	55.67	44.94	40.33	35.95	17.64	33.55	30.06	24.77	9.17	3.83	AT2G31970	RAD50	1	LFY
	SOV3g024880.1	34.58	36.97	37.84	45.87	38.29	33.53	35.75	16.39	13.64	9.79	AT1G11000	MLO4	2	FLM,LFY
	SOV2g025330.1	54.66	42.53	30.81	58.48	17.28	33.06	18.26	6.04	6.06	6.54	AT1G75520	SRS5	3	BLR,PI,SEP3
	SOV6g033160.1	25.11	27.64	23.45	17.05	8.07	32.97	33.36	30.38	15.79	1.85	AT4G28560	RIC7	13	AG,AP1,AP2,AP3,BLR,ETT,FLM,JAG,LFY,RGA,SEP3,SOC1,SVP
	SOV4g005820.1	32.07	37.67	39.18	41.78	39.72	32.78	32.41	26.94	30.26	8.57	AT4G28590	SVR4	2	LFY,SEP3
	SOV1g040110.1	38.72	39.48	37.33	40.74	41.88	32.43	27.71	24.35	7.25	2.25	AT3G04030	MYR2	1	BLR
	SOV5g019960.1	38.66	37.85	38.73	35.33	26.23	32.4	32.16	30.12	21.14	7.03	AT2G36990	SOLDAT8	3	FLC,FLM,SEP3
	SOV2g038290.1	43.2	37.64	23.7	22.37	28.61	32.38	27.95	13.19	17.94	7.39	AT1G78290	SRK2C	1	LFY
	SOV6g048810.1	27.2	26.93	29.67	28.76	19.48	31.57	34.97	18.87	12.51	4.16	AT1G80480	PTAC17	1	RGA
	SOV2g040590.1	23.53	26.54	24.7	24.24	18.09	31.49	26.72	11.82	6.96	2.32	AT1G77720	PPK1	1	LFY
	SOV4g017210.1	24.8	28.31	28.95	36.1	32.61	31.31	34.44	21.99	12.65	4.89	AT3G26410	TRM11	1	FLM
	SOV4g059430.1	6.03	4.81	3.08	4.09	6.97	31.07	32.74	0.82	0.47	0.89	AT2G36870	XTH32	2	AP1,BLR
	SOV1g038920.1	28.98	32.15	34.47	41.13	45.02	30.89	33.44	29.89	30.13	9.78	AT1G59990	RH22	1	SVP
	SOV2g018960.1	20.69	25.4	19.3	51.92	77.65	30.87	66.2	10.07	6.64	8.6	AT5G20630	GLP3B	8	AP1,BLR,ETT,JAG,LFY,RGA,SEP3,SVP
	SOV1g001680.1	36.2	58.87	52.32	31.25	27.66	30.73	25.67	26.33	24.55	9.51	AT3G23730	XTH16	2	BLR,SEP3
	SOV1g023760.1	30.22	31.6	37.34	45.36	31.65	30.52	37.46	28.28	21.28	9.02	AT1G79560	FTSH12	2	BLR,FLM
	SOV4g016170.1	33.86	32.38	31.08	26.23	24.2	30.34	27.2	22.08	13.98	6.2	AT1G65730	YSL7	2	BLR,SEP3
	SOV1g047190.1	29.4	29.16	29.53	26.75	23.29	30.11	27.31	54	16.78	5.94	AT1G67440	emb1688	1	SVP
	SOV6g019250.1	36.51	40.07	36.66	27.94	15.35	29.89	18.41	8.06	4.34	1.21	AT1G46264	SCZ	6	AG,AP1,BLR,ETT,PI,SEP3
	SOV3g034050.1	32.11	29.91	31.02	11.32	4.94	29.82	25.79	11.66	2.92	1.1	AT1G68640	TGA8	5	AG,AP3,BLR,PI,SEP3
	SOV5g002040.1	26.93	26.44	25.99	23.01	14.81	29.63	24.39	18.48	7.1	4.36	AT2G31320	PARP1	1	LFY
	SOV3g008940.1	93.29	79.86	56.92	33.45	19.07	29.15	23.53	50.33	15.14	6.1	AT1G08650	PPCK1	6	BLR,ETT,FLM,LFY,PI,SEP3
	SOV2g029100.1	16.9	18.18	20.31	12.5	11.18	28.69	44.03	19.62	14.33	6.37	AT1G33540	scpl18	2	BLR,RGA
	SOV4g002630.1	43.66	40.96	40.5	44.33	46.25	27.47	24.32	25.54	12.11	6.11	AT2G48010	RKF3	2	BLR,RGA
	SOV5g013930.1	45.33	43.63	44.82	45.76	33.13	27.24	24.68	21.39	14.34	6.24	AT3G18370	SYTF	1	BLR
	SOV3g039360.1	37.73	33.78	30.6	35.44	43.27	26.92	25.7	11.51	5.8	4.11	AT2G17480	MLO8	3	BLR,ETT,SEP3
	SOV2g034960.1	15.57	20.08	28.48	39.64	39.98	26.76	35.08	37.75	16.9	4.97	AT5G23210	SCPL34	3	ETT,LFY,RGA
	SOV2g024060.1	24.79	27.12	30.95	32.13	24.72	26.73	30.16	21.21	18.88	6.73	AT1G80770	PDE318	3	AP3,BLR,PI
	SOV6g026450.1	23.03	26.52	29.38	13.79	5.51	26.68	19.21	6.76	2.08	1.01	AT2G28610	WOX3	9	AP1,AP2,BLR,ETT,JAG,LFY,PI,RGA,SEP3
	SOV3g006440.1	46.26	42.31	43.76	36.39	5.33	26.53	25.28	44.35	5.94	9.77	AT5G24470	PRR5	9	AP1,BLR,ETT,FLM,LFY,RGA,SEP3,SOC1,SVP
	SOV6g005240.1	19.83	21.59	20.37	5.29	2.91	26.5	29.92	2.06	0.64	0.52	AT2G28085	SAUR42	4	AP1,BLR,ETT,SEP3
	SOV6g002010.1	26.46	28.89	30.52	28.25	40.79	26.45	27.23	12.67	10.51	3.86	AT4G21790	TOM1	2	BLR,ETT
	SOV6g032280.1	21.65	21.14	21.21	19.35	11.26	26.19	20.77	16.11	7.69	3.52	AT4G02390	PP	1	ETT
	SOV1g045080.1	45.81	39.26	33.5	18.32	11.15	26.08	19.14	19.58	6.51	4.24	AT2G36380	PDR6	1	SEP3
	SOV4g055850.1	56.55	60.48	59.09	52.89	43.35	25.78	24.92	11.2	11.64	3.81	AT1G17110	UBP15	8	AG,AP3,BLR,JAG,LFY,PI,RGA,SEP3
	SOV1g031900.1	24.73	22.8	23.08	18.51	11.39	25.63	18.45	20.39	8.89	6.44	AT1G66730	LIG6	7	AP2,ETT,FLM,JAG,LFY,RGA,SEP3
	SOV3g021030.1	29.19	33.88	30.9	25.81	19.99	25.12	22.14	9.92	8.09	4.71	AT2G42120	POLD2	1	BLR
	SOV3g010800.1	30.45	29.35	36.98	33.51	40.66	24.92	27.23	12.84	11.46	6.35	AT2G18790	PHYB	5	BLR,FLC,FLM,RGA,SVP
	SOV1g028500.1	26.65	24.77	17.05	27.85	28.78	24.57	18.54	14.22	4.28	3.11	AT3G55950	CCR3	2	BLR,ETT
	SOV1g001450.1	7.32	4.5	1.67	2.23	4.77	24.33	11.34	9.14	3.4	1.65	AT4G15550	IAGLU	6	BLR,ETT,FLM,LFY,RGA,SEP3
	SOV1g036890.1	25.98	26.56	35.07	38.03	43.62	24.31	24.39	20.14	7.42	4.01	AT3G24550	PERK1	5	BLR,FLM,LFY,SEP3,SVP
	SOV4g059410.1	23.86	26.55	28.62	31.34	37.52	24.22	27.24	18.07	18.83	6.33	AT1G48880	TBL7	1	LFY
	SOV1g011560.1	19.7	11.57	9.47	9.86	11.44	24.1	21.33	70.02	17.72	8.8	AT5G62670	HA11	9	AP3,BLR,ETT,FLM,JAG,LFY,PI,RGA,SEP3
	SOV5g016670.1	31.32	40.79	32.37	22.23	27.89	23.8	13.03	3.88	2.37	1.6	AT5G05340	PRX52	2	AP2,LFY
	SOV6g026980.1	20.87	20.18	14.24	15.15	11.08	23.74	19.58	11.59	4.69	1.49	AT2G30140	UGT87A2	3	AP2,PI,SEP3
	SOV3g014830.1	22.8	25.68	28.6	28.24	26.34	23.32	24.17	18.73	20.33	5.77	AT3G06430	PPR2	2	FLC,SVP
	SOV5g020570.1	6.4	5.88	4.3	9.44	14.45	23.05	29.93	0.99	1.23	2.59	AT2G36870	XTH32	2	AP1,BLR
	SOV2g034040.1	22.98	21.5	19.38	17.04	14.64	22.84	16.34	27.18	11.55	7.59	AT1G79610	NHX6	3	AP3,FLM,PI
	SOV2g037070.1	16.79	16.5	20.63	21.6	16.21	22.57	25.41	12.33	11.11	8.28	AT4G14700	ORC1A	6	AG,AP3,BLR,LFY,PI,SEP3
	SOV1g015970.1	30.79	31.53	29.95	28.83	30.74	22.4	22.51	20.49	18.5	6.13	AT5G11270	OCP3	3	AP3,BLR,PI
	SOV3g047900.1	23.07	22.69	26.58	28.65	25.68	22.38	27.43	17.82	14.04	6.26	AT1G63680	PDE316	3	LFY,SEP3,SVP
	SOV2g018880.1	12.24	14.54	15.12	14.44	16.11	22.37	19.79	14.93	3.06	1.7	AT2G26700	PID2	2	AG,BLR
	SOV2g026050.1	39.36	33.15	24.56	17.44	15.02	22.01	18.89	8.54	8.15	2.35	AT5G48150	PAT1	4	BLR,ETT,JAG,SEP3
	SOV3g009080.1	87.31	38.9	1.79	1.05	2.66	21.39	16.18	0.41	0	0	AT1G07090	LSH6	13	AG,AP1,AP2,BLR,ETT,FLM,JAG,LFY,PI,RGA,SEP3,SOC1,SVP
	SOV1g028060.1	33.23	32.42	33.86	30.46	23.95	21.35	21.84	14.54	20.82	7.61	AT3G56040	UGP3	1	SVP
	SOV4g026810.1	17.45	19.93	16.73	19.37	22.94	21.24	32.7	8.88	17.93	16.69	AT3G52820	PAP22	1	BLR
	SOV1g027160.1	13.87	15.02	13.42	10.23	8.39	21.05	20.55	15.2	6.24	5.4	AT3G10960	AZG1	1	BLR
	SOV2g036840.1	19.69	18.84	19.22	17.85	15	20.72	22.28	14.74	14.56	6.1	AT1G71720	RLSB	5	ETT,FLM,LFY,RGA,SEP3
	SOV2g038250.1	20.24	26.24	33.27	60.37	262.76	20.33	21.88	34.22	7.34	15.19	AT5G64260	EXL2	12	AP1,AP2,AP3,BLR,ETT,FLM,JAG,LFY,PI,RGA,SEP3,SVP
	SOV4g003030.1	29.53	26.27	31.84	31.59	34.39	20.14	19.24	14.47	5.54	5.37	AT4G23180	RLK4	2	BLR,RGA
	SOV4g016660.1	29.6	26.78	22.54	17.48	11.97	20.09	16.71	14.52	5.47	3.14	AT5G17240	SDG40	5	AG,LFY,PI,RGA,SEP3
	SOV2g000870.1	16.74	11.1	2.16	0.85	0.87	19.26	10.62	1.37	0.6	0.03	AT5G57090	WAV6	2	BLR,LFY
	SOV2g028490.1	21.89	16.3	5.12	3.97	3.1	18.94	17.4	2.35	2.22	1.25	AT2G44745	WRKY12	2	BLR,LFY
	SOV2g034250.1	25.55	23.63	24.65	25.16	13.82	18.9	20.48	19.49	11.63	3.22	AT3G61780	emb1703	1	FLM
	SOV3g008170.1	17.83	18.18	17.68	14.01	9.42	18.85	20.97	8.29	3.72	2.89	AT5G53460	GLT1	1	BLR
	SOV4g057380.1	22.7	23.42	24.4	25.4	21.41	18.74	21.51	14.4	11.25	4.5	AT3G16260	TRZ4	1	SVP
	SOV2g033600.1	22.72	24.99	34.33	22.82	11.59	18.63	20.46	28.12	5.53	6.04	AT1G52190	NRT1.11	5	AP1,BLR,ETT,PI,SEP3
	SOV4g055880.1	76.85	75.45	59.16	23.13	28.71	18.5	15.07	4.99	2.74	1.47	AT3G14440	STO1	2	BLR,RGA
	SOV1g016460.1	16.03	15.96	17.75	13.11	10.64	17.96	17.48	15.85	9.32	3.06	AT5G11380	DXS3	3	ETT,LFY,SEP3
	SOV5g024980.1	33.57	34.65	34.35	22.52	14.69	17.94	14.83	6.14	2.83	2.64	AT2G34650	PID	8	AP1,AP3,BLR,ETT,JAG,LFY,RGA,SEP3
	SOV5g031110.1	17.91	17.74	20.3	19.89	22.18	17.75	19.2	13.69	14.59	5.85	AT4G16390	SVR7	9	AG,AP1,AP2,AP3,BLR,ETT,LFY,PI,SEP3
	SOV4g046610.1	23.33	22.44	23.9	19.94	15.22	17.19	20.29	16.07	9.95	3.78	AT2G15820	OTP51	1	SVP
	SOV1g016780.1	10.48	11.87	9.57	6.2	2.46	17.19	11.89	3.03	0.76	0.48	AT5G11320	YUC4	10	AG,AP1,AP3,BLR,ETT,JAG,LFY,PI,RGA,SEP3
	SOV1g040890.1	21.39	16.64	8.92	3.2	2.08	16.98	8.4	6.1	0.9	0.92	AT3G08510	PLC2	1	SVP
	SOV2g032190.1	12.73	14.04	10.97	14.13	11.72	16.79	12.45	15.74	18.73	6.59	AT1G21970	NF-YB9	3	BLR,FLM,RGA
	SOV1g031330.1	33.67	27.7	21.57	35.71	98.83	16.73	14.19	5.31	16.37	9.72	AT3G02550	LBD41	6	AP3,BLR,ETT,FLM,SEP3,SVP
	SOV1g030460.1	12.82	18.14	17.51	25.52	27.07	16.71	22.14	23.98	23.94	7.22	AT2G22870	EMB2001	3	BLR,FLM,SVP
	SOV4g001010.1	62.31	50.01	39.99	37.22	10.84	16.65	10.27	58.34	8.6	5.44	AT3G20810	JMJD5	3	FLC,FLM,SVP
	SOV4g055980.1	36.32	43.49	28.86	15.76	15.88	16.24	13.76	11.39	2.51	0.79	AT1G53700	WAG1	2	RGA,SEP3
	SOV6g029350.1	2.36	2.41	0.99	1.05	1.1	16.22	10.42	72.04	7.8	2.84	AT4G34131	UGT73B3	10	AP1,AP2,BLR,ETT,FLC,FLM,JAG,SEP3,SOC1,SVP
	SOV1g038100.1	59.54	45.06	40.19	32.4	1.5	15.99	9.03	78.9	14.36	19.9	AT1G68050	FKF1	2	FLM,SEP3
Later stages	SOV1g021870.1	36.4	1.57	2.86	1.45	5.7	5.89	25.92	3.14	261.84	3618.43	AT4G01470	TIP1;3	3	AP1,BLR,SEP3
	SOV4g003140.1	47.08	2.45	3.36	4.53	9.96	11.74	34.08	2.88	117.2	2703.21	AT1G55570	sks12	1	FLM
	SOV1g041430.1	0.69	1.38	2.82	4.67	186.81	2.7	3.7	152.01	1469.47	2304.76	AT5G50260	CEP1	5	AG,AP3,ETT,PI,SEP3
	SOV1g011440.1	30.35	1.72	2.01	1.73	6.33	5.94	17.19	1.83	64.98	2100	AT1G14420	AT59	5	ETT,JAG,LFY,RGA,SEP3
	SOV4g003120.1	28.97	1.64	2.08	2.2	7.04	7.15	23.25	1.5	15.47	1188.93	AT1G55570	sks12	1	FLM
	SOV2g016510.1	18.79	5.35	5.65	4.37	5.21	6.6	13.39	3.81	8.87	814.08	AT1G67290	GLOX1	1	LFY
	SOV2g028080.1	3.97	4.45	10.21	24.74	101.98	4.2	12.99	330.91	1954.51	569.9	AT3G45010	scpl48	1	LFY
	SOV3g009270.1	0.16	0.63	18.66	113.92	156.24	0.17	10.22	153.51	1127.05	515.46	AT3G23410	FAO3	1	SEP3
	SOV3g022540.1	1.62	0.05	0.24	0.12	0.19	0.72	2.23	0	58.95	501.02	AT1G26480	GRF12	1	FLC
	SOV4g026050.1	10.69	0.53	0.41	0.54	1.01	0.95	4.3	0.41	13.79	498.48	AT2G32460	MYB101	2	BLR,SEP3
	SOV1g021970.1	0	0	0	0	1.2	0	0	0.28	300.69	498.25	AT2G39510	UMAMIT14	1	BLR
	SOV6g043720.1	20.27	11.43	10.59	9.72	8.08	15.72	18.78	4.48	6.16	473.27	AT2G46500	UBDK GAMMA 4	1	PI
	SOV6g007430.1	3.46	0.85	0.53	0.53	1.65	0.39	1.62	1.3	4	461.96	AT5G60860	RABA1f	5	BLR,FLM,LFY,RGA,SVP
	SOV1g029630.1	4.89	2.84	3.15	1.91	1.8	1.32	2.98	1.09	3.96	456.31	AT1G07410	RABA2b	1	SEP3
	SOV2g016270.1	9.28	5.93	6.98	19.26	33.73	5.75	9.18	93.1	165.06	371.78	AT1G77210	STP14	4	AG,PI,SEP3,SOC1
	SOV2g014300.1	0	0	0.06	0.14	0.62	0	0.87	40.63	432.67	329.38	AT4G18550	DSEL	3	FLM,LFY,SEP3
	SOV3g045980.1	7.43	2.95	1.34	0.73	1.12	2.13	4.2	1.26	15.93	326.42	AT4G36490	SFH12	1	SVP
	SOV6g048500.1	0.08	0.02	0	0.1	0.04	0.48	0.31	0.42	13.94	316.72	AT4G37390	YDK1	6	AP3,BLR,ETT,FLM,RGA,SEP3
	SOV3g033780.1	9.88	9.36	7.65	6.03	9.53	8.43	12.97	7.41	12.54	294.27	AT1G68570	NPF3.1	6	BLR,FLC,FLM,SEP3,SOC1,SVP
	SOV2g005080.1	5.62	3.99	0.62	1.04	1.32	2.57	2.08	3.57	34.87	288.72	AT3G43120	SAUR39	1	LFY
	SOV2g040140.1	0.73	0.04	0.12	0.04	0.52	0.22	0.83	0.94	125.88	286.22	AT1G22710	SUT1	1	LFY
	SOV4g000950.1	2.36	2.63	15.68	10.89	17.92	4.2	12.12	42.64	198.21	263.27	AT3G45140	LOX2	6	AP2,BLR,FLM,LFY,RGA,SEP3
	SOV3g035900.1	10.9	7.97	7.95	7.07	4.49	7.33	9.12	31.06	17.71	256.16	AT2G13680	GLS2	1	LFY
	SOV4g002040.1	13.14	1.84	4.89	27.71	114.02	3.98	8.39	113.03	50.75	249.34	AT5G40780	LHT1	2	BLR,ETT
	SOV1g045420.1	0.58	0.99	1.84	0.74	34.09	2.06	3.03	10.76	73.59	244.36	AT2G23180	CYP96A1	7	AP1,BLR,ETT,JAG,LFY,RGA,SEP3
	SOV3g000620.1	1.12	0.05	0	0.05	0.32	0.47	0.44	0.09	31.07	238.43	AT3G47440	TIP5;1	3	BLR,LFY,RGA
	SOV5g033070.1	6.85	6.92	16.13	35.31	105.95	8.53	12.51	22.75	77.79	215.43	AT1G29050	TBL38	4	AP1,BLR,ETT,SEP3
	SOV5g033780.1	2.56	0.21	0.25	0.43	3.71	0.88	2.63	2.44	10.12	201.3	AT4G35790	PLDDELTA	1	BLR
	SOV1g040030.1	0	0.03	0.18	0.21	1.27	0.07	0.69	454.46	507.43	199.9	AT2G23620	MES1	1	BLR
	SOV1g007070.1	0.98	0.07	0.06	0.08	0.15	0.31	0.81	0.05	7.13	195.98	AT3G56960	PIP5K4	1	LFY
	SOV6g049690.1	7.5	5.25	5.62	7.85	14.91	7.24	8.54	14.1	24.27	192.15	AT1G12240	VI2	5	AG,BLR,ETT,PI,SEP3
	SOV3g047150.1	9.99	12.51	16.71	25.19	57.93	7.51	10.41	20.4	77.32	174.06	AT1G78290	SRK2C	1	LFY
	SOV1g044650.1	14.53	0.85	1.73	0.97	3.46	3.68	10.61	0.91	0.21	168.53	AT5G02260	EXPA9	5	AP1,BLR,ETT,PI,SEP3
	SOV4g050040.1	0.38	0.04	0.04	1.06	5.09	0.75	0.79	0.64	34.01	154.17	AT4G21790	TOM1	2	BLR,ETT
	SOV3g004940.1	65.09	62.9	52.82	74.67	92.24	14.35	15.21	8.18	105.86	149.19	AT5G53370	PMEPCRF	4	AP1,BLR,RGA,SEP3
	SOV4g013300.1	12.61	10.75	8.8	6.4	5.04	12.35	9.72	18.11	15.57	144.4	AT3G05140	RBK2	2	BLR,FLM
	SOV4g047900.1	2.59	0	0.19	0.18	0.74	0.6	2.14	0.15	0.54	139.1	AT1G52580	RBL5	2	FLM,SOC1
	SOV1g033070.1	9.91	13.63	15.13	8.66	8.45	5.96	5.95	10.23	6.47	130.84	AT3G27960	KLCR2	6	BLR,ETT,FLM,JAG,LFY,SEP3
	SOV1g044640.1	10.43	0.75	0.67	0.6	2.33	2.76	10.41	0.61	0.28	125.18	AT5G02260	EXPA9	5	AP1,BLR,ETT,PI,SEP3
	SOV6g035940.1	8.31	6.62	6.07	4.22	3.51	5.73	4.22	5.6	64.81	124.69	AT1G55180	PLDEPSILON	1	SEP3
	SOV2g038850.1	11.23	10.83	10.79	8.68	6.23	8.06	8.18	10.42	21.58	123.52	AT4G24580	REN1	1	BLR
	SOV2g021680.1	1.33	2.2	4.65	5.32	2.49	1.19	2.81	1.18	5.72	117.77	AT4G33790	G7	1	BLR
	SOV1g001550.1	35.39	29.24	19.09	32.75	578.26	8.98	17.95	31.6	84.21	114.06	AT4G30270	XTH24	5	BLR,ETT,LFY,PI,SEP3
	SOV3g020300.1	2.84	3.37	1.42	2.54	3.73	3.08	1.87	11.94	36.33	109.5	AT3G12160	RABA4D	4	FLM,JAG,LFY,RGA
	SOV1g032730.1	1.77	1.59	1.25	1.68	1.01	1.04	0.52	60.79	841.46	109.41	AT2G26250	KCS10	7	AP1,AP2,BLR,ETT,LFY,RGA,SEP3
	SOV2g029320.1	1.73	0.09	0.05	0.05	0.16	0.36	0.76	0.08	1.98	98.46	AT4G25434	NUDT10	2	BLR,LFY
	SOV4g010570.1	0.41	0.15	0.06	0.08	0.02	0.08	0.16	64.31	991.12	96.63	AT1G71160	KCS7	1	BLR
	SOV1g016450.1	1.39	0.64	0.82	0.62	0.74	0.97	1.83	1.74	16.25	93.06	AT1G15460	BOR4	2	BLR,LFY
	SOV6g034610.1	0.54	0	0	0	0.12	0.67	0.8	0.72	16.65	92.21	AT3G45280	SYP72	1	BLR
	SOV4g056490.1	10.01	6.04	5.33	10.29	11.56	8.34	7.27	16.57	12.19	92.09	AT5G10930	SnRK3.24	8	AP1,AP2,BLR,ETT,FLM,JAG,RGA,SEP3
	SOV1g034410.1	2.68	4.12	7.76	10.79	18.69	2.7	5.05	25.39	130.3	86	AT2G38080	LMCO4	1	AP2
	SOV2g038230.1	9.03	14.69	10.48	26.18	42.21	12.98	9.41	34.48	108.72	83.64	AT5G26340	STP13	2	RGA,SEP3
	SOV1g023500.1	0.71	0	0.43	0.53	0	0	0.29	0	11.08	81.9	AT1G76650	CML38	6	AP1,ETT,LFY,PI,SEP3,SVP
	SOV5g001520.1	2.12	2.33	2.18	2.06	2.06	1.05	1.6	1.19	43.39	79.82	AT2G38940	PHT1;4	2	JAG,SEP3
	SOV1g022390.1	4.05	2.44	2.51	4.29	6.18	6.32	3.1	23.35	45.5	78.32	AT3G28210	SAP12	1	SVP
	SOV5g007260.1	0.24	0.04	0.04	0.02	0.05	0.14	0.33	0.07	0.77	74.6	AT2G42010	PLDBETA1	4	AG,BLR,FLM,LFY
	SOV5g012380.1	0.66	0.02	0.04	0.02	0.33	0.25	0.97	0.15	5.4	73.59	AT5G41040	RWP1	5	AP1,AP2,LFY,RGA,SEP3
	SOV2g000830.1	0.28	0.9	0.49	0.55	0.08	0.75	0.81	0.9	21.96	71.88	AT2G19330	PIRL6	1	FLM
	SOV6g022900.1	0.39	0.26	0.16	0.11	0.03	0.07	0.05	71.89	674.79	71.31	AT5G13930	TT4	2	BLR,SEP3
	SOV6g022890.1	0.39	0.26	0.16	0.11	0.03	0.07	0.05	71.89	674.79	71.31	AT5G13930	TT4	2	BLR,SEP3
	SOV2g038860.1	1.29	1.09	4.79	5.76	19.62	2.79	12.5	58.82	106.14	71.28	AT5G58260	NdhN	1	FLM
	SOV2g020080.1	9.24	10.81	12.2	14.66	16.05	9.31	9.54	36.71	18.76	68.47	AT5G20250	RS6	9	BLR,ETT,FLC,FLM,LFY,PI,SEP3,SOC1,SVP
	SOV1g019060.1	4.76	3.56	2.06	2.59	2.79	5.62	4.66	14.85	155.01	68.26	AT3G08040	MAN1	1	BLR
	SOV2g014780.1	7.27	0.66	0.78	0.86	0.97	3.39	4.21	0.41	0.1	67.13	AT5G02260	EXPA9	5	AP1,BLR,ETT,PI,SEP3
	SOV1g012080.1	2.14	8.04	35.06	31.23	23.33	0.35	1.56	13.18	34.66	66.68	AT3G63440	CKX6	10	AG,AP1,AP2,AP3,BLR,ETT,LFY,PI,RGA,SEP3
	SOV3g033450.1	0.97	2.2	3.33	3.26	1.11	0.41	3.88	6.94	87.78	65.6	AT1G68540	TKPR2	1	BLR
	SOV1g044880.1	1.29	1.15	0.85	2	2.24	0.75	1.44	1.61	2.34	63.8	AT2G24400	SAUR38	1	FLM
	SOV3g034900.1	0.81	0.94	0.93	1.83	3.22	1.78	3.27	2.29	31.56	61.75	AT1G68740	PHO1;H1	2	BLR,SEP3
	SOV3g046150.1	2.57	5.82	17	49.72	112.62	4.48	8.28	16.95	42.59	61.63	AT5G66390	PRX72	1	RGA
	SOV4g010010.1	0.77	0.15	0.24	0.24	0.39	0.32	0.42	6.7	12.18	61.25	AT5G27000	KATD	2	BLR,ETT
	SOV4g042620.1	0.11	0.12	0.83	0.8	0.3	0.12	0.14	1.91	76.79	60.2	AT3G13050	NiaP	2	ETT,LFY
	SOV1g024860.1	13.31	13.58	35.2	26.5	44.42	9.75	19.93	141.51	65.16	58.95	AT4G20260	PCAP1	5	AP3,BLR,RGA,SEP3,SVP
	SOV6g031390.1	11.65	13.73	12.5	10.95	19.79	6.5	5.94	20.95	27.64	58.26	AT1G02880	TPK1	1	BLR
	SOV5g008830.1	12.4	22.05	33.34	31.24	55.7	9.03	21.47	60.5	97.96	56.9	AT1G18730	PnsB4	11	AG,AP3,BLR,ETT,FLM,JAG,LFY,PI,RGA,SEP3,SVP
	SOV1g041690.1	10.09	8.19	6.56	5.77	5.37	3.08	4.36	12.41	44.27	55.56	AT3G48270	CYP71A26	1	LFY
	SOV1g036930.1	2.45	4.85	13.25	17.18	15.67	7.57	6.94	14.22	39.04	54.88	AT5G25620	YUC6	1	BLR
	SOV4g047880.1	0	0	0	0	4.53	0	0.33	10.65	49.98	54.22	AT1G15360	WIN1	7	AP1,AP2,BLR,JAG,LFY,RGA,SEP3
	SOV3g005060.1	8.76	9.71	10.34	12.84	13.62	9.78	7.61	12.32	32.43	52.9	AT5G24270	SOS3	2	BLR,SEP3
	SOV1g032600.1	0.48	0	0.06	0.03	0.09	0.16	0.21	0	6	52	AT5G14870	CNGC18	2	BLR,ETT
	SOV1g003530.1	0.52	0.71	0.45	0.37	2.73	0.07	0.41	1.92	8.99	51.76	AT5G04200	MCP2f	2	FLM,LFY
	SOV1g004010.1	0.5	0.15	0.11	0.14	0.42	0.07	0.04	0.06	76.41	49.12	AT3G52780	PAP20	1	ETT
	SOV3g000870.1	5.63	3.87	4.07	3.53	2.4	4.41	3.5	9.75	10.95	48.84	AT5G62310	IRE	1	SVP
	SOV6g024900.1	0.11	0.07	0.15	0.03	0.04	0.06	0.59	2640.53	485.03	48.52	AT1G68540	TKPR2	1	BLR
	SOV2g001210.1	0.44	0.09	0.06	0.09	3.01	0.16	0.28	26.48	135.88	48.44	AT1G65730	YSL7	2	BLR,SEP3
	SOV1g032870.1	0.19	0.15	0.01	0.06	0.03	0.14	0.15	163.75	578.38	47.64	AT1G78960	LUP2	2	AP2,SEP3
	SOV2g034990.1	1.66	3.36	7.88	9.99	26.83	1.69	7.18	6.44	54.81	47.62	AT4G27030	FADA	1	RGA
	SOV1g015050.1	0.99	0.35	0.37	0.37	1.06	0.54	0.55	29.37	60.56	44.33	AT3G08720	S6K2	7	AP1,AP3,FLM,LFY,PI,SEP3,SOC1
	SOV1g016410.1	1.99	2.08	2.38	2.38	1.33	2.27	2.12	3.44	2.56	44.26	AT2G26650	KT1	1	SEP3
	SOV1g012600.1	0.17	0.03	0	0	0	0.09	0.52	0	5.08	43.97	AT3G12740	ALIS1	2	BLR,RGA
	SOV2g038880.1	0.18	0.2	0.47	0.49	0.87	0.79	2.41	3.82	3.24	43.57	AT1G43710	SDC1	1	SEP3
	SOV1g028250.1	0.8	0.83	0.41	1.08	0.73	0.37	0.79	59.63	110.97	43.28	AT5G67300	MYBR1	11	AG,AP1,AP3,BLR,ETT,FLM,LFY,PI,RGA,SEP3,SVP
	SOV3g048050.1	2.3	2.29	11.35	21.85	52.47	3.93	20.43	113.34	61.67	43.18	AT5G65730	XTH6	6	AP1,BLR,JAG,LFY,RGA,SEP3
	SOV6g024370.1	0.11	0.01	0.01	0	0.01	0.05	0.09	0.04	7.03	43.04	AT2G20370	RSA3	2	BLR,LFY
	SOV3g033430.1	0.2	1.1	1.53	0.85	1.08	0	0.19	7.95	64.07	43.03	AT1G68540	TKPR2	1	BLR
	SOV1g043970.1	1.6	2.21	5.72	17.69	18.57	3.49	4.17	3.53	16.64	42.41	AT3G14310	PME3	6	BLR,ETT,FLM,RGA,SEP3,SVP
	SOV5g004880.1	11.42	9.71	8.02	6.34	6.13	7.94	5.32	7.47	9.87	41.59	AT3G48260	WNK3	1	LFY
	SOV5g013540.1	3.09	0.31	0	0.26	0.82	1.63	5.16	0	0	40.97	AT1G80920	Toc12	3	FLM,SEP3,SVP
	SOV2g017050.1	0.21	0.27	0.7	0.29	0.65	0.78	0.92	6.98	80.82	40.41	AT3G52780	PAP20	1	ETT
	SOV2g016820.1	1.63	1.11	1.22	0.74	0.92	1.07	1.29	2.19	1.71	39.84	AT3G24620	ROPGEF8	1	PI
	SOV1g015640.1	11.38	8.53	9.47	8.39	7.07	10.74	11.49	9.01	16.87	39.64	AT5G66020	SACIB	1	SEP3
	SOV4g054950.1	0.11	0.23	0	0.14	0.24	0.39	0.29	243.43	372.43	39.48	AT2G30900	TBL43	3	AP1,BLR,ETT
	SOV4g006250.1	0.05	0	0	0.05	0	0	0	0	19.01	37.67	AT2G13570	NF-YB7	2	FLM,SEP3
	SOV2g038180.1	151.05	224.48	133.17	84.96	118.07	5.33	4.21	185.39	20.35	37.17	AT4G08950	EXO	11	AG,AP1,AP3,BLR,ETT,FLM,JAG,LFY,RGA,SEP3,SVP
	SOV2g025640.1	12.12	14.3	13.46	11.98	9.59	4.37	3.59	115.67	18.89	37.05	AT4G40040	H3.3	8	AP3,BLR,FLM,LFY,PI,RGA,SEP3,SVP
	SOV1g047320.1	5.16	4.54	5.94	7.17	13.94	6.61	7.89	26.62	35.97	36.25	AT1G27920	MAP65-8	4	BLR,ETT,JAG,LFY
	SOV3g042380.1	7.67	7.2	5.51	5.67	13.41	7.26	6.53	16.16	4.53	35.15	AT4G36990	TBF1	2	BLR,ETT
	SOV1g032590.1	0.22	0	0	0.04	0	0	0.45	0	6.07	33.78	AT5G14870	CNGC18	2	BLR,ETT
	SOV3g048140.1	19.69	21.6	20.41	20.54	13.33	15.12	8.01	7.2	8.7	33.59	AT2G18460	LCV3	1	BLR
	SOV3g041580.1	7.74	7.28	9.04	9.23	9.5	3.32	4.61	6.13	5.67	32.53	AT5G66850	MAPKKK5	4	BLR,JAG,LFY,SEP3
	SOV6g040700.1	2.61	1.72	1.98	1.43	0.77	3.46	1.28	326.49	37.29	32.37	AT2G42940	TEK	1	SEP3
	SOV1g001660.1	7.41	11.32	7.75	5.09	5.22	15.31	6.69	4.29	18.42	32.35	AT4G30270	XTH24	5	BLR,ETT,LFY,PI,SEP3
	SOV3g027280.1	6.92	6.44	4.74	4.53	7.17	6.74	5.78	21.41	18.09	32.04	AT2G02040	PTR2-B	1	SVP
	SOV1g013120.1	18.8	11.42	3.94	4.33	6.29	3.82	5.2	14.11	57.59	32.01	AT3G57040	ATRR4	4	BLR,FLM,LFY,SEP3
	SOV2g004630.1	2.39	1.89	3.12	4.19	6.77	1.73	2.27	10.27	8.33	30.89	AT1G17370	UBP1B	4	BLR,ETT,LFY,SEP3
	SOV1g012500.1	1.41	3.53	8.1	8.07	7.31	3.62	2.5	2.89	14.64	30.66	AT1G29050	TBL38	4	AP1,BLR,ETT,SEP3
	SOV5g000290.1	8.03	7.47	8.08	8.63	9.47	8.52	9.23	10.76	12.36	29.24	AT2G47140	SDR5	1	BLR
	SOV1g039430.1	1.88	3.64	7.25	11.34	21.97	4.31	5.73	225.21	27.03	29.2	AT1G10550	XTH33	3	JAG,RGA,SEP3
	SOV4g042630.1	0.29	0.31	0.21	1.83	6.97	0.46	1.04	13.35	8.59	28.56	AT3G13050	NiaP	2	ETT,LFY
	SOV2g024200.1	6.42	7.23	14.75	14.41	9.36	12.64	9.6	22.24	20.18	28.36	AT3G60160	MRP9	8	AP2,BLR,ETT,FLM,JAG,PI,RGA,SEP3
	SOV1g025390.1	0	0	0.04	0	0.25	0	0	4.48	68.95	27.77	AT3G63110	IPT3	2	BLR,LFY
	SOV4g039590.1	163.66	154.26	109.93	40.7	95.03	10.38	9.53	27.52	29.19	27.47	AT4G27410	RD26	9	AG,AP1,ETT,FLC,FLM,LFY,PI,SEP3,SVP
	SOV6g044930.1	0	0	0	0	0.06	0.17	0	0.29	0.75	26.74	AT5G47450	TIP2;3	1	LFY
	SOV3g012410.1	0	0	0.02	0	0.02	0	0.61	421.27	61	26.46	AT3G59530	LAP3	2	SEP3,SVP
	SOV4g009950.1	2.27	2.6	2.02	2.95	1.99	2.6	3	2.19	4.22	25.93	AT3G05710	SYP43	5	AP3,FLM,LFY,PI,SEP3
	SOV1g034660.1	1.34	1.08	0.39	0.41	0.42	1.16	0.84	47.93	15.48	25.81	AT5G59810	SBT5.4	3	AP1,ETT,SEP3
	SOV3g039900.1	11.77	13.67	17.88	17.37	19.71	9.03	15.94	39.37	56.42	25.05	AT4G39710	PnsL4	3	BLR,LFY,RGA
	SOV1g023610.1	0.18	0.52	1.02	2.47	4.39	0.56	1.01	0.82	3.1	24.67	AT3G12750	ZIP1	1	BLR
	SOV4g007450.1	9.99	9.86	10.45	8.7	8.79	8.31	8.02	8.58	7.83	22.84	AT5G08710	RUG1	8	AG,AP1,AP3,BLR,FLM,PI,RGA,SEP3
	SOV1g037990.1	10.34	11	11.35	11.78	11.05	8.16	10.75	8.23	26.42	22.77	AT1G69850	NTL1	6	AP2,BLR,JAG,LFY,RGA,SEP3
	SOV2g030900.1	3.73	4.57	3.61	1.96	2.75	2.23	1.09	9.32	6.57	22.75	AT3G61060	PP2-A13	2	BLR,LFY
	SOV4g000760.1	0.07	0	0.07	0	0.27	7.18	4.43	8.3	10.27	22.34	AT1G04640	LIP2	1	BLR
	SOV3g026580.1	1.33	1.52	0.74	0.95	35.98	1.38	1.4	0.81	9.36	21.96	AT3G22200	POP2	6	AP1,AP3,BLR,ETT,PI,SEP3
	SOV1g028350.1	8.63	8.16	7.18	6.59	9.98	6.51	10.59	41.3	65.34	21.83	AT3G55990	TBL29	5	AP1,ETT,FLM,SEP3,SVP
	SOV6g014170.1	4.98	9.8	24.5	70.46	144.2	9.9	9.83	215.32	92.64	21.57	AT1G11260	STP1	5	BLR,FLM,LFY,SEP3,SVP
	SOV3g013180.1	0.34	0.43	0.64	1.24	4.99	1.33	1.5	31.15	42.77	20.27	AT5G67210	IRX15-L	4	BLR,JAG,RGA,SEP3
	SOV2g026620.1	2.54	1.73	3.23	6.28	31.25	3.09	4.37	23.89	24.27	20.13	AT1G05000	PFA-DSP1	2	BLR,SEP3
	SOV1g044910.1	0.15	0.26	0.27	0.12	0.19	0.16	0.26	92.84	273.26	20.13	AT2G17570	cPT1	6	AP1,BLR,JAG,PI,RGA,SEP3
	SOV5g003790.1	3.33	2.88	4.02	3.62	3.16	2.15	2.02	1.67	6.25	20	AT5G57560	XTH22	6	AP1,ETT,LFY,RGA,SEP3,SVP
	SOV4g000330.1	0.01	0.02	0.01	0.14	0.32	0.03	0.13	1.93	16.52	18.9	AT5G17230	PSY	6	AG,BLR,LFY,PI,RGA,SEP3
	SOV1g003860.1	11.34	11.45	9.85	9.49	11.77	3.81	4.73	13.82	7.18	18.36	AT5G58560	FOLK	7	AG,AP1,AP3,LFY,PI,RGA,SEP3
	SOV1g026420.1	5.2	5.22	5.93	5.22	4.38	5.61	3.71	8.87	8.39	18.27	AT1G05500	SYTE	2	RGA,SEP3
	SOV1g046090.1	0.13	0.35	0.2	0.17	5.92	0.04	0.74	22.04	51.09	18.27	AT1G24540	CYP86C1	5	AP1,BLR,FLM,RGA,SEP3
	SOV1g019320.1	25	24.58	22.95	30.7	25.62	1.62	1.6	10.87	29.31	18.19	AT5G13700	PAO1	9	AP1,AP2,BLR,ETT,FLM,PI,RGA,SEP3,SVP
	SOV1g020430.1	0.19	0.6	0.71	1.24	2.5	1.43	1.86	7.08	39.78	17.98	AT5G15630	IRX6	2	BLR,LFY
	SOV4g001330.1	2.81	2.19	3.24	5.33	5.66	3.18	3.98	7.54	6.84	17.72	AT3G57650	LPAT2	1	BLR
	SOV4g010220.1	2.83	3.56	3.72	4.14	4.16	2.72	2.44	5.21	12.56	17.67	AT3G05630	PLDZETA2	1	AP3
	SOV1g027370.1	2.26	1.7	8.53	17.14	56.95	3.19	5.58	37.34	38.89	17.52	AT5G05340	PRX52	2	AP2,LFY
	SOV1g040460.1	5.3	5.5	5.34	7.14	6.57	7.48	5.64	7.77	2.83	16.96	AT2G13650	GONST1	1	LFY
	SOV4g051820.1	0.72	1.16	5.99	5.15	13.35	3.04	6.35	19.18	31.71	16.74	AT1G76160	sks5	7	AP1,BLR,JAG,LFY,RGA,SEP3,SVP
	SOV1g048010.1	0.07	0	0	0.06	0	0	0.09	289.79	43.68	16.63	AT5G13170	SWEET15	5	BLR,ETT,LFY,RGA,SEP3
	SOV5g031140.1	2.19	2.03	1.63	0.83	1.15	3.38	5.57	1.95	7.97	16.37	AT5G55630	TPK1	1	PI
	SOV5g001440.1	7.48	3.9	4.96	7.18	20.64	3.69	5.45	14.02	7.65	16.18	AT4G28530	NAC074	5	BLR,ETT,JAG,RGA,SEP3
	SOV1g041060.1	4.51	3.87	2.45	4.76	7.63	2.83	3.03	25.39	56.89	16.17	AT1G07150	MAPKKK13	7	AP1,AP2,AP3,BLR,ETT,PI,SEP3
	SOV2g032660.1	16.78	10.1	5.53	6.44	13.39	2.27	1.38	33.02	12.88	16.13	AT4G05050	UBQ11	5	AP1,ETT,FLM,SEP3,SVP
	SOV5g027010.1	0.71	0.71	0.43	0.56	2.28	1.75	1.72	98.87	115.24	15.82	AT4G18050	PGP9	1	BLR
	SOV4g042930.1	5.38	3.22	1.33	0.56	0.27	5.52	2.24	0.17	5.06	15.8	AT5G55470	NHX3	2	RGA,SEP3
	SOV4g033880.1	5.82	6.62	8.06	8.49	6.39	4.26	5.78	2.64	2.65	15.64	AT4G34131	UGT73B3	10	AP1,AP2,BLR,ETT,FLC,FLM,JAG,SEP3,SOC1,SVP
	SOV3g045600.1	4.79	5.25	5.06	6.03	5.64	7.23	7.2	55.49	19.78	15.3	AT2G18260	SYP112	6	AG,AP3,BLR,LFY,PI,SEP3
	SOV5g004050.1	0.24	0.45	0.64	1.28	4.21	0.56	1.13	16.83	110.88	15.25	AT4G12910	scpl20	4	AG,BLR,RGA,SEP3
	SOV1g011460.1	6.11	6.57	6.77	29.54	80.75	6.82	11.73	35.83	19.49	15.23	AT5G62740	HIR4	1	SEP3
	SOV3g046260.1	6.67	7.51	11.42	18.06	8.4	9.24	8.35	4.74	25.11	15.17	AT4G36380	ROT3	9	AP2,AP3,BLR,ETT,FLM,JAG,PI,RGA,SEP3
	SOV1g043920.1	10.97	9.93	10.92	11.22	8.08	8.22	8.75	14.02	6.47	14.97	AT3G14270	FAB1B	2	BLR,LFY
	SOV4g048540.1	9.15	14.81	7.64	23.75	33.42	5.27	6	23.73	5.96	14.77	AT1G15520	PDR12	5	AP1,AP2,ETT,JAG,SEP3
	SOV3g004050.1	10.9	10	7.5	6.76	4.13	4.71	4.36	4.66	4.82	14.43	AT3G59140	MRP14	4	BLR,JAG,RGA,SEP3
	SOV4g008950.1	7.03	9.39	11.37	13.87	21.8	5.92	5.63	26.11	37.26	14.4	AT1G44750	PUP11	1	BLR
	SOV2g028050.1	0.18	0.09	0.29	0.2	0.1	0.31	0.28	0.21	15.38	14.35	AT4G15210	RAM1	4	AP2,BLR,LFY,RGA
	SOV2g003810.1	35.89	48.75	34.83	23.61	34.95	4.32	6.2	64.59	29.8	13.98	AT2G05940	RIPK	3	BLR,ETT,RGA
	SOV3g018490.1	4.73	6.85	11.73	9.93	13.29	6.07	14.49	21.7	30.77	13.89	AT1G64770	PnsB2	1	SEP3
	SOV6g038110.1	0.56	0.62	0.49	1.58	1.49	0.9	0.66	1.49	2.78	13.87	AT2G38320	TBL34	4	AP2,BLR,LFY,SEP3
	SOV1g032100.1	6.73	4.44	7.5	5.06	3.12	10.06	9.42	28.02	26.08	13.48	AT5G17450	HIPP21	1	BLR
	SOV1g033490.1	4.35	5.84	1.08	0.22	0.57	5.62	1.34	106.36	17.33	13.38	AT4G40030	H3.3	8	AP3,BLR,FLM,LFY,PI,RGA,SEP3,SVP
	SOV1g038910.1	0.33	0.08	0.27	0.94	2.91	1.01	0.96	2.77	13.41	13.14	AT1G24100	UGT74B1	1	SEP3
	SOV1g016440.1	8.82	9.87	10.41	11.85	8.39	6.58	5.42	12.75	7.4	13.08	AT2G26650	KT1	1	SEP3
	SOV1g026020.1	0.83	0.8	0.76	0.46	1.2	1.66	1.66	0.5	5.51	12.57	AT2G18950	VTE2	1	SEP3
	SOV1g048030.1	4.61	3.78	2.98	2.39	2.56	3.75	5.71	13.59	3.77	12.34	AT3G02040	SRG3	3	BLR,FLM,PI
	SOV3g001470.1	1.32	1.54	9.97	22.63	23.83	1.63	4.83	16.59	33.11	12.11	AT4G25420	GA5	4	AP1,LFY,RGA,SEP3
	SOV2g021220.1	5.09	4.78	3.97	5.21	8.96	1.73	3.2	7.1	4.19	11.69	AT4G02050	STP7	1	FLM
	SOV4g008970.1	12.17	13.16	16.12	21.56	23.28	8.7	9.05	78.17	44.92	11.58	AT3G07360	PUB9	5	AP1,BLR,ETT,FLM,SEP3
	SOV3g011140.1	2.39	3.02	4.75	6.23	8.34	2.62	2.43	11.5	7.98	11.52	AT1G58520	RXW8	4	BLR,LFY,PI,SVP
	SOV2g032500.1	6.87	6.13	7.43	7.51	8.51	8.01	7.3	18.8	7	11.41	AT4G27940	MTM1	1	RGA
	SOV3g020510.1	4.94	5.95	4.43	5.68	2.77	9.74	21.19	33.51	27.53	11.36	AT5G06839	TGA10	4	AG,AP3,PI,SEP3
	SOV2g021010.1	8.74	12.29	13.88	15.47	19.25	11.69	9.66	29.84	22.41	11.21	AT2G25620	DBP1	2	BLR,LFY
	SOV1g026720.1	1.41	2.62	3.36	2.8	3.06	3.75	8.52	40.74	53.33	11.19	AT5G25390	SHN3	4	AG,BLR,JAG,RGA
	SOV2g000550.1	3.53	3.95	4.13	5.97	33.92	3.67	3.6	211.44	15.83	10.78	AT3G54420	EP3	3	LFY,RGA,SEP3
	SOV3g003170.1	0	0.18	0	0	1.04	0.13	0	0	1.51	10.44	AT1G02335	PDGLP2	2	LFY,SVP
	SOV6g038730.1	0.79	1.42	2.42	2.76	5.44	0.98	2.35	70.45	20.75	10.17	AT5G01360	TBL3	3	BLR,PI,SEP3
	SOV1g035100.1	4.42	3.75	11.05	20.38	19.61	1.03	3.9	58.21	15.7	9.98	AT3G13920	TIF4A1	1	LFY
	SOV4g056480.1	7.18	7.05	6.74	10.6	11.98	8.43	9.24	23.43	21.05	9.97	AT1G15960	NRAMP6	1	BLR
	SOV1g001560.1	0	0.09	0	0.67	91.01	0	0.23	0.27	0.1	9.78	AT4G14130	XTR7	4	AP2,BLR,LFY,SEP3
	SOV6g048290.1	18.1	17	17.38	20.47	27.49	14.51	13.38	15.65	48.68	9.72	AT3G03050	RHD7	1	BLR
	SOV6g042770.1	8.05	4.38	3.27	4.38	2.11	2.15	2.39	64.1	19.81	9.59	AT1G12780	UGE1	3	BLR,PI,SEP3
	SOV2g000250.1	1.28	1.64	2.93	2.84	2.01	1.96	2.65	18.16	11.38	9.09	AT2G25180	RR12	2	AP1,SEP3
	SOV2g023740.1	4.45	5.71	10.37	37.33	27.19	9.93	13.26	32.15	5.38	9.08	AT2G44740	CYCP4;1	5	BLR,FLM,JAG,RGA,SEP3
	SOV1g034670.1	2.68	1.54	1.15	0.98	2.74	1.31	1.47	10.62	4.36	9.03	AT5G65165	SDH2-3	7	AG,BLR,LFY,PI,RGA,SEP3,SVP
	SOV6g023280.1	4.48	4.41	2.9	3.14	3.32	8.19	7.09	5.92	12.68	8.78	AT1G07350	SR45a	1	FLM
	SOV1g045040.1	0.55	0.67	1.65	4.63	10.81	0.49	2.55	37.38	13.73	8.74	AT3G13920	TIF4A1	1	LFY
	SOV4g028260.1	0.59	0.56	0.51	0.72	1.09	0.26	0.65	2.76	14.32	8.62	AT4G33330	PGSIP3	1	BLR
	SOV6g020800.1	3.72	7.16	7.56	11.18	158.8	12.31	33.33	538.24	613.39	8.31	AT5G13930	TT4	2	BLR,SEP3
	SOV5g028400.1	3.3	5.54	8.32	6.93	4.78	5.88	6.57	6.25	22.96	8.13	AT4G18830	OFP5	6	AP1,AP2,JAG,LFY,RGA,SEP3
	SOV6g002650.1	10.37	12.9	10.63	20.44	38.21	10.08	9.14	5.34	3.33	8.02	AT1G11545	XTH8	1	LFY
	SOV2g035840.1	0.55	0.36	0.51	0.78	0.66	1.09	0.26	136.27	26.34	7.81	AT5G56110	MYB80	1	BLR
	SOV3g046220.1	0.97	1	1.95	4.14	11.3	0.63	3.68	3.4	19.99	7.76	AT5G03260	LAC11	1	LFY
	SOV3g036980.1	1.07	0.98	1.34	1.54	2.37	1.22	2.7	3.31	11.04	7.65	AT3G18660	PGSIP1	1	BLR
	SOV2g023130.1	246.48	321.01	269.77	199.39	322.19	14.88	11.78	39.58	11.37	7.61	AT3G45640	MPK3	7	AP1,AP2,BLR,ETT,FLM,SEP3,SVP
	SOV2g006530.1	16.3	13.21	6.94	7.04	11.89	9.81	10.12	8.21	22.92	7.19	AT4G30810	scpl29	8	AP1,AP3,BLR,ETT,JAG,PI,RGA,SEP3
	SOV4g004630.1	0.06	0	0	0	0	0.05	0	76.93	0.55	6.96	AT1G11260	STP1	5	BLR,FLM,LFY,SEP3,SVP
	SOV4g059530.1	4.14	5.79	4.12	11.42	40.61	12.05	19.9	18.86	7.92	6.88	AT1G76680	OPR1	2	BLR,ETT
	SOV1g030180.1	5.08	5.39	6.07	9.71	26.87	7.7	9.25	9.49	25.3	6.42	AT2G39700	EXPA4	4	AP1,AP2,BLR,SEP3
	SOV1g025240.1	39.35	41.16	45.72	41.24	30.97	14.15	15.4	8.99	3.66	6.38	AT1G14610	VALRS	2	LFY,SVP
	SOV4g055400.1	0.82	2.12	5.32	5.55	35.35	5.99	5.53	59.96	4.66	6.38	AT5G05340	PRX52	2	AP2,LFY
	SOV5g005180.1	7.81	7.54	4.64	7.19	13.14	5.28	7.8	17.37	14.5	6.34	AT5G26660	MYB86	2	BLR,SEP3
	SOV4g001260.1	7.35	7.72	6.72	9.1	11.27	5.76	6.53	16.13	6.45	6.2	AT2G22410	SLO1	7	AP1,AP2,ETT,JAG,LFY,RGA,SEP3
	SOV4g000930.1	14.51	18.59	10.7	12.17	9.96	10.15	14.88	0.99	0.79	6.04	AT3G45140	LOX2	6	AP2,BLR,FLM,LFY,RGA,SEP3
	SOV5g017080.1	12.92	13.38	14.45	16.89	17.33	9.51	8.16	15.72	13.75	5.84	AT5G01830	SAUR21	3	FLM,LFY,SEP3
	SOV5g000650.1	25.29	29.03	46.73	63.46	50.72	12.39	19.3	17.63	6.35	5.66	AT2G47260	WRKY23	8	AP1,AP2,BLR,ETT,LFY,RGA,SEP3,SVP
	SOV1g018480.1	3.03	2.75	2.65	2.12	2.9	2.27	5.49	18.33	5.29	5.5	AT2G24610	CNGC14	1	BLR
	SOV4g011260.1	19.22	15.83	16.36	15.26	10.32	13.77	12.48	13.98	6.07	5.45	AT5G27680	RECQSIM	5	AG,AP1,AP3,PI,SEP3
	SOV4g058740.1	3.46	6.06	7.69	16.08	15.37	4.99	7.52	21.37	52.22	5.35	AT1G78710	TBL42	7	AP3,BLR,ETT,FLM,PI,RGA,SEP3
	SOV1g024670.1	15.95	15.88	14.84	18.13	23.56	9.78	8.4	10.16	3.61	5.34	AT4G20170	GALS3	2	AP2,LFY
	SOV2g032830.1	0.31	0.27	0	0.08	0.36	0.27	0.13	0.14	10.43	5.34	AT2G36870	XTH32	2	AP1,BLR
	SOV1g037890.1	10.94	8.15	8.49	10.85	15.93	7.5	4.82	36.23	9.78	5.33	AT3G10150	PAP16	2	FLC,FLM
	SOV4g010600.1	13.09	14.77	12.74	13.15	10.16	9.15	12.46	4.03	6.74	5.26	AT4G34131	UGT73B3	10	AP1,AP2,BLR,ETT,FLC,FLM,JAG,SEP3,SOC1,SVP
	SOV1g040660.1	6.18	6.96	5.36	5.17	3.26	12.88	14.27	9.29	3.47	5	AT5G58770	cPT4	3	AP2,FLM,LFY
	SOV5g010590.1	6.17	5.98	5.32	5.16	4.2	5.61	5.07	10.31	4.74	4.99	AT1G11260	STP1	5	BLR,FLM,LFY,SEP3,SVP
	SOV2g020710.1	18.58	18.42	22.39	19.62	19.07	15.46	18.4	15.07	12.81	4.93	AT3G53700	MEE40	1	LFY
	SOV2g013180.1	9.39	10.52	8.83	5.26	3.38	5.84	7.51	12.36	23.9	4.92	AT5G18860	NSH3	1	ETT
	SOV3g041130.1	9.67	13.74	8.62	10.28	15.18	5.8	8.73	15.8	24.3	4.89	AT1G17840	WBC11	2	BLR,RGA
	SOV4g010820.1	0	0	0	0.11	0.94	0.18	1.62	104.11	15.44	4.87	AT1G20140	SK4	1	BLR
	SOV6g038120.1	0.08	0.1	0.13	0.5	1.4	0.05	0.23	16.92	7.03	4.67	AT2G38320	TBL34	4	AP2,BLR,LFY,SEP3
	SOV5g007520.1	0.16	0.1	0.17	0.3	0.21	0.12	0.33	140.19	18.01	4.59	AT5G56110	MYB80	1	BLR
	SOV3g042580.1	69.84	108.28	86.33	69.71	100.32	12.47	6.67	34.27	8.12	4.57	AT4G36950	MAPKKK21	2	BLR,LFY
	SOV1g046680.1	8.73	12.8	15.4	17.95	5.01	8.93	9.86	6.26	2.88	4.57	AT3G13080	MRP3	10	AG,AP1,BLR,ETT,FLM,JAG,PI,RGA,SEP3,SOC1
	SOV1g036050.1	0.61	1.32	1.65	2.66	2.85	5.54	3.48	34.54	5.94	4.29	AT1G58360	NAT2	6	AP1,BLR,ETT,PI,RGA,SEP3
	SOV4g003730.1	13.58	14.31	14.32	14.82	14.54	11.9	11.12	12.17	11.3	4.05	AT3G47390	PyrR	1	SVP
	SOV2g018590.1	2.75	2.48	0.53	0.64	0.37	1.34	1.79	18.17	4.03	3.97	AT2G26650	KT1	1	SEP3
	SOV1g036600.1	14.16	16.36	15.78	12.98	12.3	9.1	11.71	11.79	5.73	3.93	AT1G52190	NRT1.11	5	AP1,BLR,ETT,PI,SEP3
	SOV2g037130.1	2.12	1.65	0.99	0.42	0.09	1.41	0.99	134.06	16.34	3.81	AT5G02500	HSP70-1	2	AP3,PI
	SOV4g040460.1	14.21	16.23	21.34	18.15	13.69	11.89	11.88	12.58	9.84	3.78	AT5G53890	PSKR2	3	BLR,FLM,SEP3
	SOV3g046100.1	0.56	1.07	0.12	0	0.03	0.26	4.32	68.77	11.74	3.75	AT5G66390	PRX72	1	RGA
	SOV6g021810.1	15.94	13.59	11.33	9.73	5.25	14.63	10.37	11.95	3.78	3.58	AT4G35780	STY17	9	AG,AP3,BLR,ETT,LFY,PI,RGA,SEP3,SVP
	SOV2g038210.1	60.66	77.3	52.92	49.62	122.36	2.54	3.28	17.33	4.23	3.56	AT4G08950	EXO	11	AG,AP1,AP3,BLR,ETT,FLM,JAG,LFY,RGA,SEP3,SVP
	SOV1g032150.1	12.42	12.22	9.93	8.58	5.5	15.54	12.93	11.29	5.26	3.55	AT1G22640	MYB3	5	AP1,BLR,ETT,JAG,SEP3
	SOV6g000500.1	2.49	1.04	1.67	1.36	0.09	0.97	1.51	21.1	0.46	3.53	AT4G04330	RbcX1	1	ETT
	SOV1g040170.1	18	13.61	8.51	4.06	2.92	13.11	9.74	21.3	22.39	3.44	AT1G69560	MYB105	3	AP1,BLR,SEP3
	SOV4g008710.1	11.35	12.72	14.75	16.62	13.46	11.11	16.3	12.17	11.01	3.41	AT3G04260	PTAC3	1	BLR
	SOV3g020360.1	0.07	0	0.06	0	0.07	0.06	0.06	1607.63	334.81	3.14	AT5G06860	PGIP1	7	AG,BLR,ETT,FLM,LFY,PI,SEP3
	SOV3g020410.1	8.68	6.7	6.82	7.46	11.26	12	14.68	4.14	4.26	3.13	AT5G06860	PGIP1	7	AG,BLR,ETT,FLM,LFY,PI,SEP3
	SOV3g009470.1	0.59	0.45	0.33	0.52	0.43	0.3	0.57	13.38	1.81	3.07	AT1G55460	KIN17	2	BLR,SVP
	SOV5g027360.1	0.96	1.35	2.66	2.46	2.94	2.6	2.03	42.32	9.83	3.05	AT1G78580	TPS1	11	AG,AP1,AP2,AP3,BLR,ETT,FLC,LFY,PI,RGA,SEP3
	SOV5g028290.1	1.78	2.16	4.86	7.46	51.25	2.35	2.67	12.73	4.22	2.94	AT4G18910	NLM2	2	BLR,PI
	SOV2g030060.1	7.15	6	6.21	8.48	7.09	6.85	4.83	23.01	6.24	2.91	AT5G51600	PLE	3	AP3,BLR,PI
	SOV2g038240.1	7.16	6.76	3.19	14.7	336.25	0.06	0.54	33.75	9.78	2.77	AT4G08950	EXO	11	AG,AP1,AP3,BLR,ETT,FLM,JAG,LFY,RGA,SEP3,SVP
	SOV4g011530.1	0	0	0	0	0	0	0.33	173.41	11.64	2.69	AT1G75950	UIP1	4	AP2,AP3,LFY,RGA
	SOV6g027540.1	26.47	32.17	14.73	10.75	17.1	0.97	1.02	6.9	2.47	2.64	AT2G38470	WRKY33	10	AP1,BLR,ETT,FLC,FLM,LFY,PI,SEP3,SOC1,SVP
	SOV2g021420.1	19.43	18.49	16.07	12.41	9.43	13.57	14.16	13.13	5.54	2.49	AT4G24220	VEP1	3	BLR,SEP3,SVP
	SOV2g015650.1	8.57	5.96	3.91	1.95	1.9	7.15	4.8	10.28	1.33	2.41	AT5G25880	NADP-ME3	1	SVP
	SOV4g055750.1	0	0.02	0.02	0.19	0.26	0.07	0.1	12.73	45	2.37	AT1G73220	OCT1	2	BLR,RGA
	SOV1g043810.1	7.92	13.6	14.9	21.2	26.49	14.32	23.59	9.46	3.92	2.26	AT1G53920	GLIP5	1	BLR
	SOV1g023600.1	15.69	11.88	12.75	12.53	9.4	9.33	8.77	7.16	3.14	2.14	AT1G79490	EMB2217	2	ETT,RGA
	SOV4g011410.1	6.98	9.51	8.09	7.43	6.34	8.37	11.69	11.78	4.27	2.07	AT3G05480	RAD9	6	AP1,BLR,ETT,JAG,RGA,SEP3
	SOV4g010830.1	0	0	0.11	0	0.13	0	0	62.83	8.13	2.04	AT1G20140	SK4	1	BLR
	SOV2g025270.1	17.35	13.8	5.66	2.79	1.69	15.7	9.33	3.83	2.53	1.85	AT2G16430	PAP10	5	AP1,BLR,ETT,RGA,SEP3
	SOV1g040380.1	3.19	5	2.75	2.5	5.86	3.86	6.07	34.02	2.21	1.8	AT1G69490	NAP	3	BLR,ETT,RGA
	SOV4g011670.1	11.15	11.4	8.64	11.57	8.78	8.74	10.74	21.88	3.39	1.77	AT1G55020	LOX1	1	BLR
	SOV1g048250.1	12.96	13.27	10.52	9.64	15.04	14.94	12	4.49	4.47	1.76	AT1G28110	SCPL45	4	AG,BLR,ETT,LFY
	SOV1g001400.1	0	0	0	0	0	0	0	77.83	0.94	1.57	AT1G20140	SK4	1	BLR
	SOV3g010970.1	4.31	4.57	4.72	4.48	5.34	2.93	3.05	25.1	4.39	1.54	AT3G15355	UBC25	2	BLR,RGA
	SOV4g012100.1	12.6	14.92	13.98	13.42	10.23	14.06	10.26	12.81	5	1.48	AT2G21790	RNR1	1	BLR
	SOV4g034880.1	10.19	9.8	8.13	6.99	5.53	10.96	9.62	8.68	3.63	1.43	AT5G54260	MRE11	2	BLR,JAG
	SOV2g000570.1	1.68	0.77	0.25	2.05	17.94	0.87	0.51	19.58	1.83	1.39	AT3G54420	EP3	3	LFY,RGA,SEP3
	SOV2g027620.1	0	0	0.13	2.96	5.51	0.04	1.52	56.3	7.79	1.38	AT1G06520	sn-2-GPAT1	4	AP3,BLR,PI,SEP3
	SOV4g004830.1	0	0	0	0	0	0	0	53.47	0	1.38	AT1G11260	STP1	5	BLR,FLM,LFY,SEP3,SVP
	SOV3g038370.1	27.11	29.2	27.8	11.02	7.32	14.35	16.08	4.11	2.52	1.36	AT2G06050	OPR3	5	ETT,JAG,LFY,SEP3,SVP
	SOV4g000290.1	9.11	7.13	6.11	6.96	8.3	7.88	8.65	14.5	3.03	1.32	AT3G13620	PUT4	3	LFY,RGA,SEP3
	SOV5g005780.1	0.14	0.13	0.17	0.06	0.06	0.11	0.06	37.62	3.78	1.24	AT1G53750	RPT1A	1	BLR
	SOV1g036210.1	10.35	9.46	7.34	3.68	3.21	13.18	9.73	5.36	2.48	1.18	AT2G25790	SKM1	3	BLR,ETT,SEP3
	SOV3g039210.1	6.38	9.53	7.95	7.19	3.78	6.59	9.41	159.7	104.47	1.12	AT2G26560	PLP2	4	BLR,LFY,RGA,SEP3
	SOV1g019140.1	4.3	8.35	12.01	4.87	7.71	12.51	12.29	18.72	2.74	1.06	AT2G28305	LOG1	7	AP1,AP2,BLR,ETT,JAG,PI,SEP3
	SOV4g022780.1	0	0.09	0.12	0.26	0	0	1.75	42.15	5.1	1.03	AT3G04800	TIM23-3	10	AG,AP1,AP3,BLR,ETT,JAG,LFY,PI,RGA,SEP3
	SOV3g011080.1	10.58	14.6	8.71	11.61	19.96	4.47	4.21	6.15	2.16	1.01	AT2G47260	WRKY23	8	AP1,AP2,BLR,ETT,LFY,RGA,SEP3,SVP
	SOV3g028100.1	1.91	3.97	12.97	17.21	7.04	0.54	1.09	31.47	7.82	0.98	AT5G41040	RWP1	5	AP1,AP2,LFY,RGA,SEP3
	SOV2g009600.1	1.04	1.56	7.35	26.8	34.49	0.94	1.63	16.06	2.44	0.93	AT5G57630	SnRK3.4	5	BLR,FLM,LFY,RGA,SVP
	SOV4g047640.1	7.16	9.91	19.25	19.48	17.07	12.08	22.72	3.66	1.96	0.89	AT1G80080	TMM	1	LFY
	SOV3g024230.1	2.52	2.87	6.39	7.8	16.18	4.4	10.05	8.09	1.92	0.84	AT2G02450	NAC035	1	SEP3
	SOV3g009440.1	12.77	16.37	15.8	11.98	12.97	3.54	3.34	4.62	1.72	0.72	AT5G46050	PTR3	1	RGA
	SOV1g042430.1	2.17	2.33	12.73	16.61	17.01	3.71	3.45	23.25	4.92	0.66	AT2G37030	SAUR46	2	RGA,SEP3
	SOV1g027290.1	0.32	0.77	0.45	6.81	80.45	1.44	3.52	11.29	2.61	0.6	AT5G05340	PRX52	2	AP2,LFY
	SOV3g002410.1	0	0	0	0	0	0	0.06	71.18	2.28	0.59	AT1G11260	STP1	5	BLR,FLM,LFY,SEP3,SVP
	SOV1g027320.1	0.3	0.32	0.23	5.69	54.13	0.91	2.02	68.99	5.45	0.56	AT5G05340	PRX52	2	AP2,LFY
	SOV4g008070.1	0.43	0.31	0.21	0.29	0.46	0.3	0.09	65.8	18.89	0.56	AT1G65730	YSL7	2	BLR,SEP3
	SOV3g001600.1	0.54	0.52	0.21	0.28	0.11	2.33	1.07	33.58	8.56	0.52	AT5G59810	SBT5.4	3	AP1,ETT,SEP3
	SOV3g002980.1	0.02	0.02	0	0.02	0.6	0.04	0	44.58	0.69	0.5	AT1G11260	STP1	5	BLR,FLM,LFY,SEP3,SVP
	SOV4g009270.1	0	0	0	0	0	0	0	58.64	3.85	0.5	AT1G20140	SK4	1	BLR
	SOV4g003130.1	0	0	0	0	0	0	0	50.71	0.83	0.46	AT1G11260	STP1	5	BLR,FLM,LFY,SEP3,SVP
	SOV3g033100.1	9.61	9.95	7.02	6.19	4.39	10.23	7.81	1.78	1.06	0.33	AT1G68480	JAG	8	AG,AP1,AP3,BLR,JAG,PI,SEP3,SOC1
	SOV2g039890.1	0.02	0	0.01	0.01	0.03	0.1	0.03	20.57	3.53	0.32	AT5G64410	OPT4	1	JAG
	SOV2g023390.1	0	0.06	0.08	0	0.19	0	0.1	243.22	2.14	0.3	AT4G14630	GLP9	1	SEP3
	SOV2g024050.1	0	0	0	0.02	0	0	0	83.06	1.09	0.28	AT1G11260	STP1	5	BLR,FLM,LFY,SEP3,SVP
	SOV3g019360.1	0	0	0	0.03	0.03	0	0.06	24.13	0.28	0.27	AT2G18170	MPK7	2	ETT,LFY
	SOV3g043930.1	0.16	0.08	0.3	0.06	0.07	0.1	0.29	26.11	1.29	0.24	AT2G18170	MPK7	2	ETT,LFY
	SOV3g002970.1	0.71	0.61	0.49	0.83	1.48	0.39	0.2	105.13	2.14	0.16	AT1G11260	STP1	5	BLR,FLM,LFY,SEP3,SVP
	SOV4g004660.1	0	0	0.02	0	0	0	0	49.34	0.75	0.16	AT1G11260	STP1	5	BLR,FLM,LFY,SEP3,SVP
	SOV4g015010.1	0	0	0	0	0	0.23	0	31.3	12.16	0.15	AT1G06280	LBD2	1	AP2
	SOV5g002550.1	0	0.02	0.03	0	0.01	0	0.05	89.54	1.54	0.13	AT1G11260	STP1	5	BLR,FLM,LFY,SEP3,SVP
	SOV1g032930.1	0.01	0	0	0	0.02	0	0	335.46	13.85	0.08	AT5G20710	BGAL7	5	AP1,JAG,LFY,RGA,SEP3
	SOV1g037560.1	2.96	0	3.78	4.51	9.2	7.36	4.56	77.83	11.36	0	AT3G28857	PRE5	1	SEP3
	SOV5g004390.1	0	0	0	0	0	0.38	0.34	80.3	1.33	0	AT1G75950	UIP1	4	AP2,AP3,LFY,RGA
	SOV5g006000.1	0	0	0	0	0	0	0	10.79	4.02	0	AT1G77450	NAC032	4	BLR,JAG,PI,SEP3
	SOV3g006390.1	0	0	0	0	0	0	0	16.25	0.25	0	AT1G20140	SK4	1	BLR
	SOV5g001500.1	0	0.44	0	2.11	4.57	0	0.33	23.83	3.96	0	AT3G23230	TDR1	2	BLR,LFY
