# Supplementary material for: Gene Regulatory Network Controlling Flower Development in Spinach (Spinacia oleracea L.)
Source: Int J Mol Sci. 2024 Jun 1;25(11):6127. doi: 10.3390/ijms25116127 (PMC11173220; doi:10.3390/ijms25116127)
Supplement: Supplementary file 1 [file ijms-25-06127-s001.zip › Supplementary Data 5.xlsx]

## Sheet: Sheet1
Supplementary Data 5. KEGG pathway enrichment of DEGs involved in spinach female, male and monoecious mature flowers.
KEGG_A_class	KEGG_B_class	Pathway	out (1077)	All (5853)	Pvalue	Qvalue	Pathway ID	Genes	K_IDs
Metabolism	Carbohydrate metabolism	Pentose and glucuronate interconversions	66	151	3.14633e-13	3.96437e-11	ko00040	SOV1g010440.1;SOV1g011440.1;SOV1g012680.1;SOV1g019130.1;SOV1g022230.1;SOV1g022560.1;SOV1g022570.1;SOV1g022580.1;SOV1g022590.1;SOV1g022600.1;SOV1g023180.1;SOV1g037830.1;SOV1g039760.1;SOV2g001310.1;SOV2g005240.1;SOV2g005570.1;SOV2g005620.1;SOV2g015150.1;SOV2g019440.1;SOV2g022460.1;SOV2g029510.1;SOV2g033170.1;SOV2g038350.1;SOV2g038390.1;SOV2g040350.1;SOV3g000780.1;SOV3g008010.1;SOV3g008030.1;SOV3g01…	K00012+K01728+K01051+K01184+K01051+K01051+K01051+K01051+K01051+K01051+K01051+K01728+K01213+K00699+K01051+K01051+K01051+K01051+K01213+K01728+K01051+K01184+K01213+K01213+K00699+K01051+K01728+K01051+K01184+K01213+K01728+K01184+K00008+K01051+K01051+K01051+K01051+K01051+K01213+K00963+K01213+K01051+K16190+K01051+K01051+K01051+K01213+K01213+K01213+K01728+K01728+K01728+K01051+K01051+K01051+K01051+K01213+…
Organismal Systems	Environmental adaptation	Plant-pathogen interaction	67	191	1.93267e-08	1.09088e-06	ko04626	SOV1g002970.1;SOV1g002990.1;SOV1g008350.1;SOV1g023500.1;SOV1g025060.1;SOV1g032330.1;SOV1g032590.1;SOV1g032600.1;SOV1g032730.1;SOV1g035060.1;SOV1g044360.1;SOV1g044370.1;SOV2g005010.1;SOV2g011260.1;SOV2g015090.1;SOV2g023130.1;SOV2g029610.1;SOV2g030120.1;SOV2g032820.1;SOV2g035790.1;SOV2g036080.1;SOV2g036350.1;SOV2g036910.1;SOV3g001380.1;SOV3g003380.1;SOV3g003570.1;SOV3g004460.1;SOV3g010590.1;SOV3g01…	K13459+K13459+K13448+K13448+K13449+K13448+K05391+K05391+K15397+K13429+K13459+K13459+K13447+K05391+K04368+K20536+K13449+K13448+K05391+K13448+K13457+K04079+K13448+K15397+K04079+K13425+K05391+K13449+K13412+K13449+K13448+K13459+K13412+K13448+K13448+K09487+K13412+K13457+K13412+K15397+K02183+K13448+K05391+K13459+K13459+K00864+K13449+K13449+K02183+K13448+K18875+K13448+K15397+K13448+K13449+K13416+K15397+…
Metabolism	Carbohydrate metabolism	Starch and sucrose metabolism	70	204	2.59733e-08	1.09088e-06	ko00500	SOV1g009980.1;SOV1g010400.1;SOV1g018570.1;SOV1g026430.1;SOV1g035240.1;SOV1g042510.1;SOV1g042520.1;SOV1g042790.1;SOV1g046060.1;SOV2g007240.1;SOV2g007250.1;SOV2g014060.1;SOV2g014090.1;SOV2g020940.1;SOV2g028050.1;SOV2g032770.1;SOV2g033000.1;SOV2g038450.1;SOV3g000740.1;SOV3g001500.1;SOV3g003650.1;SOV3g005310.1;SOV3g012220.1;SOV3g030570.1;SOV3g035900.1;SOV3g036040.1;SOV3g036080.1;SOV3g040250.1;SOV4g00…	K19891+K00688+K01179+K00696+K01193+K00847+K00847+K05350+K01179+K01087+K01087+K01214+K01214+K01188+K01177+K01087+K01177+K01214+K01087+K00847+K01187+K01193+K00847+K19893+K00706+K19891+K01835+K01087+K19892+K01188+K01188+K01177+K01179+K01188+K01176+K00695+K00963+K00975+K05349+K19893+K01188+K01179+K05350+K01179+K00975+K01176+K16055+K01188+K00700+K00700+K19891+K05350+K05350+K01176+K00688+K01188+K01188+…
Metabolism	Lipid metabolism	Cutin, suberine and wax biosynthesis	24	54	8.6906e-06	0.000219541	ko00073	SOV1g003480.1;SOV1g040430.1;SOV1g042030.1;SOV1g045420.1;SOV2g007560.1;SOV2g008660.1;SOV2g018130.1;SOV2g021590.1;SOV2g021680.1;SOV2g033940.1;SOV3g004880.1;SOV3g009590.1;SOV3g028100.1;SOV4g017170.1;SOV4g035970.1;SOV5g002280.1;SOV5g012380.1;SOV5g012390.1;SOV6g021210.1;SOV6g036230.1;SOV6g037870.1;SOV6g037980.1;SOV6g039170.1;SOV6g042210.1	K13356+K15401+K15405+K15405+K17991+K15404+K15400+K13356+K13356+K15402+K15406+K17991+K15400+K15405+K20495+K13407+K15400+K15400+K15405+K13356+K13356+K15405+K15398+K13356
Metabolism	Biosynthesis of other secondary metabolites	Phenylpropanoid biosynthesis	60	192	8.71194e-06	0.000219541	ko00940	SOV1g002670.1;SOV1g018160.1;SOV1g027290.1;SOV1g027310.1;SOV1g027320.1;SOV1g027360.1;SOV1g033150.1;SOV1g034290.1;SOV1g038660.1;SOV1g038870.1;SOV1g047280.1;SOV1g047590.1;SOV2g001220.1;SOV2g001230.1;SOV2g013380.1;SOV3g001550.1;SOV3g002550.1;SOV3g008560.1;SOV3g010860.1;SOV3g011090.1;SOV3g018630.1;SOV3g023340.1;SOV3g027790.1;SOV3g037640.1;SOV3g038730.1;SOV3g038750.1;SOV3g046100.1;SOV3g046520.1;SOV4g00…	K09755+K00430+K00430+K00430+K00430+K00430+K00487+K00430+K00430+K00430+K00588+K01904+K00588+K00588+K00430+K00430+K13066+K13066+K00430+K00430+K00588+K09756+K00430+K00083+K00083+K00083+K00430+K09755+K13065+K00430+K00430+K00430+K00430+K00430+K00430+K00430+K00430+K00430+K00430+K00430+K09753+K00588+K00430+K00430+K00430+K00430+K00430+K01904+K00430+K00430+K00430+K00083+K00430+K00430+K00430+K00430+K00430+…
Environmental Information Processing	Signal transduction	MAPK signaling pathway - plant	41	123	4.55337e-05	0.000956207	ko04016	SOV1g025060.1;SOV1g034440.1;SOV1g035460.1;SOV1g038120.1;SOV1g042070.1;SOV2g005010.1;SOV2g023130.1;SOV2g029610.1;SOV2g034720.1;SOV3g000230.1;SOV3g003570.1;SOV3g004300.1;SOV3g004520.1;SOV3g008800.1;SOV3g010590.1;SOV3g011830.1;SOV3g015520.1;SOV3g019360.1;SOV3g037020.1;SOV3g043930.1;SOV3g046310.1;SOV4g020670.1;SOV4g056950.1;SOV4g057040.1;SOV5g002770.1;SOV5g014590.1;SOV6g000910.1;SOV6g008480.1;SOV6g01…	K13449+K20718+K14496+K20717+K20714+K13447+K20536+K13449+K13422+K20604+K13425+K20558+K14497+K14516+K13449+K13449+K13422+K20537+K20725+K20537+K20726+K02183+K13449+K13449+K02183+K20538+K20716+K13449+K13416+K14497+K13423+K20537+K13449+K20772+K13425+K17686+K14497+K13422+K14498+K14496+K13422
Metabolism	Biosynthesis of other secondary metabolites	Isoquinoline alkaloid biosynthesis	12	27	0.00161	0.0257866	ko00950	SOV1g036790.1;SOV1g039720.1;SOV3g016670.1;SOV3g048150.1;SOV3g048170.1;SOV4g006040.1;SOV4g016880.1;SOV4g059610.1;SOV6g012000.1;SOV6g012070.1;SOV6g048190.1;SOV6g049360.1	K14454+K00422+K00276+K01593+K01593+K15849+K00422+K00815+K00422+K00422+K00815+K00276
Metabolism	Global and overview maps	Metabolic pathways	546	2728	0.00163724	0.0257866	ko01100	SOV1g001290.1;SOV1g002670.1;SOV1g004060.1;SOV1g004070.1;SOV1g004280.1;SOV1g007070.1;SOV1g009980.1;SOV1g010400.1;SOV1g010440.1;SOV1g010800.1;SOV1g011440.1;SOV1g011800.1;SOV1g012030.1;SOV1g012680.1;SOV1g013340.1;SOV1g015410.1;SOV1g015640.1;SOV1g016390.1;SOV1g018160.1;SOV1g018570.1;SOV1g019130.1;SOV1g019320.1;SOV1g020360.1;SOV1g020370.1;SOV1g020620.1;SOV1g021000.1;SOV1g021560.1;SOV1g022230.1;SOV1g02…	K01658+K09755+K02690+K02705+K01209+K00889+K19891+K00688+K00012+K00850+K01728+K01772+K02114+K01051+K00889+K00660+K21797+K00417+K00430+K01179+K01184+K13366+K13379+K09590+K00764+K07408+K01054+K01051+K05285+K01051+K01051+K01051+K01051+K01051+K01051+K00134+K00939+K10760+K01850+K00432+K00131+K09833+K00696+K00759+K02109+K00512+K00430+K00430+K00430+K00430+K11816+K07408+K07408+K13508+K13259+K10525+K10717+…
Environmental Information Processing	Signal transduction	Plant hormone signal transduction	63	245	0.00232859	0.0310395	ko04075	SOV1g008160.1;SOV1g008520.1;SOV1g008560.1;SOV1g012130.1;SOV1g013120.1;SOV1g025060.1;SOV1g028800.1;SOV1g028970.1;SOV1g035460.1;SOV1g041590.1;SOV1g043460.1;SOV1g044880.1;SOV1g047930.1;SOV2g000250.1;SOV2g004700.1;SOV2g005080.1;SOV2g018420.1;SOV2g019920.1;SOV2g029610.1;SOV2g034690.1;SOV2g034720.1;SOV2g039240.1;SOV2g040640.1;SOV3g004520.1;SOV3g008800.1;SOV3g010590.1;SOV3g011830.1;SOV3g015520.1;SOV3g02…	K14508+K14508+K14492+K14484+K14492+K13449+K13946+K13415+K14496+K14487+K13464+K14488+K14488+K14491+K13464+K14488+K14494+K14484+K13449+K14488+K13422+K14492+K13946+K14497+K14516+K13449+K13449+K13422+K14431+K14485+K14431+K14487+K14491+K14484+K14484+K14432+K14505+K14487+K14484+K14484+K13946+K13449+K13449+K14484+K14492+K14486+K13449+K14485+K13416+K14497+K14431+K14487+K13449+K14491+K14497+K14486+K13422+…
Metabolism	Metabolism of other amino acids	Cyanoamino acid metabolism	19	54	0.00246345	0.0310395	ko00460	SOV1g035600.1;SOV1g042790.1;SOV2g020940.1;SOV2g031700.1;SOV3g041390.1;SOV3g044280.1;SOV4g000880.1;SOV4g000890.1;SOV4g003290.1;SOV4g024770.1;SOV4g037090.1;SOV4g039450.1;SOV5g019350.1;SOV6g002140.1;SOV6g002280.1;SOV6g031630.1;SOV6g031640.1;SOV6g035840.1;SOV6g036610.1	K00600+K05350+K01188+K13034+K20802+K01455+K01188+K01188+K01188+K05349+K01188+K05350+K01188+K05350+K05350+K01188+K01188+K05350+K01188
Metabolism	Biosynthesis of other secondary metabolites	Biosynthesis of various plant secondary metabolites	15	42	0.00582387	0.0667097	ko00999	SOV1g042790.1;SOV2g020940.1;SOV4g000880.1;SOV4g000890.1;SOV4g003290.1;SOV4g024770.1;SOV4g037090.1;SOV4g039450.1;SOV5g019350.1;SOV6g002140.1;SOV6g002280.1;SOV6g031630.1;SOV6g031640.1;SOV6g035840.1;SOV6g036610.1	K05350+K01188+K01188+K01188+K01188+K05349+K01188+K05350+K01188+K05350+K05350+K01188+K01188+K05350+K01188
Metabolism	Biosynthesis of other secondary metabolites	Flavonoid biosynthesis	21	67	0.00712859	0.0748502	ko00941	SOV1g015410.1;SOV1g033150.1;SOV1g038000.1;SOV1g047280.1;SOV2g001220.1;SOV2g001230.1;SOV2g029530.1;SOV3g018630.1;SOV4g003410.1;SOV5g011220.1;SOV5g012050.1;SOV6g005370.1;SOV6g015300.1;SOV6g017810.1;SOV6g017820.1;SOV6g020800.1;SOV6g022890.1;SOV6g022900.1;SOV6g042150.1;SOV6g042160.1;SOV6g045350.1	K00660+K00487+K00660+K00588+K00588+K00588+K00660+K00588+K13065+K13081+K00588+K08695+K05278+K00475+K00475+K00660+K00660+K00660+K05277+K05277+K13082
Metabolism	Global and overview maps	Biosynthesis of secondary metabolites	302	1469	0.00801771	0.0777101	ko01110	SOV1g001290.1;SOV1g002670.1;SOV1g010400.1;SOV1g010800.1;SOV1g011800.1;SOV1g015410.1;SOV1g018160.1;SOV1g020370.1;SOV1g020620.1;SOV1g023650.1;SOV1g024180.1;SOV1g025390.1;SOV1g025550.1;SOV1g026020.1;SOV1g026430.1;SOV1g027290.1;SOV1g027310.1;SOV1g027320.1;SOV1g027360.1;SOV1g029980.1;SOV1g030470.1;SOV1g030870.1;SOV1g031350.1;SOV1g031530.1;SOV1g032730.1;SOV1g032870.1;SOV1g033150.1;SOV1g033960.1;SOV1g03…	K01658+K09755+K00688+K00850+K01772+K00660+K00430+K09590+K00764+K00134+K00939+K10760+K01850+K09833+K00696+K00430+K00430+K00430+K00430+K13508+K13259+K10525+K10717+K00227+K15397+K20659+K00487+K13259+K00430+K01193+K00600+K00850+K14454+K00660+K00430+K00430+K11820+K00422+K01657+K01953+K15405+K17961+K00847+K00847+K05350+K20623+K00454+K14085+K11778+K15405+K00919+K00588+K01900+K01904+K00162+K01047+K00588+…
Metabolism	Biosynthesis of other secondary metabolites	Tropane, piperidine and pyridine alkaloid biosynthesis	13	36	0.00899327	0.0809394	ko00960	SOV1g015410.1;SOV1g036790.1;SOV1g038000.1;SOV2g029530.1;SOV3g016670.1;SOV4g006040.1;SOV4g059610.1;SOV6g020800.1;SOV6g022130.1;SOV6g022890.1;SOV6g022900.1;SOV6g048190.1;SOV6g049360.1	K00660+K14454+K00660+K00660+K00276+K15849+K00815+K00660+K08081+K00660+K00660+K00815+K00276
Metabolism	Glycan biosynthesis and metabolism	Other types of O-glycan biosynthesis	9	22	0.0116843	0.0981483	ko00514	SOV1g008970.1;SOV1g040810.1;SOV2g031270.1;SOV2g031280.1;SOV3g002430.1;SOV4g002400.1;SOV4g044210.1;SOV4g044220.1;SOV6g022430.1	K18134+K13667+K13667+K13667+K13667+K20782+K18134+K18134+K18134
Metabolism	Biosynthesis of other secondary metabolites	Isoflavonoid biosynthesis	5	9	0.0136677	0.107633	ko00943	SOV1g030470.1;SOV1g033960.1;SOV2g027990.1;SOV3g047980.1;SOV6g045650.1	K13259+K13259+K13258+K13259+K13258
Metabolism	Metabolism of other amino acids	Taurine and hypotaurine metabolism	7	18	0.0339158	0.237411	ko00430	SOV3g023230.1;SOV3g027190.1;SOV4g050190.1;SOV4g052150.1;SOV5g016850.1;SOV6g001170.1;SOV6g028640.1	K01580+K01580+K01580+K00485+K00485+K00485+K10712
Metabolism	Lipid metabolism	Linoleic acid metabolism	7	18	0.0339158	0.237411	ko00591	SOV1g043210.1;SOV2g001170.1;SOV3g016640.1;SOV4g000950.1;SOV4g011630.1;SOV4g011670.1;SOV5g028220.1	K00454+K01047+K00454+K00454+K00454+K15718+K07418
Metabolism	Biosynthesis of other secondary metabolites	Anthocyanin biosynthesis	9	26	0.0367128	0.243464	ko00942	SOV1g042420.1;SOV1g044430.1;SOV6g007610.1;SOV6g039080.1;SOV6g040510.1;SOV6g040520.1;SOV6g040530.1;SOV6g043840.1;SOV6g047320.1	K17193+K17193+K17193+K17193+K17193+K17193+K17193+K17193+K17193
Metabolism	Metabolism of terpenoids and polyketides	Zeatin biosynthesis	11	37	0.0639123	0.368642	ko00908	SOV1g025390.1;SOV1g031350.1;SOV2g001710.1;SOV3g004620.1;SOV3g015710.1;SOV4g004800.1;SOV4g058130.1;SOV5g021280.1;SOV6g011000.1;SOV6g029320.1;SOV6g029350.1	K10760+K10717+K00279+K13494+K10760+K13496+K13496+K13496+K13494+K13496+K13496
