# Supplementary material for: Gene Regulatory Network Controlling Flower Development in Spinach (Spinacia oleracea L.)
Source: Int J Mol Sci. 2024 Jun 1;25(11):6127. doi: 10.3390/ijms25116127 (PMC11173220; doi:10.3390/ijms25116127)
Supplement: Supplementary file 1 [file ijms-25-06127-s001.zip › Supplementary Data 6.xlsx]

## Sheet: Sheet1
Supplementary Data 6. Primer sequence used in this study.
Gene name	Sequence of primer (5'-3')
	Forward	Reverse
CRC	GCATCGCTGCTGCATGTC	ACAAGGCCACTCCCTCCT
AGL6	ATCCTTTGCGACGCCGAA	CGGTCGAGGGTTTTCGGT
PI	AAATGATGGACGGGCCGG	TGGTTGCCCTCGAAACCC
AP3	TCTTTGCGACGCGACTGT	TTCGTCGTGGTGGTTCCG
TFIIB	GCATCCGGCCGTTCTGTA	CCCTTGACCCTGTCCACG
AP1	ATGGCGGAGGTGCAACAA	AGGTGGAGGCCTGGGAAA
STK	CGTCTTCTCTAGCCGCGG	CCGTGACAGAGTTTGTGCC
